# Supplementary material for: Identification of a genomic cluster related to hypersecretion of intestinal mucus and mucinolytic activity of atypical enteropathogenic Escherichia coli (aEPEC)
Source: Front Cell Infect Microbiol. 2024 Dec 4;14:1393369. doi: 10.3389/fcimb.2024.1393369 (PMC11656320; doi:10.3389/fcimb.2024.1393369)
Supplement: Supplementary file 1 [file Table1.xlsx]

## Sheet: Planilha1
Table S1. Information regarding the 13 aEPEC described and the 89 characterized EPEC and EHEC strains used to build Global lineages treea
Strainb	Phylogenetic group	EPEC/EHEC phylogenomic lineage	MLST	Intimin type	GenBank accession number
Escherichia coli 100329	A	EPEC10	34	ND	JHRT00000000.1
Escherichia coli 2362-75	B2	EPEC1	19	alpha	ADUL01000000
Escherichia coli 300059	B2	EPEC8	5342	um	JHRC00000000
Escherichia coli 302053	B2	EPEC9	2346	lambda	JHRG00000000
Escherichia coli 401140	A	EPEC5	1788	epsilon	JHRM00000000
Escherichia coli 402290	B1	EPEC7	140	beta	JHRQ00000000
Escherichia coli B171	B1	EPEC2	482	beta	AAJX00000000
Escherichia coli C001_10	B1	EPEC14	590	iota	PINQ00000000
Escherichia coli C068_2	A	EPEC10	34	lambda	PINX00000000
Escherichia coli C072_1	B2	EPEC9	2346	alpha	PINW00000000
Escherichia coli C078_2	A	EPEC10	10	omicron	PJEH00000000
Escherichia coli C085_1	B1	EPEC12	381	zeta	PINN00000000
Escherichia coli C113_1	B2	EPEC9	2346	alpha	PINA00000000
Escherichia coli C117_1	B1	EPEC12	101	eta	PIKG00000000
Escherichia coli C135_1	B1	EPEC7	642	omicron	PINT00000000
Escherichia coli C141_1	B1	EPEC11	517	epsilon2	PIMV00000000
Escherichia coli C184_1	B2	EPEC6	582	alpha2	PIMY00000000
Escherichia coli C213_10	A	EPEC10	10	theta	AIAL00000000
Escherichia coli C2139_99	B2	EPEC4	28	beta2	AIAM00000000
Escherichia coli C260_92	A	EPEC10	10	theta	AIAO00000000
Escherichia coli C458_10	B1	EPEC12	40	theta	AIAZ00000000
Escherichia coli C496_10	A	EPEC10	10	beta	AIBB00000000
Escherichia coli C58_11	B2	EPEC6	526	iota	AIBF00000000
Escherichia coli C581_05	B2	EPEC4	28	beta2	AIBE00000000
Escherichia coli C586_05	B2	EPEC4	28	beta2	AIBG00000000
Escherichia coli C743_03	B1	EPEC11	517	epsilon2	AIBN00000000
Escherichia coli C751_03	A	EPEC5	206	kappa	AIBO00000000
Escherichia coli C78_09C	B2	EPEC6	582	alpha2	AIBP00000000
Escherichia coli DEC11E	B1	EPEC2	ND	beta	AIGZ00000000
Escherichia coli DEC1A	B2	EPEC1	19	alpha	AIEV00000000
Escherichia coli DEC1B	B2	EPEC1	19	alpha	AIEW00000000
Escherichia coli DEC4A	E	EHEC1	11	gamma	AIFK00000000
Escherichia coli DEC4B	E	EHEC1	11	gamma	AIFL00000000
Escherichia coli DEC4C	E	EHEC1	11	gamma	AIFM00000000
Escherichia coli DEC5A	E	EHEC1	7444	gamma	AIFQ00000000
Escherichia coli DEC5B	E	EHEC1	335	gamma	AIFR00000000
Escherichia coli DEC5C	E	EHEC1	335	gamma	AIFS00000000
Escherichia coli DEC5D	E	EHEC1	335	gamma	AIFT00000000
Escherichia coli E110019	B1	EPEC14	381	zeta	AAJW00000000
Escherichia coli EPEC 32/73 strain EPEC 32/73	B1	EPEC2	ND	beta	SRS085191
Escherichia coli O111:H- str. 11128	B1	EHEC2	16	theta	NC_013364
Escherichia coli O127:H6 str. E2348/69	B2	EPEC1	15	alpha	NC_011601
Escherichia coli O157:H7 str. EDL933	E	EHEC1	11	gamma	NC_002655
Escherichia coli O157:H7 str. Sakai	E	EHEC1	11	gamma	NC_002695
Escherichia coli O26:H11 str. 11368	B1	EHEC2	21	beta	NC_013361
Escherichia coli O55:H7 str. CB9615	E	EHEC1	335	gamma	NC_013941
Escherichia coli OK1114	B1	EHEC2	16	theta	AICG00000000
Escherichia coli P127_3	B1	EPEC7	642	omicron	PINS00000000
Escherichia coli P149_8	B1	EHEC2	4550	beta	PILH00000000
Escherichia coli P166-3	B1	EPEC11	517	epsilon2	PILU00000000
Escherichia coli P175-4	B1	EPEC2	560	beta	PILA00000000
Escherichia coli P192-10	B1	EPEC7	642	omicron	PIMA00000000
Escherichia coli P193-1	A	EPEC10	34	lambda	PIMB00000000
Escherichia coli P219-2	B2	EPEC4	4601	beta2	PJEI00000000
Escherichia coli P237-1	B2	EPEC6	713	iota	PINC00000000
Escherichia coli strain 0421-1	A	EPEC10	378	iota2	JAXUFU000000000
Escherichia coli strain 102687	B1	EPEC7	328	ND	JZXG00000000
Escherichia coli strain 103338	A	EPEC5	ND	kappa	JHSU00000000.1
Escherichia coli strain 1331-2	A	EPEC15	301	ND	QYVD00000000
Escherichia coli strain 1582-4	A	EPEC10	378	iota2	JAOTHS000000000
Escherichia coli strain 1711-4	A	EPEC10	10	theta	JAVKVK010000000
Escherichia coli strain 2012-1	B1	EHEC2	29	beta	QYVC00000000
Escherichia coli strain 252	A	EPEC10	10	ND	VFST00000000
Escherichia coli strain 2531-13	A	EPEC10	378	iota2	QYVB00000000
Escherichia coli strain 2731-1	A	EPEC15	301	rho	JAOTHT000000000
Escherichia coli strain 300214	B2	EPEC8	5342	mu	JHSB00000000
Escherichia coli strain 300262	B2	EPEC8	5342	ND	JHSB00000000.1
Escherichia coli strain 302150	B2	EPEC4	28	ND	JHSD00000000.1
Escherichia coli strain 302613	A	EPEC15	382	pi	CYEY00000000
Escherichia coli strain 302701	B1	EPEC12	40	beta	CYEZ00000000
Escherichia coli strain 303145	B2	EPEC9	2346	ND	JHSG00000000.1
Escherichia coli strain 3391-3	B1	EHEC2	29	beta	JAXUFW000000000
Escherichia coli strain 3522-6	A	EPEC10	10	ND	QYVA00000000
Escherichia coli strain 3881-3	B2	EPEC9	583	alpha	QYUZ00000000
Escherichia coli strain 3991-1	A	EPEC10	378	iota2	JAXUFV000000000
Escherichia coli strain 401091	B1	EPEC7	-	ND	JHSI00000000.1
Escherichia coli strain 401210	A	EPEC5	1788	epsilon	JHSJ00000000
Escherichia coli strain 401588	B2	EPEC8	5342	mu	JHSK00000000.1
Escherichia coli strain 401817	B2	EPEC8	5342	mu	JHSL00000000
Escherichia coli strain 402074_aEPEC	B1	EPEC12	40	beta	CYBS00000000
Escherichia coli strain 402097_aEPEC	B1	EPEC13	5508	epsilon	CYCP00000000
Escherichia coli strain 402310	B2	EPEC8	5342	mu	JHSM00000000
Escherichia coli strain 402780	B1	EPEC2	482	ND	ERS085397
Escherichia coli strain 403726_aEPEC	A	EPEC15	4590	rho	CYCA00000000
Escherichia coli strain 403728	A	EPEC15	301	rho	CYDH00000000
Escherichia coli strain 4361-1	A	EPEC10	10	theta	JAXUFX000000000
Escherichia coli strain 4581-2	A	EPEC10	10	theta	QYYF00000000
Escherichia coli strain 4632-3	B1	EHEC2	8386	ND	QYUX00000000
Escherichia coli strain 500193	B	EPEC11	5241	eta	CYGP00000000
Escherichia coli strain 503320	B1	EPEC13	443	eta	CYFJ00000000
Escherichia coli strain 503459_aEPEC	B1	EPEC13	443	eta	CXZO00000000
Escherichia coli strain 503537_aEPEC	A	EPEC15	382	pi	CYAI00000000
Escherichia coli strain 504528	B1	EPEC11	5241	eta	CYDL00000000
Escherichia coli strain 504647_aEPEC	B1	EPEC13	443	eta	CXZT00000000
Escherichia coli strain 51	B1	EPEC2	20	beta	JAXUFY000000000
Escherichia coli strain 70	B1	EPEC2	3	beta	JAXUFZ000000000
Escherichia coli strain 702324	B2	EPEC9	2346	ND	JHRR00000000.1
Escherichia coli strain 702890_aEPEC	B1	EPEC14	381	zeta	CYCQ00000000
Escherichia coli strain BA2103	B1	EHEC2	21	ND	QYUW00000000
Escherichia coli strain BA4095	B2	EPEC4	788	ND	QYUV00000000
Escherichia coli strain G302551	A	EPEC15	382	pi	CYFP00000000
Escherichia coli strain G504540	B1	EPEC11	5241	eta	CYFL00000000
a The information used to build this table was previously published in Hazen et al., (2013); Hazen et al., (2016); Ingle et al., (2016); and Hernanes et al., (2020).
