# Supplementary material for: Identification of a genomic cluster related to hypersecretion of intestinal mucus and mucinolytic activity of atypical enteropathogenic Escherichia coli (aEPEC)
Source: Front Cell Infect Microbiol. 2024 Dec 4;14:1393369. doi: 10.3389/fcimb.2024.1393369 (PMC11656320; doi:10.3389/fcimb.2024.1393369)
Supplement: Supplementary file 2 [file Table2.xlsx]

## Sheet: Planilha1
Table S2 - E. coli strains used to build phylogenetic tree of genomes similar to the mucus inducing strains of aEPECa
Genome Name	MLST	CC MLST	BioProject Accession	BioSample Accession	Assembly Accession	GenBank Accessions	Contigs	Size	Contig L50	Contig N50	tRNA	rRNA	CDS	Coarse Consistency	Fine Consistency	CheckM Completeness	Isolation Source	Collection Date	Collection Year	Isolation Country	Geographic Group	Geographic Location	Host Name	Host Common Name	Host Health	Host Group
Escherichia coli 100329	34	10	PRJNA237898	SAMN02640713	GCF_001265615.1	JHRT00000000	390	4814472	53	27458	83	10	4935	99.7	97.9	100	stool			Gambia	Africa	Gambia	Human, Homo sapiens	Human		Human
Escherichia coli 2-210-07_S3_C3	378	10	PRJNA233837	SAMN02687489	GCA_000703585.1	JNQA00000000	341	5394252	26	66536	149	33	5629	99.6	97.4	100	stool	2009	2009	Tanzania	Africa	Tanzania	Human, Homo sapiens	Human		Human
Escherichia coli 3431	378	10	PRJNA40265	SAMN00792450	GCA_000184765.2	ADUM00000000	127	5223419	9	204832	90	21	5291	99.7	98.6	100
Escherichia coli aEPEC 0421-1	378	10	PRJNA872550	SAMN31136557	GCA_036927625.1	JAXUFU000000000	306	4910269	21	80564	70	2	5052	99.7	98.7					Brazil	South America	Brazil: Sao Paulo	Human, Homo sapiens	Human	Diarrhoea	Human
Escherichia coli aEPEC 1582-4	378	10	PRJNA872550	SAMN31136242	GCA_036925215.1	JAOTHS000000000	504	5121531	19	99133	88	12	5557	99.6	98.2					Brazil	South America	Brazil: Sao Paulo	Human, Homo sapiens	Human	healthy	Human
Escherichia coli C260_92	10	10	PRJNA79239	SAMN02435961	GCA_000446325.1	AIAO00000000	203	4718532	14	102683	74	8	4622	99.9	99.2	100	stool sample			Italy	Europe	Italy	Human, Homo sapiens	Human		Human
Escherichia coli HVH 209 (4-3062651)	43	10	PRJNA186236	SAMN01885848	GCA_000459235.1	AVZJ00000000	29	4600056	6	309205	71	16	4462	99.5	99	100	Blood	2003	2003	Denmark	Europe	Denmark	Human, Homo sapiens	Human		Human
Escherichia coli KTE171	227	10	PRJNA165019	SAMN00854690	GCA_000352045.1	ANVG00000000	50	4829673	8	206689	65	20	4719	99.6	98.7	100	faecal	2010	2010	Denmark	Europe	Denmark	Human, Homo sapiens	Human		Human
Escherichia coli KTE197	10	10	PRJNA163407	SAMN00974052	GCA_000352945.1	ANWZ00000000	42	4680375	8	177779	58	11	4542	99.6	98.7	99.6	Urinary tract	2010	2010				Human, Homo sapiens	Human		Human
Escherichia coli KTE71	330	10	PRJNA164899	SAMN00854630	GCA_000408445.1	ASUZ00000000	121	5062763	16	99799	72	23	5136	99.6	98.3	100	faecal	2010	2010	Denmark	Europe	Denmark	Human, Homo sapiens	Human		Human
Escherichia coli ONT:H33 str. C48/93	34	10	PRJNA73637	SAMN02472037	GCA_000350025.1	AHAX00000000	102	4956415	11	129051	81	14	4927	99.9	98.4	100	stool sample	1993	1993	Sweden	Europe	Sweden	Human, Homo sapiens	Human		Human
Escherichia coli strain 102010_aEPEC	10	10	PRJEB2827	SAMEA1466181	GCA_001283665.1	CYBX00000000	101	4736586	11	147488	82	9	4776	99.8	99.3	100	faeces	2009	2009	Gambia		West Africa	Human, Homo sapiens	Human		Human
Escherichia coli strain 195CD.021	10	10	PRJNA560176	SAMN17739477	GCA_017741615.1	JAGHPX000000000	87	4639699	16	118607	58	0	4632	95.72	95	99.78	gut	2017	2017	Russia	Europe	Russia: Kazan	Homo sapiens	Human		Human
Escherichia coli strain 201381_aEPEC	378	10	PRJEB2827	SAMEA1466158	GCA_001284465.1	CYBN00000000	294	4927275	26	54100	89	10	5165	99.6	98.6	99.6	faeces	2009	2009	Mali		West Africa	Human, Homo sapiens	Human		Human
Escherichia coli strain 202387	378	10	PRJEB2827	SAMEA1531048	GCA_001284585.1	CYDN00000000	271	5214825	23	69114	86	7	5472	99.6	98.5	100	faeces	2009	2009	Mali		West Africa	Human, Homo sapiens	Human		Human
Escherichia coli strain 202833_aEPEC	34	10	PRJEB2827	SAMEA1466143	GCA_001284805.1	CYAM00000000	183	4961096	24	70867	87	8	5120	99.7	98.6	100	faeces	2009	2009	Mali		West Africa	Human, Homo sapiens	Human		Human
Escherichia coli strain 204302_aEPEC	34	10	PRJEB2827	SAMEA1466171	GCA_001283705.1	CYAD00000000	163	4874460	21	83727	88	9	5001	99.7	98.6	100	faeces	2010	2010	Mali		West Africa	Human, Homo sapiens	Human		Human
Escherichia coli strain 2080-1	34	10	PRJNA353170	SAMN06011348	GCA_004380425.1	MTXK00000000	74	4714028	8	202962	79	3	4864	95.9	95.12	99.78	feces	2011	2011	Denmark	Europe	Denmark	Bos taurus	Cow		Nonhuman Mammal
Escherichia coli strain 21-MO00821	10	10	PRJNA769818	SAMN22187432	GCA_020514815.1	JAJAJZ000000000	95	4805594	9	165405	85	8	4906	95.78	95.42	99.78	Raw milk	2020	2020			Turkey
Escherichia coli strain 2531-13	378	10	PRJNA490882	SAMN10060924	GCA_003651425.1	QYVB00000000	376	5092005	21	72340	89	8	5465	95.12	94.09	98.66	stool	1989	1989	Brazil	South America	Brazil: Sao Paulo	Human, Homo sapiens	Human	Diarrhoea	Human
Escherichia coli strain 3_188_1	4741	10	PRJNA560176	SAMN12571363	GCA_008041115.1	VRWU00000000	317	5072673	13	126619	93	5	5474	95.78	94.21	99.78	biological product	2017	2017	Russia	Europe	Russia: Kazan	Human, Homo sapiens	Human		Human
Escherichia coli strain 3808-3	34	10	PRJNA353170	SAMN06011351	GCA_004380515.1	MTXN00000000	66	4746691	6	235496	79	9	4930	95.9	95.12	99.78	feces	2011	2011	Denmark	Europe	Denmark	Bos taurus	Cow		Nonhuman Mammal
Escherichia coli strain 3991-1	378	10	PRJNA490882	SAMN10060927	GCA_003651345.1	QYUY00000000	299	4831614	21	73367	89	9	5018	95.9	95.18	99.78	stool	1989	1989	Brazil	South America	Brazil: Sao Paulo	Human, Homo sapiens	Human	Diarrhoea	Human
Escherichia coli strain 400998_aEPEC	34	10	PRJEB2827	SAMEA1466099	GCA_001285805.1	CYBP00000000	188	4857902	23	76387	86	8	4995	99.7	98.5	100	faeces	2008	2008	Kenya		East Africa	Human, Homo sapiens	Human		Human
Escherichia coli strain 402617	34	10	PRJEB2827	SAMEA1531061	GCA_001285945.1	CYFT00000000	208	4893258	24	68643	86	8	5016	99.6	98.5	100	faeces	2009	2009	Kenya		East Africa	Human, Homo sapiens	Human		Human
Escherichia coli strain 43_Esco_HA-DE	34	10	PRJNA352198	SAMN05977369	GCA_002442255.1	NXOS00000000	193	4956801	24	70632	83	3	5430	99.7	98.8	100	rectal swab	2012	2012	Germany	Europe	Germany	Human, Homo sapiens	Human		Human
Escherichia coli strain 4581-2	10	10	PRJNA490882	SAMN10060928	GCA_003651325.1	QYYF00000000	105	4707164	10	136790	81	9	4702	95.66	95	99.78	stool	1989	1989	Brazil	South America	Brazil: Sao Paulo	Human, Homo sapiens	Human	Diarrhoea	Human
Escherichia coli strain 501016	378	10	PRJEB2827	SAMEA1531025	GCA_001283305.1	CYEW00000000	272	4916558	25	56232	87	9	5131	99.6	98.5	99.6	faeces	2009	2009	India		Asia	Human, Homo sapiens	Human		Human
Escherichia coli strain 503023	378	10	PRJEB2827	SAMEA1531034	GCA_001285785.1	CYEV00000000	263	4915097	27	54057	85	9	5114	99.6	98.5	99.6	faeces	2009	2009	India		Asia	Human, Homo sapiens	Human		Human
Escherichia coli strain 503891_aEPEC	378	10	PRJEB2827	SAMEA1466141	GCA_001286285.1	CYCT00000000	338	4920468	27	53837	88	10	5184	99.6	98.4	99.6	faeces	2009	2009	India		Asia	Human, Homo sapiens	Human		Human
Escherichia coli strain 505393_aEPEC	5339	10	PRJEB2827	SAMEA1466123	GCA_001277455.1	CXZD00000000	69	4625923	9	175744	84	9	4580	99.7	99.1	99.6	faeces	2010	2010	India		Asia	Human, Homo sapiens	Human		Human
Escherichia coli strain 520047	34	10	PRJNA421191	SAMN08161199	GCA_003981045.1	PNTG00000000	120	4823210	12	119378	66	8	4824	95.84	95.06	99.78	stool	2012-01-12	2012	India	Asia	India	Human, Homo sapiens	Human	diarrhea	Human
Escherichia coli strain 6869-25	34	10	PRJNA353170	SAMN06011345	GCA_004380375.1	MTXH00000000	61	4671380	7	175073	73	3	4808	95.96	95.18	99.78	feces	2010	2010	Denmark	Europe	Denmark	Bos taurus	Cow		Nonhuman Mammal
Escherichia coli strain 700851	378	10	PRJEB2827	SAMEA1531032	GCA_001283565.1	CYDS00000000	242	5232916	24	73372	90	7	5516	99.6	97.7	100	faeces	2008	2008	Pakistan		Asia	Human, Homo sapiens	Human		Human
Escherichia coli strain AMC_108	34	10	PRJNA540750	SAMN13024605			98	4968534	10	159734	80	3	4954	95.84	95.18	99.78		2013-02-07		United Kingdom		Oxford	Human, Homo sapiens	Human		Human
Escherichia coli strain AR_0371	167	10	PRJNA316321	SAMN07291514	GCA_003000615.1	PSQX00000000	7	4845968	1	4773279	88	22	4776	99.9	98.7	100
Escherichia coli strain AR_0433	167	10	PRJNA316321	SAMN07291526	GCA_003324505.1	QMGK00000000	6	4834035	1	4761984	91	22	4727	99.9	98.7	100
Escherichia coli strain BE1806	10	10	PRJDB5579	SAMD00076948	GCA_005381485.1	BFFV00000000	193	4669067	24	64325	83	13	4675	95.72	95.66	99.67	humans and bovine to understand the evolutional pathway of enterohemorrhagic Escherichia coli (EHEC)	2015	2015	Belgium	Europe	Belgium	Bos taurus	Cow		Nonhuman Mammal
Escherichia coli strain Boq 01	227	10	PRJNA474917	SAMN09375265	GCA_003346855.2	QKQU00000000	12	4702051	2	1033625	80	10	4590	99.7	98.5	99.3	feces	2015	2015	Mexico	North America	Mexico: Puebla	Chicken, Gallus gallus	Chicken		Avian
Escherichia coli strain BS12R-A	34	10	PRJNA603904	SAMN13944167	GCA_013395905.1	JAAFBZ000000000	270	4757159	25	56822	86	1	4975	95.72	94.51	99.78	rectal swab	2018	2018	Switzerland	Europe	Switzerland	Human, Homo sapiens	Human		Human
Escherichia coli strain BS12R-B	34	10	PRJNA603904	SAMN13944168	GCA_013395865.1	JAAFBY000000000	279	4761594	24	64446	85	0	4989	95.78	94.58	99.78	rectal swab	2018	2018	Switzerland	Europe	Switzerland	Human, Homo sapiens	Human		Human
Escherichia coli strain E828	1290	10	PRJEB2796	SAMEA1317839	GCA_002207425.1	BDRC00000000	80	4636292	11	149397	82	9	4578	99.9	99.4	100	feces	2002	2002	Guatemala	North America	Guatemala	Human, Homo sapiens	Human		Human
Escherichia coli strain Ec1333	227	10	PRJNA322084	SAMN05013687	GCA_001957215.1	CM007643,LYBS00000000	76	4776939	11	138242	85	11	5074	99.8	98.9	100	sewage	2009-08	2009	Brazil	South America	Brazil
Escherichia coli strain ecoli002	227	10	PRJEB28660	SAMEA4916030	GCA_900607355.1	UWUZ00000000	4	4798629	0	4698041	86	22	4772	95.9	94.7	99.78	hospital	2016	2016	Switzerland	Europe	Switzerland	Human, Homo sapiens	Human		Human
Escherichia coli strain EP064	34	10	PRJNA431656	SAMN08398249	GCA_017117365.1	PQPI00000000	330	4831326	38	38883	85	8	4960	95.6	94.94	99.78	stool	2011-08-29	2011	China	Asia	China:Henan	Homo sapiens	Human	diarrhea	Human
Escherichia coli strain EP161	378	10	PRJNA431656	SAMN08398377	GCA_017117895.1	PQQJ00000000	291	4977196	39	39771	88	7	5175	95.54	94.51	99.78	stool	2012-07-15	2012	China	Asia	China:Beijing	Homo sapiens	Human	diarrhea	Human
Escherichia coli strain Fecal samples	10	10	PRJEB44873	SAMEA8718240	GCA_907175995.1	CAJSJS000000000	147	4708944	21	68667	75	4	4707	95.54	95.24	99.67	VDG	1980				France	Homo sapiens	Human		Human
Escherichia coli strain H3	34	10	PRJNA577354	SAMN13024982	GCA_015687435.1	WHLU00000000	107	4843691	12	109453	79	5	4979	95.6	94.64	99.78	feces	2018-11-19	2018	China	Asia	China: Jinan, Liaocheng	Human, Homo sapiens	Human	Infectious diseases	Human
Escherichia coli strain HUM-188	34	10	PRJNA311519	SAMN15089837	GCA_013404375.1	JABUFV000000000	181	4969356	13	141240	75	3	5001	95.84	95.12	99.78	feces	2012	2012	Estonia	Europe	Estonia	Human, Homo sapiens	Human	healthy	Human
Escherichia coli strain HUM-189	10	10	PRJNA311519	SAMN15089838	GCA_013404365.1	JABUFU000000000	115	4785553	11	140964	73	4	4737	95.54	94.7	99.78	feces	2012	2012	Estonia	Europe	Estonia	Human, Homo sapiens	Human	healthy	Human
Escherichia coli strain HUM-543	34	10	PRJNA311519	SAMN15089846	GCA_013404205.1	JABUFM000000000	96	4939319	13	141240	64	4	4921	95.84	95.18	99.78	feces	2013	2013	Estonia	Europe	Estonia	Human, Homo sapiens	Human	healthy	Human
Escherichia coli strain IH53473	330	10	PRJNA269579	SAMN03265483	GCF_001264175.1	LFZH00000000	10	5340877	2	1617615	105	8	5666	99.7	98.5	100	Feces	1997-08-21	1997	Finland	Europe	Finland: Iisalmi	Human, Homo sapiens	Human	hemolytic uremic syndrome	Human
Escherichia coli strain IM30c	34	10	PRJNA595483	SAMN13556355	GCA_009790775.1	WSWQ00000000	296	4888819	29	54941	86	7	5214	95.78	94.76	99.78	municipal wastewater	2016-10-19	2016	Czech Republic	Europe	Czech Republic: Brno
Escherichia coli strain MOD1-EC5891	34	10	PRJNA230969	SAMN05439364	GCA_002547475.1	NNZK00000000	111	4709885	8	229177	84	4	4630	99.7	99.2	99.6	urine	1985-07-30	1985	USA	North America	USA:CA	Dog, Canis lupus familiaris	Dog		Nonhuman Mammal
Escherichia coli strain MOD1-EC6683	10	10	PRJNA230969	SAMN04992513	GCA_002522895.1	NOUT00000000	123	4721036	12	110280	80	6	4683	99.9	98.7	100	feces	1992-05-13	1992	USA	North America	USA: IA	Bos taurus	Cow		Nonhuman Mammal
Escherichia coli strain MOD1-EC6685	10	10	PRJNA230969	SAMN04992515	GCA_002522865.1	NOUR00000000	129	4607165	14	114831	77	6	4559	99.9	99.4	100	feces	1992-05-13	1992	USA	North America	USA: IA	Bos taurus	Cow		Nonhuman Mammal
Escherichia coli strain MOD1-ECOR1	10	10	PRJNA230969	SAMN04158338	GCA_003334405.1	QOWM00000000	79	4715492	5	430669	76	4	4890	99.6	98.4	100				USA	North America	USA: IA	Human, Homo sapiens	Human		Human
Escherichia coli strain NCTC10973	34	10	PRJEB6403	SAMEA3376924	GCA_900636045.1	LR134216	1	4647667	0	4647667	87	22	4498	95.9	95.18	99.78	feces	1975	1975	United Kingdom	Europe	United Kingdom: London
Escherichia coli strain NCTC9049	NT	10	PRJEB6403	SAMEA3468850	GCA_900450045.1	UGFH00000000	2	4986643	1	4931087	88	22	5303	99.5	93.8	100	not available: to be reported later	1900-1952
Escherichia coli strain NCTC9065	10	10	PRJEB6403	SAMEA3376918	GCA_900449025.1	UGBU00000000	2	4950766	1	4858954	87	22	5019	99.3	95.9	99.3	not available: to be reported later	1900-1952
Escherichia coli strain NCTC9087	10	10	PRJEB6403	SAMEA3443772	GCA_900636145.1	LR134231	1	4594692	0	4594692	86	22	4455	95.78	95.48	99.78	not available: to be reported later	1900-1952
Escherichia coli strain NCTC9101	34	10	PRJEB6403	SAMEA3443774	GCA_900449525.1	UGDK00000000	4	5066867	1	4927635	95	22	5089	99.6	98.5	100	not available: to be reported later	1900-1952
Escherichia coli strain O101/162:H33 str 638	378	10	PRJEB41147	SAMEA7519440	GCA_905133375.1	CAJHQU000000000	426	5182098	24	71960	93	8	5559	95.6	94.03	99.78	fecal samples	2013	2013	France	Europe	France	Homo sapiens	Human		Human
Escherichia coli strain P0073V1	34	10	PRJNA576592	SAMN12999561	GCA_013073485.1	WEPV00000000	151	5115800	10	147637	81	5	5398	95.78	94.94	99.78	stool	2019-10-09	2019	Peru	South America	Peru	Human, Homo sapiens	Human	Diarrhea	Human
Escherichia coli strain R402077	378	10	PRJEB2226	SAMEA1528004	GCA_001284365.1	CYFY00000000	262	5091798	24	72304	89	8	5339	99.6	98.5	100	faeces	2009	2009	Kenya		East Africa	Human, Homo sapiens	Human		Human
Escherichia coli strain R503696	378	10	PRJEB2226	SAMEA1528041	GCA_001283325.1	CYFZ00000000	218	5024713	22	75111	80	9	5205	99.5	98.4	100	faeces	2009	2009	India		Asia	Human, Homo sapiens	Human		Human
Escherichia coli strain TZ37_1P	34	10	PRJNA509690	SAMN10587061	GCA_004170765.1	SAFC00000000	231	4882646	20	75513	79	9	4924	95.78	94.88	99.78	feces	2017-01-30	2017	Australia	Oceania	Australia	Pig, Sus scrofa	Pig		Nonhuman Mammal
Escherichia coli UMEA 3317-1	5332	10	PRJNA186342	SAMN01885951	GCA_000461215.1	AWDF00000000	37	4815844	8	219091	78	19	4727	99.6	98.2	100	urine	1995	1995	Sweden			Human, Homo sapiens	Human		Human
