# Supplementary material for: Identification of a genomic cluster related to hypersecretion of intestinal mucus and mucinolytic activity of atypical enteropathogenic Escherichia coli (aEPEC)
Source: Front Cell Infect Microbiol. 2024 Dec 4;14:1393369. doi: 10.3389/fcimb.2024.1393369 (PMC11656320; doi:10.3389/fcimb.2024.1393369)
Supplement: Supplementary file 4 [file Table4.xlsx]

## Sheet: gene_presence_absence (2)
Table S - Pangenome results of the presence absence genes in genome of aEPEC tested in ileal loop model
					aEPEC that induce mucus production in animal model				aEPEC that do not induce mucus production in animal model
Gene	Annotation	No. isolates	No. sequences	Avg sequences per isolate	aEPEC_0421-1	aEPEC_1582-4	aEPEC_2531-13	aEPEC_3991-1	aEPEC_3391-3	aEPEC_1711-4	aEPEC_3881-3	aEPEC_4361-1	aEPEC_4581-2
frmB	S-formylglutathione hydrolase FrmB	9	9	1	ELGMCBCN_00361	GGJKAOFK_00361	AAGJMEAC_03149	OGHBEFCK_03462	HFLALGJP_00661	NLKEFKOF_00552	PCDLJMFI_01310	JNCELPED_01599	LLGNGGLJ_00782
dgcC	putative diguanylate cyclase DgcC	9	9	1	ELGMCBCN_00385	GGJKAOFK_00385	AAGJMEAC_03173	OGHBEFCK_04156	HFLALGJP_00684	NLKEFKOF_00578	PCDLJMFI_01329	JNCELPED_01576	LLGNGGLJ_00759
betA	Oxygen-dependent choline dehydrogenase	9	9	1	ELGMCBCN_00420	GGJKAOFK_00420	AAGJMEAC_03730	OGHBEFCK_04042	HFLALGJP_00614	NLKEFKOF_00498	PCDLJMFI_01279	JNCELPED_01643	LLGNGGLJ_00826
group_1020	hypothetical protein	9	9	1	ELGMCBCN_00421	GGJKAOFK_00421	AAGJMEAC_03729	OGHBEFCK_04041	HFLALGJP_00613	NLKEFKOF_00497	PCDLJMFI_01278	JNCELPED_01644	LLGNGGLJ_00827
lutC	Lactate utilization protein C	9	9	1	ELGMCBCN_00422	GGJKAOFK_00422	AAGJMEAC_03728	OGHBEFCK_04040	HFLALGJP_00612	NLKEFKOF_00496	PCDLJMFI_01277	JNCELPED_01645	LLGNGGLJ_00828
lutB	Lactate utilization protein B	9	9	1	ELGMCBCN_00423	GGJKAOFK_00423	AAGJMEAC_03727	OGHBEFCK_04039	HFLALGJP_00611	NLKEFKOF_00494	PCDLJMFI_01276	JNCELPED_01646	LLGNGGLJ_00829
rob_1	Right origin-binding protein	9	9	1	ELGMCBCN_00428	GGJKAOFK_00428	AAGJMEAC_03722	OGHBEFCK_04034	HFLALGJP_00605	NLKEFKOF_00489	PCDLJMFI_01270	JNCELPED_01651	LLGNGGLJ_00834
group_1026	hypothetical protein	9	9	1	ELGMCBCN_00436	GGJKAOFK_00627	AAGJMEAC_00243	OGHBEFCK_01638	HFLALGJP_00329	NLKEFKOF_03903	PCDLJMFI_03262	JNCELPED_01404	LLGNGGLJ_04181
yhdJ	DNA adenine methyltransferase YhdJ	9	9	1	ELGMCBCN_00444	GGJKAOFK_00619	AAGJMEAC_00251	OGHBEFCK_01630	HFLALGJP_00321	NLKEFKOF_03891	PCDLJMFI_03254	JNCELPED_01396	LLGNGGLJ_04189
yhdE	dTTP/UTP pyrophosphatase	9	9	1	ELGMCBCN_00457	GGJKAOFK_00606	AAGJMEAC_00264	OGHBEFCK_01617	HFLALGJP_00298	NLKEFKOF_03877	PCDLJMFI_03233	JNCELPED_01383	LLGNGGLJ_04202
aaeB_1	p-hydroxybenzoic acid efflux pump subunit AaeB	9	9	1	ELGMCBCN_00464	GGJKAOFK_00599	AAGJMEAC_00271	OGHBEFCK_01610	HFLALGJP_00291	NLKEFKOF_03870	PCDLJMFI_03226	JNCELPED_01376	LLGNGGLJ_04209
yhcG	Putative nuclease YhcG	9	9	1	ELGMCBCN_00484	GGJKAOFK_00579	AAGJMEAC_00291	OGHBEFCK_01590	HFLALGJP_00271	NLKEFKOF_03849	PCDLJMFI_03207	JNCELPED_01356	LLGNGGLJ_04229
gltB	Glutamate synthase [NADPH] large chain	9	9	1	ELGMCBCN_00491	GGJKAOFK_00572	AAGJMEAC_00298	OGHBEFCK_01583	HFLALGJP_00268	NLKEFKOF_03839	PCDLJMFI_03205	JNCELPED_01349	LLGNGGLJ_04236
arcB	Aerobic respiration control sensor protein ArcB	9	9	1	ELGMCBCN_00493	GGJKAOFK_00570	AAGJMEAC_00300	OGHBEFCK_01581	HFLALGJP_00266	NLKEFKOF_03837	PCDLJMFI_03203	JNCELPED_01347	LLGNGGLJ_04238
ptsO	Phosphocarrier protein NPr	9	9	1	ELGMCBCN_00497	GGJKAOFK_00566	AAGJMEAC_00304	OGHBEFCK_01577	HFLALGJP_00262	NLKEFKOF_03831	PCDLJMFI_03199	JNCELPED_01343	LLGNGGLJ_04242
rapZ	RNase adapter protein RapZ	9	9	1	ELGMCBCN_00498	GGJKAOFK_00565	AAGJMEAC_00305	OGHBEFCK_01576	HFLALGJP_00261	NLKEFKOF_03829	PCDLJMFI_03198	JNCELPED_01342	LLGNGGLJ_04243
kdsD	Arabinose 5-phosphate isomerase KdsD	9	9	1	ELGMCBCN_00506	GGJKAOFK_00557	AAGJMEAC_00313	OGHBEFCK_01568	HFLALGJP_00253	NLKEFKOF_03820	PCDLJMFI_03190	JNCELPED_01334	LLGNGGLJ_04251
ispB	Octaprenyl diphosphate synthase	9	9	1	ELGMCBCN_00516	GGJKAOFK_00547	AAGJMEAC_00323	OGHBEFCK_01558	HFLALGJP_00243	NLKEFKOF_03810	PCDLJMFI_03180	JNCELPED_01324	LLGNGGLJ_04261
greA	Transcription elongation factor GreA	9	9	1	ELGMCBCN_00522	GGJKAOFK_00541	AAGJMEAC_00329	OGHBEFCK_01552	HFLALGJP_00237	NLKEFKOF_03802	PCDLJMFI_03174	JNCELPED_01318	LLGNGGLJ_04267
mtr	Tryptophan-specific transport protein	9	9	1	ELGMCBCN_00542	GGJKAOFK_00521	AAGJMEAC_00349	OGHBEFCK_03548	HFLALGJP_00217	NLKEFKOF_03782	PCDLJMFI_03154	JNCELPED_01298	LLGNGGLJ_04287
group_1051	hypothetical protein	9	9	1	ELGMCBCN_00543	GGJKAOFK_00520	AAGJMEAC_00350	OGHBEFCK_03549	HFLALGJP_00216	NLKEFKOF_03779	PCDLJMFI_03153	JNCELPED_01297	LLGNGGLJ_04288
group_1053	hypothetical protein	9	9	1	ELGMCBCN_00552	GGJKAOFK_00511	AAGJMEAC_00359	OGHBEFCK_03558	HFLALGJP_00207	NLKEFKOF_03768	PCDLJMFI_03144	JNCELPED_01288	LLGNGGLJ_04297
nagB_1	Glucosamine-6-phosphate deaminase 1	9	9	1	ELGMCBCN_00562	GGJKAOFK_00501	AAGJMEAC_00369	OGHBEFCK_01825	HFLALGJP_00197	NLKEFKOF_03758	PCDLJMFI_03138	JNCELPED_01278	LLGNGGLJ_04307
kbaY	D-tagatose-1,6-bisphosphate aldolase subunit KbaY	9	9	1	ELGMCBCN_00566	GGJKAOFK_00497	AAGJMEAC_00373	OGHBEFCK_01821	HFLALGJP_00193	NLKEFKOF_03753	PCDLJMFI_03134	JNCELPED_01274	LLGNGGLJ_04311
tdcG	L-serine dehydratase TdcG	9	9	1	ELGMCBCN_00590	GGJKAOFK_00473	AAGJMEAC_00397	OGHBEFCK_01797	HFLALGJP_00169	NLKEFKOF_03727	PCDLJMFI_03407	JNCELPED_01250	LLGNGGLJ_00495
group_1060	hypothetical protein	9	9	1	ELGMCBCN_00592	GGJKAOFK_00471	AAGJMEAC_00399	OGHBEFCK_01795	HFLALGJP_00167	NLKEFKOF_03725	PCDLJMFI_03409	JNCELPED_01248	LLGNGGLJ_00493
sstT	Serine/threonine transporter SstT	9	9	1	ELGMCBCN_00611	GGJKAOFK_00452	AAGJMEAC_00418	OGHBEFCK_01776	HFLALGJP_00144	NLKEFKOF_03703	PCDLJMFI_03427	JNCELPED_01229	LLGNGGLJ_00474
group_1068	hypothetical protein	9	9	1	ELGMCBCN_00614	GGJKAOFK_00449	AAGJMEAC_00421	OGHBEFCK_01773	HFLALGJP_00141	NLKEFKOF_03699	PCDLJMFI_03430	JNCELPED_01226	LLGNGGLJ_00471
ygjK	Glucosidase YgjK	9	9	1	ELGMCBCN_00620	GGJKAOFK_00443	AAGJMEAC_00427	OGHBEFCK_01767	HFLALGJP_00136	NLKEFKOF_03692	PCDLJMFI_03435	JNCELPED_01220	LLGNGGLJ_00465
ebgC	Evolved beta-galactosidase subunit beta	9	9	1	ELGMCBCN_00623	GGJKAOFK_00440	AAGJMEAC_00430	OGHBEFCK_01764	HFLALGJP_00133	NLKEFKOF_03689	PCDLJMFI_03437	JNCELPED_01217	LLGNGGLJ_00462
group_1073	hypothetical protein	9	9	1	ELGMCBCN_00660	GGJKAOFK_00655	AAGJMEAC_00462	OGHBEFCK_03773	HFLALGJP_02908	NLKEFKOF_02576	PCDLJMFI_03942	JNCELPED_00890	LLGNGGLJ_01403
yehX	Glycine betaine uptake system ATP-binding protein YehX	9	9	1	ELGMCBCN_00662	GGJKAOFK_00657	AAGJMEAC_00464	OGHBEFCK_03771	HFLALGJP_02906	NLKEFKOF_02578	PCDLJMFI_03944	JNCELPED_00892	LLGNGGLJ_01401
yehY	Glycine betaine uptake system permease protein YehY	9	9	1	ELGMCBCN_00663	GGJKAOFK_00658	AAGJMEAC_00465	OGHBEFCK_03770	HFLALGJP_02905	NLKEFKOF_02579	PCDLJMFI_03945	JNCELPED_00893	LLGNGGLJ_01400
fruA_1	PTS system fructose-specific EIIB'BC component	9	9	1	ELGMCBCN_00699	GGJKAOFK_00694	AAGJMEAC_00501	OGHBEFCK_00205	HFLALGJP_02869	NLKEFKOF_02624	PCDLJMFI_02001	JNCELPED_00930	LLGNGGLJ_01363
yejK	Nucleoid-associated protein YejK	9	9	1	ELGMCBCN_00719	GGJKAOFK_00714	AAGJMEAC_00521	OGHBEFCK_00185	HFLALGJP_02849	NLKEFKOF_02645	PCDLJMFI_02021	JNCELPED_00950	LLGNGGLJ_01343
napH	Ferredoxin-type protein NapH	9	9	1	ELGMCBCN_00751	GGJKAOFK_00746	AAGJMEAC_00553	OGHBEFCK_00153	HFLALGJP_02833	NLKEFKOF_02664	PCDLJMFI_02039	JNCELPED_00966	LLGNGGLJ_01327
yojI	ABC transporter ATP-binding/permease protein YojI	9	9	1	ELGMCBCN_00759	GGJKAOFK_00754	AAGJMEAC_00561	OGHBEFCK_00145	HFLALGJP_02825	NLKEFKOF_02674	PCDLJMFI_02047	JNCELPED_00974	LLGNGGLJ_01319
group_1089	hypothetical protein	9	9	1	ELGMCBCN_00774	GGJKAOFK_00769	AAGJMEAC_00576	OGHBEFCK_00130	HFLALGJP_02816	NLKEFKOF_02691	PCDLJMFI_02062	JNCELPED_00989	LLGNGGLJ_01304
gyrA	DNA gyrase subunit A	9	9	1	ELGMCBCN_00778	GGJKAOFK_00773	AAGJMEAC_00580	OGHBEFCK_00126	HFLALGJP_02451	NLKEFKOF_02699	PCDLJMFI_02067	JNCELPED_00993	LLGNGGLJ_01300
group_1092	ISNCY family transposase ISSen7	9	9	1	ELGMCBCN_00791	GGJKAOFK_00786	AAGJMEAC_00593	OGHBEFCK_00113	HFLALGJP_02464	NLKEFKOF_02714	PCDLJMFI_02079	JNCELPED_01006	LLGNGGLJ_01287
hprS	Sensor histidine kinase HprS	9	9	1	ELGMCBCN_00808	GGJKAOFK_03517	AAGJMEAC_00768	OGHBEFCK_03181	HFLALGJP_01023	NLKEFKOF_02372	PCDLJMFI_01496	JNCELPED_03650	LLGNGGLJ_03312
yedJ	putative protein YedJ	9	9	1	ELGMCBCN_00811	GGJKAOFK_03520	AAGJMEAC_00765	OGHBEFCK_03184	HFLALGJP_01027	NLKEFKOF_02366	PCDLJMFI_01500	JNCELPED_00285	LLGNGGLJ_02240
yedI	Inner membrane protein YedI	9	9	1	ELGMCBCN_00815	GGJKAOFK_03524	AAGJMEAC_00761	OGHBEFCK_03188	HFLALGJP_01031	NLKEFKOF_02361	PCDLJMFI_01504	JNCELPED_00281	LLGNGGLJ_02244
fliO	Flagellar protein FliO	9	9	1	ELGMCBCN_00827	GGJKAOFK_03536	AAGJMEAC_00749	OGHBEFCK_03199	HFLALGJP_01041	NLKEFKOF_02351	PCDLJMFI_01514	JNCELPED_00271	LLGNGGLJ_02254
fliM	Flagellar motor switch protein FliM	9	9	1	ELGMCBCN_00829	GGJKAOFK_03538	AAGJMEAC_00747	OGHBEFCK_03201	HFLALGJP_01043	NLKEFKOF_02349	PCDLJMFI_01516	JNCELPED_00269	LLGNGGLJ_02256
fliH	Flagellar assembly protein FliH	9	9	1	ELGMCBCN_00834	GGJKAOFK_03543	AAGJMEAC_00742	OGHBEFCK_03206	HFLALGJP_01048	NLKEFKOF_02345	PCDLJMFI_01521	JNCELPED_00264	LLGNGGLJ_02261
fliT	Flagellar protein FliT	9	9	1	ELGMCBCN_00844	GGJKAOFK_03553	AAGJMEAC_00732	OGHBEFCK_03216	HFLALGJP_01057	NLKEFKOF_02333	PCDLJMFI_01534	JNCELPED_00254	LLGNGGLJ_02271
fliA	RNA polymerase sigma factor FliA	9	9	1	ELGMCBCN_00852	GGJKAOFK_03561	AAGJMEAC_00724	OGHBEFCK_03860	HFLALGJP_01061	NLKEFKOF_02327	PCDLJMFI_01538	JNCELPED_00250	LLGNGGLJ_02275
fliZ	Regulator of sigma S factor FliZ	9	9	1	ELGMCBCN_00853	GGJKAOFK_03562	AAGJMEAC_00723	OGHBEFCK_03859	HFLALGJP_01062	NLKEFKOF_02326	PCDLJMFI_01539	JNCELPED_00249	LLGNGGLJ_02276
araG	Arabinose import ATP-binding protein AraG	9	9	1	ELGMCBCN_00874	GGJKAOFK_01613	AAGJMEAC_00702	OGHBEFCK_03838	HFLALGJP_01082	NLKEFKOF_02304	PCDLJMFI_01560	JNCELPED_00228	LLGNGGLJ_02297
group_1114	hypothetical protein	9	9	1	ELGMCBCN_00905	GGJKAOFK_01643	AAGJMEAC_00672	OGHBEFCK_00775	HFLALGJP_01111	NLKEFKOF_02269	PCDLJMFI_01588	JNCELPED_00198	LLGNGGLJ_02327
pykA	Pyruvate kinase II	9	9	1	ELGMCBCN_00919	GGJKAOFK_01657	AAGJMEAC_00658	OGHBEFCK_00761	HFLALGJP_01140	NLKEFKOF_02254	PCDLJMFI_01602	JNCELPED_00184	LLGNGGLJ_02341
ribZ	Riboflavin transporter RibZ	9	9	1	ELGMCBCN_00947	GGJKAOFK_01685	AAGJMEAC_00630	OGHBEFCK_00733	HFLALGJP_01168	NLKEFKOF_02224	PCDLJMFI_01629	JNCELPED_00156	LLGNGGLJ_02369
rlmA	23S rRNA (guanine(745)-N(1))-methyltransferase	9	9	1	ELGMCBCN_00952	GGJKAOFK_01690	AAGJMEAC_00625	OGHBEFCK_00726	HFLALGJP_01173	NLKEFKOF_02218	PCDLJMFI_01634	JNCELPED_00151	LLGNGGLJ_02374
group_1125	hypothetical protein	9	9	1	ELGMCBCN_00959	GGJKAOFK_01697	AAGJMEAC_00618	OGHBEFCK_00719	HFLALGJP_01180	NLKEFKOF_02209	PCDLJMFI_01641	JNCELPED_00144	LLGNGGLJ_02381
tsaB	tRNA threonylcarbamoyladenosine biosynthesis protein TsaB	9	9	1	ELGMCBCN_00968	GGJKAOFK_01706	AAGJMEAC_00609	OGHBEFCK_00710	HFLALGJP_01189	NLKEFKOF_02200	PCDLJMFI_01650	JNCELPED_00135	LLGNGGLJ_02390
pdhR_2	Pyruvate dehydrogenase complex repressor	9	9	1	ELGMCBCN_00995	GGJKAOFK_00960	AAGJMEAC_04188	OGHBEFCK_00435	HFLALGJP_04422	NLKEFKOF_00096	PCDLJMFI_03958	JNCELPED_02844	LLGNGGLJ_00593
group_1134	hypothetical protein	9	9	1	ELGMCBCN_01003	GGJKAOFK_00968	AAGJMEAC_04180	OGHBEFCK_00427	HFLALGJP_04414	NLKEFKOF_00106	PCDLJMFI_03980	JNCELPED_02852	LLGNGGLJ_00585
yjiK_1	putative protein YjiK	9	9	1	ELGMCBCN_01004	GGJKAOFK_00969	AAGJMEAC_04179	OGHBEFCK_00426	HFLALGJP_04413	NLKEFKOF_00107	PCDLJMFI_03981	JNCELPED_02853	LLGNGGLJ_00584
group_1137	hypothetical protein	9	9	1	ELGMCBCN_01008	GGJKAOFK_00973	AAGJMEAC_04175	OGHBEFCK_00422	HFLALGJP_04409	NLKEFKOF_00111	PCDLJMFI_03985	JNCELPED_02857	LLGNGGLJ_00580
bglJ	Transcriptional activator protein BglJ	9	9	1	ELGMCBCN_01027	GGJKAOFK_00992	AAGJMEAC_03878	OGHBEFCK_00403	HFLALGJP_04175	NLKEFKOF_00143	PCDLJMFI_04012	JNCELPED_02888	LLGNGGLJ_00549
fhuF	Ferric iron reductase protein FhuF	9	9	1	ELGMCBCN_01028	GGJKAOFK_00993	AAGJMEAC_03877	OGHBEFCK_00402	HFLALGJP_04174	NLKEFKOF_00145	PCDLJMFI_04013	JNCELPED_02889	LLGNGGLJ_00548
yjjV	putative metal-dependent hydrolase YjjV	9	9	1	ELGMCBCN_01040	GGJKAOFK_01005	AAGJMEAC_03865	OGHBEFCK_00390	HFLALGJP_04161	NLKEFKOF_00158	PCDLJMFI_04026	JNCELPED_02902	LLGNGGLJ_00535
group_1150	hypothetical protein	9	9	1	ELGMCBCN_01050	GGJKAOFK_01015	AAGJMEAC_01452	OGHBEFCK_00380	HFLALGJP_04154	NLKEFKOF_00165	PCDLJMFI_01752	JNCELPED_02909	LLGNGGLJ_00528
nadR	Trifunctional NAD biosynthesis/regulator protein NadR	9	9	1	ELGMCBCN_01055	GGJKAOFK_01020	AAGJMEAC_01447	OGHBEFCK_00375	HFLALGJP_04149	NLKEFKOF_00170	PCDLJMFI_01757	JNCELPED_02914	LLGNGGLJ_00523
creC	Sensor protein CreC	9	9	1	ELGMCBCN_01064	GGJKAOFK_01029	AAGJMEAC_01438	OGHBEFCK_00366	HFLALGJP_04140	NLKEFKOF_00182	PCDLJMFI_01768	JNCELPED_02923	LLGNGGLJ_00514
yaaA	Peroxide stress resistance protein YaaA	9	9	1	ELGMCBCN_01072	GGJKAOFK_01037	AAGJMEAC_01430	OGHBEFCK_00358	HFLALGJP_04132	NLKEFKOF_00191	PCDLJMFI_01776	JNCELPED_02931	LLGNGGLJ_00506
group_1159	hypothetical protein	9	9	1	ELGMCBCN_01078	GGJKAOFK_01043	AAGJMEAC_01424	OGHBEFCK_00352	HFLALGJP_04126	NLKEFKOF_00197	PCDLJMFI_01782	JNCELPED_02937	LLGNGGLJ_00500
rihC	Non-specific ribonucleoside hydrolase RihC	9	9	1	ELGMCBCN_01095	GGJKAOFK_01060	AAGJMEAC_01407	OGHBEFCK_00335	HFLALGJP_00808	NLKEFKOF_00215	PCDLJMFI_01797	JNCELPED_02120	LLGNGGLJ_00147
caiC	Crotonobetaine/carnitine--CoA ligase	9	9	1	ELGMCBCN_01102	GGJKAOFK_01067	AAGJMEAC_01400	OGHBEFCK_00327	HFLALGJP_00816	NLKEFKOF_00224	PCDLJMFI_01805	JNCELPED_02127	LLGNGGLJ_00154
kefC_1	Glutathione-regulated potassium-efflux system protein KefC	9	9	1	ELGMCBCN_01112	GGJKAOFK_01077	AAGJMEAC_01390	OGHBEFCK_00317	HFLALGJP_00827	NLKEFKOF_00234	PCDLJMFI_01815	JNCELPED_02137	LLGNGGLJ_00164
surA	Chaperone SurA	9	9	1	ELGMCBCN_01118	GGJKAOFK_01083	AAGJMEAC_01384	OGHBEFCK_00311	HFLALGJP_00835	NLKEFKOF_00242	PCDLJMFI_01823	JNCELPED_02143	LLGNGGLJ_00170
rapA	RNA polymerase-associated protein RapA	9	9	1	ELGMCBCN_01123	GGJKAOFK_01088	AAGJMEAC_01379	OGHBEFCK_00306	HFLALGJP_00839	NLKEFKOF_00247	PCDLJMFI_01827	JNCELPED_02148	LLGNGGLJ_00175
thiQ	Thiamine import ATP-binding protein ThiQ	9	9	1	ELGMCBCN_01130	GGJKAOFK_01095	AAGJMEAC_01372	OGHBEFCK_00299	HFLALGJP_00846	NLKEFKOF_00255	PCDLJMFI_01834	JNCELPED_02155	LLGNGGLJ_00182
sgrR_2	HTH-type transcriptional regulator SgrR	9	9	1	ELGMCBCN_01133	GGJKAOFK_01098	AAGJMEAC_01369	OGHBEFCK_00296	HFLALGJP_00849	NLKEFKOF_00259	PCDLJMFI_01837	JNCELPED_02158	LLGNGGLJ_00185
trmL	tRNA (cytidine(34)-2'-O)-methyltransferase	9	9	1	ELGMCBCN_01147	GGJKAOFK_01113	AAGJMEAC_00791	OGHBEFCK_01060	HFLALGJP_03429	NLKEFKOF_04278	PCDLJMFI_02720	JNCELPED_03200	LLGNGGLJ_00121
rph	Ribonuclease PH	9	9	1	ELGMCBCN_01183	GGJKAOFK_01149	AAGJMEAC_00827	OGHBEFCK_01024	HFLALGJP_03395	NLKEFKOF_04321	PCDLJMFI_02754	JNCELPED_03236	LLGNGGLJ_00085
trmH	tRNA (guanosine(18)-2'-O)-methyltransferase	9	9	1	ELGMCBCN_01191	GGJKAOFK_01157	AAGJMEAC_00835	OGHBEFCK_01016	HFLALGJP_03366	NLKEFKOF_04337	PCDLJMFI_02761	JNCELPED_03244	LLGNGGLJ_00077
yicI	Alpha-xylosidase	9	9	1	ELGMCBCN_01196	GGJKAOFK_01162	AAGJMEAC_00840	OGHBEFCK_01011	HFLALGJP_03360	NLKEFKOF_04342	PCDLJMFI_02774	JNCELPED_03249	LLGNGGLJ_00072
nlpA	Lipoprotein 28	9	9	1	ELGMCBCN_01201	GGJKAOFK_01167	AAGJMEAC_00846	OGHBEFCK_01006	HFLALGJP_02666	NLKEFKOF_04357	PCDLJMFI_03619	JNCELPED_03261	LLGNGGLJ_00060
uhpC	Membrane sensor protein UhpC	9	9	1	ELGMCBCN_01208	GGJKAOFK_01174	AAGJMEAC_00853	OGHBEFCK_00999	HFLALGJP_02659	NLKEFKOF_04368	PCDLJMFI_03610	JNCELPED_03268	LLGNGGLJ_00053
yidK	putative symporter YidK	9	9	1	ELGMCBCN_01220	GGJKAOFK_01186	AAGJMEAC_00865	OGHBEFCK_00986	HFLALGJP_02645	NLKEFKOF_04381	PCDLJMFI_03600	JNCELPED_03280	LLGNGGLJ_00040
dgoT	D-galactonate transporter	9	9	1	ELGMCBCN_01232	GGJKAOFK_01198	AAGJMEAC_00877	OGHBEFCK_00974	HFLALGJP_02632	NLKEFKOF_04393	PCDLJMFI_03592	JNCELPED_03292	LLGNGGLJ_00028
gyrB	DNA gyrase subunit B	9	9	1	ELGMCBCN_01240	GGJKAOFK_01206	AAGJMEAC_00885	OGHBEFCK_00966	HFLALGJP_02624	NLKEFKOF_04403	PCDLJMFI_03584	JNCELPED_03300	LLGNGGLJ_00020
bglF_1	PTS system beta-glucoside-specific EIIBCA component	9	9	1	ELGMCBCN_01263	GGJKAOFK_01229	AAGJMEAC_00908	OGHBEFCK_03572	HFLALGJP_02602	NLKEFKOF_04430	PCDLJMFI_03562	JNCELPED_04373	LLGNGGLJ_02790
asnA	Aspartate--ammonia ligase	9	9	1	ELGMCBCN_01285	GGJKAOFK_04273	AAGJMEAC_03994	OGHBEFCK_03594	HFLALGJP_02576	NLKEFKOF_04453	PCDLJMFI_03540	JNCELPED_04351	LLGNGGLJ_02768
ravA	ATPase RavA	9	9	1	ELGMCBCN_01287	GGJKAOFK_04271	AAGJMEAC_03996	OGHBEFCK_03596	HFLALGJP_02574	NLKEFKOF_04456	PCDLJMFI_03538	JNCELPED_04349	LLGNGGLJ_02766
rlmC	23S rRNA (uracil(747)-C(5))-methyltransferase RlmC	9	9	1	ELGMCBCN_01321	GGJKAOFK_01733	AAGJMEAC_03012	OGHBEFCK_02264	HFLALGJP_03007	NLKEFKOF_01142	PCDLJMFI_02285	JNCELPED_00618	LLGNGGLJ_03159
nfsA	Oxygen-insensitive NADPH nitroreductase	9	9	1	ELGMCBCN_01329	GGJKAOFK_01741	AAGJMEAC_03004	OGHBEFCK_02256	HFLALGJP_03015	NLKEFKOF_01133	PCDLJMFI_02277	JNCELPED_00626	LLGNGGLJ_03167
aspT_2	Aspartate/alanine antiporter	9	9	1	ELGMCBCN_01333	GGJKAOFK_01745	AAGJMEAC_03000	OGHBEFCK_02252	HFLALGJP_03019	NLKEFKOF_01127	PCDLJMFI_02273	JNCELPED_00630	LLGNGGLJ_03171
group_1237	hypothetical protein	9	9	1	ELGMCBCN_01441	GGJKAOFK_01578	AAGJMEAC_01255	OGHBEFCK_03918	HFLALGJP_05163	NLKEFKOF_01943	PCDLJMFI_01064	JNCELPED_03850	LLGNGGLJ_02616
rstA	Transcriptional regulatory protein RstA	9	9	1	ELGMCBCN_01484	GGJKAOFK_01538	AAGJMEAC_01215	OGHBEFCK_02185	HFLALGJP_00350	NLKEFKOF_01968	PCDLJMFI_01045	JNCELPED_03827	LLGNGGLJ_02593
fumA	Fumarate hydratase class I, aerobic	9	9	1	ELGMCBCN_01488	GGJKAOFK_01534	AAGJMEAC_01211	OGHBEFCK_02181	HFLALGJP_00354	NLKEFKOF_01974	PCDLJMFI_01041	JNCELPED_03823	LLGNGGLJ_02589
uidA	Beta-glucuronidase	9	9	1	ELGMCBCN_01494	GGJKAOFK_01528	AAGJMEAC_01205	OGHBEFCK_02175	HFLALGJP_00359	NLKEFKOF_01980	PCDLJMFI_01035	JNCELPED_03817	LLGNGGLJ_02583
rsxG	Ion-translocating oxidoreductase complex subunit G	9	9	1	ELGMCBCN_01508	GGJKAOFK_01514	AAGJMEAC_01191	OGHBEFCK_02161	HFLALGJP_00373	NLKEFKOF_01998	PCDLJMFI_01021	JNCELPED_03803	LLGNGGLJ_02569
mliC	Membrane-bound lysozyme inhibitor of C-type lysozyme	9	9	1	ELGMCBCN_01517	GGJKAOFK_01505	AAGJMEAC_01182	OGHBEFCK_02152	HFLALGJP_00382	NLKEFKOF_02007	PCDLJMFI_01013	JNCELPED_03794	LLGNGGLJ_02560
purR_1	HTH-type transcriptional repressor PurR	9	9	1	ELGMCBCN_01538	GGJKAOFK_01484	AAGJMEAC_01161	OGHBEFCK_02131	HFLALGJP_00402	NLKEFKOF_02029	PCDLJMFI_00994	JNCELPED_03773	LLGNGGLJ_02539
ydhU	Putative cytochrome YdhU	9	9	1	ELGMCBCN_01550	GGJKAOFK_01472	AAGJMEAC_01149	OGHBEFCK_04350	HFLALGJP_00414	NLKEFKOF_02043	PCDLJMFI_00982	JNCELPED_03761	LLGNGGLJ_02527
ydhW	putative protein YdhW	9	9	1	ELGMCBCN_01552	GGJKAOFK_01470	AAGJMEAC_01147	OGHBEFCK_04348	HFLALGJP_00416	NLKEFKOF_02045	PCDLJMFI_00980	JNCELPED_03759	LLGNGGLJ_02525
mobA	Molybdenum cofactor guanylyltransferase	9	9	1	ELGMCBCN_01556	GGJKAOFK_01354	AAGJMEAC_00921	OGHBEFCK_01199	HFLALGJP_03631	NLKEFKOF_04574	PCDLJMFI_04410	JNCELPED_03320	LLGNGGLJ_00739
polA	DNA polymerase I	9	9	1	ELGMCBCN_01562	GGJKAOFK_01347	AAGJMEAC_00927	OGHBEFCK_01205	HFLALGJP_03637	NLKEFKOF_04581	PCDLJMFI_04403	JNCELPED_03326	LLGNGGLJ_00732
rhaD	Rhamnulose-1-phosphate aldolase	9	9	1	ELGMCBCN_01604	GGJKAOFK_01305	AAGJMEAC_00969	OGHBEFCK_01247	HFLALGJP_03684	NLKEFKOF_04629	PCDLJMFI_03737	JNCELPED_03368	LLGNGGLJ_00690
rhaA	L-rhamnose isomerase	9	9	1	ELGMCBCN_01605	GGJKAOFK_01304	AAGJMEAC_00970	OGHBEFCK_01248	HFLALGJP_03685	NLKEFKOF_04631	PCDLJMFI_03736	JNCELPED_03369	LLGNGGLJ_00689
group_1288	hypothetical protein	9	9	1	ELGMCBCN_01639	GGJKAOFK_01270	AAGJMEAC_01004	OGHBEFCK_01282	HFLALGJP_05062	NLKEFKOF_04670	PCDLJMFI_03663	JNCELPED_03403	LLGNGGLJ_00656
group_1291	hypothetical protein	9	9	1	ELGMCBCN_01646	GGJKAOFK_01263	AAGJMEAC_01011	OGHBEFCK_01289	HFLALGJP_05069	NLKEFKOF_04678	PCDLJMFI_03651	JNCELPED_03410	LLGNGGLJ_00649
fryA_1	Multiphosphoryl transfer protein 1	9	9	1	ELGMCBCN_01649	GGJKAOFK_01260	AAGJMEAC_01014	OGHBEFCK_01292	HFLALGJP_04853	NLKEFKOF_04681	PCDLJMFI_04439	JNCELPED_03413	LLGNGGLJ_00646
cutC_2	Choline trimethylamine-lyase	9	9	1	ELGMCBCN_01652	GGJKAOFK_01257	AAGJMEAC_01017	OGHBEFCK_01295	HFLALGJP_04850	NLKEFKOF_04684	PCDLJMFI_04436	JNCELPED_03416	LLGNGGLJ_00643
eptC	Phosphoethanolamine transferase EptC	9	9	1	ELGMCBCN_01656	GGJKAOFK_01253	AAGJMEAC_01021	OGHBEFCK_01299	HFLALGJP_04846	NLKEFKOF_04690	PCDLJMFI_04338	JNCELPED_03420	LLGNGGLJ_00639
apbC	Iron-sulfur cluster carrier protein	9	9	1	ELGMCBCN_03420	GGJKAOFK_03354	AAGJMEAC_03120	OGHBEFCK_03092	HFLALGJP_02805	NLKEFKOF_02558	PCDLJMFI_03926	JNCELPED_00876	LLGNGGLJ_01417
lplT	Lysophospholipid transporter LplT	9	9	1	ELGMCBCN_01821	GGJKAOFK_02662	AAGJMEAC_02108	OGHBEFCK_02469	HFLALGJP_02207	NLKEFKOF_03363	PCDLJMFI_00218	JNCELPED_01748	LLGNGGLJ_03878
mutH	DNA mismatch repair protein MutH	9	9	1	ELGMCBCN_01825	GGJKAOFK_02666	AAGJMEAC_02104	OGHBEFCK_02465	HFLALGJP_02211	NLKEFKOF_03357	PCDLJMFI_00214	JNCELPED_01744	LLGNGGLJ_03874
ptsP	Phosphoenolpyruvate-dependent phosphotransferase system	9	9	1	ELGMCBCN_01828	GGJKAOFK_02669	AAGJMEAC_02101	OGHBEFCK_02462	HFLALGJP_02214	NLKEFKOF_03354	PCDLJMFI_00211	JNCELPED_01741	LLGNGGLJ_03871
sdaB	L-serine dehydratase 2	9	9	1	ELGMCBCN_01860	GGJKAOFK_02701	AAGJMEAC_02069	OGHBEFCK_02430	HFLALGJP_02251	NLKEFKOF_03316	PCDLJMFI_00179	JNCELPED_01710	LLGNGGLJ_03840
ppnN	Pyrimidine/purine nucleotide 5'-monophosphate nucleosidase	9	9	1	ELGMCBCN_01862	GGJKAOFK_02703	AAGJMEAC_02067	OGHBEFCK_02428	HFLALGJP_02253	NLKEFKOF_03312	PCDLJMFI_00177	JNCELPED_01708	LLGNGGLJ_03838
gudD	Glucarate dehydratase	9	9	1	ELGMCBCN_01870	GGJKAOFK_02711	AAGJMEAC_02059	OGHBEFCK_02420	HFLALGJP_02261	NLKEFKOF_03304	PCDLJMFI_00169	JNCELPED_01700	LLGNGGLJ_03830
pdxB	Erythronate-4-phosphate dehydrogenase	9	9	1	ELGMCBCN_01925	GGJKAOFK_02323	AAGJMEAC_01532	OGHBEFCK_00031	HFLALGJP_02536	NLKEFKOF_02801	PCDLJMFI_02153	JNCELPED_01085	LLGNGGLJ_01208
folC	Dihydrofolate synthase/folylpolyglutamate synthase	9	9	1	ELGMCBCN_01930	GGJKAOFK_02318	AAGJMEAC_01527	OGHBEFCK_00036	HFLALGJP_02531	NLKEFKOF_02795	PCDLJMFI_02148	JNCELPED_01080	LLGNGGLJ_01213
hisJ	Histidine-binding periplasmic protein	9	9	1	ELGMCBCN_01936	GGJKAOFK_02312	AAGJMEAC_01521	OGHBEFCK_00042	HFLALGJP_02525	NLKEFKOF_02787	PCDLJMFI_02142	JNCELPED_01074	LLGNGGLJ_01219
hisP	Histidine transport ATP-binding protein HisP	9	9	1	ELGMCBCN_01939	GGJKAOFK_02309	AAGJMEAC_01518	OGHBEFCK_00045	HFLALGJP_02522	NLKEFKOF_02783	PCDLJMFI_02139	JNCELPED_01071	LLGNGGLJ_01222
yfcE	Phosphodiesterase YfcE	9	9	1	ELGMCBCN_01945	GGJKAOFK_02303	AAGJMEAC_01512	OGHBEFCK_00051	HFLALGJP_02516	NLKEFKOF_02777	PCDLJMFI_02133	JNCELPED_01065	LLGNGGLJ_01228
pta	Phosphate acetyltransferase	9	9	1	ELGMCBCN_01948	GGJKAOFK_02300	AAGJMEAC_01509	OGHBEFCK_00054	HFLALGJP_02513	NLKEFKOF_02772	PCDLJMFI_02130	JNCELPED_01062	LLGNGGLJ_01231
ackA	Acetate kinase	9	9	1	ELGMCBCN_01949	GGJKAOFK_02299	AAGJMEAC_01508	OGHBEFCK_00055	HFLALGJP_02512	NLKEFKOF_02771	PCDLJMFI_02129	JNCELPED_01061	LLGNGGLJ_01232
rbn	Ribonuclease BN	9	9	1	ELGMCBCN_01978	GGJKAOFK_02270	AAGJMEAC_01479	OGHBEFCK_00084	HFLALGJP_02486	NLKEFKOF_02739	PCDLJMFI_02104	JNCELPED_01032	LLGNGGLJ_01261
menH	2-succinyl-6-hydroxy-2,4-cyclohexadiene-1-carboxylate synthase	9	9	1	ELGMCBCN_01983	GGJKAOFK_02265	AAGJMEAC_01474	OGHBEFCK_00089	HFLALGJP_02481	NLKEFKOF_02734	PCDLJMFI_02099	JNCELPED_01027	LLGNGGLJ_01266
pmrD	Signal transduction protein PmrD	9	9	1	ELGMCBCN_01987	GGJKAOFK_02261	AAGJMEAC_01470	OGHBEFCK_00093	HFLALGJP_02477	NLKEFKOF_02731	PCDLJMFI_02095	JNCELPED_01023	LLGNGGLJ_01270
arnC_2	Undecaprenyl-phosphate 4-deoxy-4-formamido-L-arabinose transferase	9	9	1	ELGMCBCN_01993	GGJKAOFK_02255	AAGJMEAC_01464	OGHBEFCK_00099	HFLALGJP_02471	NLKEFKOF_02725	PCDLJMFI_02089	JNCELPED_01017	LLGNGGLJ_01276
ygeW	Putative carbamoyltransferase YgeW	9	9	1	ELGMCBCN_02000	GGJKAOFK_01835	AAGJMEAC_01561	OGHBEFCK_04108	HFLALGJP_04298	NLKEFKOF_03409	PCDLJMFI_00235	JNCELPED_01793	LLGNGGLJ_03923
group_1349	hypothetical protein	9	9	1	ELGMCBCN_02006	GGJKAOFK_01841	AAGJMEAC_01567	OGHBEFCK_04102	HFLALGJP_04292	NLKEFKOF_03416	PCDLJMFI_00241	JNCELPED_01799	LLGNGGLJ_03929
ghxQ	Guanine/hypoxanthine permease GhxQ	9	9	1	ELGMCBCN_02014	GGJKAOFK_01849	AAGJMEAC_01575	OGHBEFCK_02977	HFLALGJP_04283	NLKEFKOF_03425	PCDLJMFI_00249	JNCELPED_01807	LLGNGGLJ_03937
group_1356	Ferredoxin--NADP reductase	9	9	1	ELGMCBCN_02016	GGJKAOFK_01851	AAGJMEAC_01577	OGHBEFCK_02975	HFLALGJP_04281	NLKEFKOF_03429	PCDLJMFI_00251	JNCELPED_01809	LLGNGGLJ_03939
idi	Isopentenyl-diphosphate Delta-isomerase	9	9	1	ELGMCBCN_02019	GGJKAOFK_01854	AAGJMEAC_01580	OGHBEFCK_02972	HFLALGJP_04278	NLKEFKOF_03432	PCDLJMFI_00254	JNCELPED_01812	LLGNGGLJ_03942
bglA	6-phospho-beta-glucosidase BglA	9	9	1	ELGMCBCN_02031	GGJKAOFK_01866	AAGJMEAC_01592	OGHBEFCK_02960	HFLALGJP_04266	NLKEFKOF_03444	PCDLJMFI_00266	JNCELPED_01824	LLGNGGLJ_03954
gcvP	Glycine dehydrogenase (decarboxylating)	9	9	1	ELGMCBCN_02033	GGJKAOFK_01868	AAGJMEAC_01594	OGHBEFCK_02958	HFLALGJP_04264	NLKEFKOF_03447	PCDLJMFI_00267	JNCELPED_01826	LLGNGGLJ_03956
gcvT	Aminomethyltransferase	9	9	1	ELGMCBCN_02035	GGJKAOFK_01870	AAGJMEAC_01596	OGHBEFCK_02956	HFLALGJP_04262	NLKEFKOF_03451	PCDLJMFI_00269	JNCELPED_01828	LLGNGGLJ_03958
cynR_2	HTH-type transcriptional regulator CynR	9	9	1	ELGMCBCN_02050	GGJKAOFK_01885	AAGJMEAC_01611	OGHBEFCK_04268	HFLALGJP_03545	NLKEFKOF_03471	PCDLJMFI_00282	JNCELPED_01845	LLGNGGLJ_02625
yggP	Mannitol-1-phosphate 5-dehydrogenase	9	9	1	ELGMCBCN_02060	GGJKAOFK_01895	AAGJMEAC_01621	OGHBEFCK_04258	HFLALGJP_03560	NLKEFKOF_03481	PCDLJMFI_00298	JNCELPED_01855	LLGNGGLJ_02635
mtlA_2	PTS system mannitol-specific EIICB component	9	9	1	ELGMCBCN_02061	GGJKAOFK_01896	AAGJMEAC_01622	OGHBEFCK_04257	HFLALGJP_03561	NLKEFKOF_03482	PCDLJMFI_00299	JNCELPED_01856	LLGNGGLJ_02636
cmtB	Mannitol-specific cryptic phosphotransferase enzyme IIA component	9	9	1	ELGMCBCN_02062	GGJKAOFK_01897	AAGJMEAC_01623	OGHBEFCK_03628	HFLALGJP_03562	NLKEFKOF_03483	PCDLJMFI_00300	JNCELPED_01857	LLGNGGLJ_02637
endA	Endonuclease-1	9	9	1	ELGMCBCN_02071	GGJKAOFK_01906	AAGJMEAC_01632	OGHBEFCK_03637	HFLALGJP_03579	NLKEFKOF_03494	PCDLJMFI_00311	JNCELPED_01866	LLGNGGLJ_02646
gshB	Glutathione synthetase	9	9	1	ELGMCBCN_02073	GGJKAOFK_01908	AAGJMEAC_01634	OGHBEFCK_03639	HFLALGJP_03581	NLKEFKOF_03496	PCDLJMFI_00313	JNCELPED_01868	LLGNGGLJ_02648
group_1378	hypothetical protein	9	9	1	ELGMCBCN_02092	GGJKAOFK_01927	AAGJMEAC_01653	OGHBEFCK_04489	HFLALGJP_03605	NLKEFKOF_03516	PCDLJMFI_00332	JNCELPED_01887	LLGNGGLJ_02667
ybdZ	Enterobactin biosynthesis protein YbdZ	9	9	1	ELGMCBCN_02098	GGJKAOFK_04674	AAGJMEAC_04459	OGHBEFCK_03037	HFLALGJP_03049	NLKEFKOF_00773	PCDLJMFI_02482	JNCELPED_03545	LLGNGGLJ_00856
fepC	Ferric enterobactin transport ATP-binding protein FepC	9	9	1	ELGMCBCN_02101	GGJKAOFK_02544	AAGJMEAC_02046	OGHBEFCK_03040	HFLALGJP_03052	NLKEFKOF_00777	PCDLJMFI_02485	JNCELPED_03542	LLGNGGLJ_00859
ybeM_1	Deaminated glutathione amidase	9	9	1	ELGMCBCN_02139	GGJKAOFK_02583	AAGJMEAC_02007	OGHBEFCK_03974	HFLALGJP_03090	NLKEFKOF_00817	PCDLJMFI_02522	JNCELPED_03503	LLGNGGLJ_00898
cobC	Adenosylcobalamin/alpha-ribazole phosphatase	9	9	1	ELGMCBCN_02152	GGJKAOFK_02596	AAGJMEAC_01994	OGHBEFCK_03961	HFLALGJP_03102	NLKEFKOF_00830	PCDLJMFI_02534	JNCELPED_03490	LLGNGGLJ_00911
leuS	Leucine--tRNA ligase	9	9	1	ELGMCBCN_02156	GGJKAOFK_02600	AAGJMEAC_01990	OGHBEFCK_03957	HFLALGJP_03106	NLKEFKOF_00834	PCDLJMFI_02538	JNCELPED_03486	LLGNGGLJ_00915
miaB	tRNA-2-methylthio-N(6)-dimethylallyladenosine synthase	9	9	1	ELGMCBCN_02174	GGJKAOFK_02618	AAGJMEAC_01972	OGHBEFCK_02998	HFLALGJP_03125	NLKEFKOF_00856	PCDLJMFI_02550	JNCELPED_03468	LLGNGGLJ_00933
pxpA	5-oxoprolinase subunit A	9	9	1	ELGMCBCN_02205	GGJKAOFK_02023	AAGJMEAC_03765	OGHBEFCK_04302	HFLALGJP_03775	NLKEFKOF_00912	PCDLJMFI_02596	JNCELPED_00798	LLGNGGLJ_01770
group_1397	hypothetical protein	9	9	1	ELGMCBCN_02208	GGJKAOFK_02020	AAGJMEAC_03762	OGHBEFCK_04305	HFLALGJP_03772	NLKEFKOF_00915	PCDLJMFI_02599	JNCELPED_00795	LLGNGGLJ_01767
sdhA	Succinate dehydrogenase flavoprotein subunit	9	9	1	ELGMCBCN_02216	GGJKAOFK_02012	AAGJMEAC_03754	OGHBEFCK_02115	HFLALGJP_03764	NLKEFKOF_00923	PCDLJMFI_02604	JNCELPED_00787	LLGNGGLJ_01759
tolA	Tol-Pal system protein TolA	9	9	1	ELGMCBCN_02232	GGJKAOFK_01996	AAGJMEAC_03227	OGHBEFCK_02099	HFLALGJP_03748	NLKEFKOF_00945	PCDLJMFI_04289	JNCELPED_00771	LLGNGGLJ_01743
pnuC	Nicotinamide riboside transporter PnuC	9	9	1	ELGMCBCN_02242	GGJKAOFK_01986	AAGJMEAC_03217	OGHBEFCK_02087	HFLALGJP_03736	NLKEFKOF_00957	PCDLJMFI_04301	JNCELPED_00759	LLGNGGLJ_01731
modE	DNA-binding transcriptional dual regulator ModE	9	9	1	ELGMCBCN_02252	GGJKAOFK_01976	AAGJMEAC_03207	OGHBEFCK_02077	HFLALGJP_03726	NLKEFKOF_00969	PCDLJMFI_04311	JNCELPED_00749	LLGNGGLJ_01721
bioA	Adenosylmethionine-8-amino-7-oxononanoate aminotransferase	9	9	1	ELGMCBCN_02265	GGJKAOFK_01963	AAGJMEAC_03194	OGHBEFCK_02064	HFLALGJP_01739	NLKEFKOF_01017	PCDLJMFI_02201	JNCELPED_00703	LLGNGGLJ_03244
bioF	8-amino-7-oxononanoate synthase	9	9	1	ELGMCBCN_02267	GGJKAOFK_01961	AAGJMEAC_03192	OGHBEFCK_02062	HFLALGJP_01737	NLKEFKOF_01019	PCDLJMFI_02203	JNCELPED_00701	LLGNGGLJ_03242
bioC	Malonyl-[acyl-carrier protein] O-methyltransferase	9	9	1	ELGMCBCN_02268	GGJKAOFK_01960	AAGJMEAC_03191	OGHBEFCK_02061	HFLALGJP_01736	NLKEFKOF_01021	PCDLJMFI_02204	JNCELPED_00700	LLGNGGLJ_03241
uvrB	UvrABC system protein B	9	9	1	ELGMCBCN_02270	GGJKAOFK_01958	AAGJMEAC_03189	OGHBEFCK_02059	HFLALGJP_01734	NLKEFKOF_01023	PCDLJMFI_02206	JNCELPED_00698	LLGNGGLJ_03239
moaA	GTP 3',8-cyclase	9	9	1	ELGMCBCN_02272	GGJKAOFK_01956	AAGJMEAC_03187	OGHBEFCK_02057	HFLALGJP_01732	NLKEFKOF_01027	PCDLJMFI_02208	JNCELPED_00696	LLGNGGLJ_03237
rpsD	30S ribosomal protein S4	9	9	1	ELGMCBCN_02316	GGJKAOFK_02047	AAGJMEAC_03471	OGHBEFCK_01526	HFLALGJP_01372	NLKEFKOF_03931	PCDLJMFI_02805	JNCELPED_02471	LLGNGGLJ_02812
argD	Acetylornithine/succinyldiaminopimelate aminotransferase	9	9	1	ELGMCBCN_02380	GGJKAOFK_02111	AAGJMEAC_02828	OGHBEFCK_01458	HFLALGJP_01322	NLKEFKOF_03997	PCDLJMFI_02855	JNCELPED_02407	LLGNGGLJ_04356
php_1	Phosphotriesterase homology protein	9	9	1	ELGMCBCN_02399	GGJKAOFK_02130	AAGJMEAC_02847	OGHBEFCK_01439	HFLALGJP_01302	NLKEFKOF_04017	PCDLJMFI_02869	JNCELPED_02388	LLGNGGLJ_04375
dam	DNA adenine methylase	9	9	1	ELGMCBCN_02407	GGJKAOFK_02138	AAGJMEAC_02855	OGHBEFCK_01431	HFLALGJP_01294	NLKEFKOF_04025	PCDLJMFI_02877	JNCELPED_02380	LLGNGGLJ_04383
pilQ	Type IV pilus biogenesis and competence protein PilQ	9	9	1	ELGMCBCN_02411	GGJKAOFK_02142	AAGJMEAC_02859	OGHBEFCK_01427	HFLALGJP_01290	NLKEFKOF_04030	PCDLJMFI_02881	JNCELPED_02376	LLGNGGLJ_04387
group_1435	hypothetical protein	9	9	1	ELGMCBCN_02412	GGJKAOFK_02143	AAGJMEAC_02860	OGHBEFCK_01426	HFLALGJP_01288	NLKEFKOF_04032	PCDLJMFI_02883	JNCELPED_02374	LLGNGGLJ_04389
mrcA	Penicillin-binding protein 1A	9	9	1	ELGMCBCN_02415	GGJKAOFK_02146	AAGJMEAC_02863	OGHBEFCK_01423	HFLALGJP_01285	NLKEFKOF_04035	PCDLJMFI_02886	JNCELPED_02371	LLGNGGLJ_04392
group_1438	hypothetical protein	9	9	1	ELGMCBCN_02426	GGJKAOFK_02250	AAGJMEAC_01751	OGHBEFCK_00696	HFLALGJP_00578	NLKEFKOF_02184	PCDLJMFI_01659	JNCELPED_00121	LLGNGGLJ_02404
group_1439	hypothetical protein	9	9	1	ELGMCBCN_02435	GGJKAOFK_02241	AAGJMEAC_01742	OGHBEFCK_00687	HFLALGJP_00569	NLKEFKOF_02175	PCDLJMFI_01668	JNCELPED_00112	LLGNGGLJ_02413
gdhA	NADP-specific glutamate dehydrogenase	9	9	1	ELGMCBCN_02457	GGJKAOFK_02218	AAGJMEAC_01720	OGHBEFCK_00665	HFLALGJP_00555	NLKEFKOF_02152	PCDLJMFI_01693	JNCELPED_00090	LLGNGGLJ_02435
group_1447	hypothetical protein	9	9	1	ELGMCBCN_02458	GGJKAOFK_02217	AAGJMEAC_01719	OGHBEFCK_00664	HFLALGJP_00554	NLKEFKOF_02150	PCDLJMFI_01694	JNCELPED_00089	LLGNGGLJ_02436
ynjC	Inner membrane ABC transporter permease protein YnjC	9	9	1	ELGMCBCN_02463	GGJKAOFK_02212	AAGJMEAC_01714	OGHBEFCK_00659	HFLALGJP_00549	NLKEFKOF_02145	PCDLJMFI_01699	JNCELPED_00084	LLGNGGLJ_02441
astB	N-succinylarginine dihydrolase	9	9	1	ELGMCBCN_02473	GGJKAOFK_02202	AAGJMEAC_01704	OGHBEFCK_00649	HFLALGJP_00539	NLKEFKOF_02135	PCDLJMFI_01709	JNCELPED_00074	LLGNGGLJ_02451
katE	Catalase HPII	9	9	1	ELGMCBCN_02486	GGJKAOFK_02189	AAGJMEAC_01691	OGHBEFCK_04200	HFLALGJP_00526	NLKEFKOF_02120	PCDLJMFI_01722	JNCELPED_00061	LLGNGGLJ_02464
pheT	Phenylalanine--tRNA ligase beta subunit	9	9	1	ELGMCBCN_02505	GGJKAOFK_02170	AAGJMEAC_01672	OGHBEFCK_02929	HFLALGJP_00507	NLKEFKOF_02099	PCDLJMFI_01739	JNCELPED_00042	LLGNGGLJ_02483
aroH	Phospho-2-dehydro-3-deoxyheptonate aldolase, Trp-sensitive	9	9	1	ELGMCBCN_02514	GGJKAOFK_02161	AAGJMEAC_01663	OGHBEFCK_02920	HFLALGJP_00449	NLKEFKOF_02087	PCDLJMFI_00947	JNCELPED_00033	LLGNGGLJ_02492
ppsA	Phosphoenolpyruvate synthase	9	9	1	ELGMCBCN_02516	GGJKAOFK_02159	AAGJMEAC_01661	OGHBEFCK_02918	HFLALGJP_00447	NLKEFKOF_02083	PCDLJMFI_00949	JNCELPED_00031	LLGNGGLJ_02494
fadK	Medium-chain fatty-acid--CoA ligase	9	9	1	ELGMCBCN_02517	GGJKAOFK_02158	AAGJMEAC_01660	OGHBEFCK_02917	HFLALGJP_00446	NLKEFKOF_02081	PCDLJMFI_00950	JNCELPED_00030	LLGNGGLJ_02495
fixA_2	Protein FixA	9	9	1	ELGMCBCN_02521	GGJKAOFK_02154	AAGJMEAC_01656	OGHBEFCK_02913	HFLALGJP_00442	NLKEFKOF_02077	PCDLJMFI_00954	JNCELPED_00026	LLGNGGLJ_02499
uup	ABC transporter ATP-binding protein uup	9	9	1	ELGMCBCN_02561	GGJKAOFK_02401	AAGJMEAC_01794	OGHBEFCK_01685	HFLALGJP_04384	NLKEFKOF_01244	PCDLJMFI_02365	JNCELPED_00528	LLGNGGLJ_03069
rlmL	Ribosomal RNA large subunit methyltransferase K/L	9	9	1	ELGMCBCN_02562	GGJKAOFK_02400	AAGJMEAC_01795	OGHBEFCK_01686	HFLALGJP_04383	NLKEFKOF_01243	PCDLJMFI_02364	JNCELPED_00529	LLGNGGLJ_03070
ycbX	putative protein YcbX	9	9	1	ELGMCBCN_02563	GGJKAOFK_02399	AAGJMEAC_01796	OGHBEFCK_01687	HFLALGJP_04382	NLKEFKOF_01241	PCDLJMFI_02363	JNCELPED_00530	LLGNGGLJ_03071
ssuE	FMN reductase (NADPH)	9	9	1	ELGMCBCN_02573	GGJKAOFK_02389	AAGJMEAC_01806	OGHBEFCK_01697	HFLALGJP_04372	NLKEFKOF_01230	PCDLJMFI_02360	JNCELPED_00540	LLGNGGLJ_03081
pepN	Aminopeptidase N	9	9	1	ELGMCBCN_02578	GGJKAOFK_02384	AAGJMEAC_01811	OGHBEFCK_01702	HFLALGJP_04367	NLKEFKOF_01223	PCDLJMFI_02355	JNCELPED_00545	LLGNGGLJ_03086
cmoM	tRNA 5-carboxymethoxyuridine methyltransferase	9	9	1	ELGMCBCN_02589	GGJKAOFK_02373	AAGJMEAC_01822	OGHBEFCK_01713	HFLALGJP_02945	NLKEFKOF_01209	PCDLJMFI_02344	JNCELPED_00556	LLGNGGLJ_03097
group_1484	hypothetical protein	9	9	1	ELGMCBCN_02590	GGJKAOFK_02372	AAGJMEAC_01823	OGHBEFCK_01714	HFLALGJP_02946	NLKEFKOF_01208	PCDLJMFI_02343	JNCELPED_00557	LLGNGGLJ_03098
kdsB	3-deoxy-manno-octulosonate cytidylyltransferase	9	9	1	ELGMCBCN_02592	GGJKAOFK_02370	AAGJMEAC_01825	OGHBEFCK_01716	HFLALGJP_02948	NLKEFKOF_01205	PCDLJMFI_02341	JNCELPED_00559	LLGNGGLJ_03100
group_1487	hypothetical protein	9	9	1	ELGMCBCN_02597	GGJKAOFK_02365	AAGJMEAC_01830	OGHBEFCK_01721	HFLALGJP_02953	NLKEFKOF_01200	PCDLJMFI_02336	JNCELPED_00564	LLGNGGLJ_03105
cysN	Sulfate adenylyltransferase subunit 1	9	9	1	ELGMCBCN_02613	GGJKAOFK_02540	AAGJMEAC_01846	OGHBEFCK_01927	HFLALGJP_04063	NLKEFKOF_03267	PCDLJMFI_00133	JNCELPED_03960	LLGNGGLJ_03984
cysC	Adenylyl-sulfate kinase	9	9	1	ELGMCBCN_02614	GGJKAOFK_02539	AAGJMEAC_01847	OGHBEFCK_01926	HFLALGJP_04064	NLKEFKOF_03265	PCDLJMFI_00132	JNCELPED_03959	LLGNGGLJ_03985
hycE	Formate hydrogenlyase subunit 5	9	9	1	ELGMCBCN_02644	GGJKAOFK_02509	AAGJMEAC_01877	OGHBEFCK_01896	HFLALGJP_04098	NLKEFKOF_03235	PCDLJMFI_00099	JNCELPED_03929	LLGNGGLJ_04016
alaS	Alanine--tRNA ligase	9	9	1	ELGMCBCN_02668	GGJKAOFK_02485	AAGJMEAC_01901	OGHBEFCK_01872	HFLALGJP_04610	NLKEFKOF_03206	PCDLJMFI_00080	JNCELPED_03905	LLGNGGLJ_04040
ygaP	Inner membrane protein YgaP	9	9	1	ELGMCBCN_02697	GGJKAOFK_02456	AAGJMEAC_01930	OGHBEFCK_01843	HFLALGJP_04583	NLKEFKOF_03176	PCDLJMFI_00048	JNCELPED_03876	LLGNGGLJ_04069
glaR	HTH-type transcriptional repressor GlaR	9	9	1	ELGMCBCN_02701	GGJKAOFK_02452	AAGJMEAC_01934	OGHBEFCK_01839	HFLALGJP_04579	NLKEFKOF_03172	PCDLJMFI_00044	JNCELPED_03872	LLGNGGLJ_04073
glaH	Glutarate 2-hydroxylase	9	9	1	ELGMCBCN_02706	GGJKAOFK_02447	AAGJMEAC_01939	OGHBEFCK_01834	HFLALGJP_04574	NLKEFKOF_03166	PCDLJMFI_00039	JNCELPED_03867	LLGNGGLJ_04078
guaB	Inosine-5'-monophosphate dehydrogenase	9	9	1	ELGMCBCN_02717	GGJKAOFK_01438	AAGJMEAC_01115	OGHBEFCK_00559	HFLALGJP_02306	NLKEFKOF_03007	PCDLJMFI_02991	JNCELPED_00339	LLGNGGLJ_03489
iscS	Cysteine desulfurase IscS	9	9	1	ELGMCBCN_02739	GGJKAOFK_01416	AAGJMEAC_01093	OGHBEFCK_00581	HFLALGJP_02328	NLKEFKOF_03031	PCDLJMFI_04104	JNCELPED_00361	LLGNGGLJ_03511
yfhL	Ferredoxin YfhL	9	9	1	ELGMCBCN_02772	GGJKAOFK_01383	AAGJMEAC_01060	OGHBEFCK_00614	HFLALGJP_02418	NLKEFKOF_03066	PCDLJMFI_04130	JNCELPED_00393	LLGNGGLJ_03543
group_1518	hypothetical protein	9	9	1	ELGMCBCN_02793	GGJKAOFK_01362	AAGJMEAC_01039	OGHBEFCK_00635	HFLALGJP_05096	NLKEFKOF_03087	PCDLJMFI_04151	JNCELPED_00414	LLGNGGLJ_03564
pssA	CDP-diacylglycerol--serine O-phosphatidyltransferase	9	9	1	ELGMCBCN_02795	GGJKAOFK_01360	AAGJMEAC_01037	OGHBEFCK_00637	HFLALGJP_05094	NLKEFKOF_03089	PCDLJMFI_04153	JNCELPED_00416	LLGNGGLJ_03566
hokA	Protein HokA	9	9	1	ELGMCBCN_02799	GGJKAOFK_00873	AAGJMEAC_02924	OGHBEFCK_02703	HFLALGJP_03315	NLKEFKOF_04218	PCDLJMFI_02673	JNCELPED_03110	LLGNGGLJ_01567
group_1522	hypothetical protein	9	9	1	ELGMCBCN_02802	GGJKAOFK_00876	AAGJMEAC_02927	OGHBEFCK_02700	HFLALGJP_03312	NLKEFKOF_04214	PCDLJMFI_02670	JNCELPED_03113	LLGNGGLJ_01570
bisC	Biotin sulfoxide reductase	9	9	1	ELGMCBCN_02805	GGJKAOFK_00879	AAGJMEAC_02930	OGHBEFCK_02697	HFLALGJP_03309	NLKEFKOF_04211	PCDLJMFI_02667	JNCELPED_03116	LLGNGGLJ_01573
yiaC	Peptidyl-lysine N-acetyltransferase YiaC	9	9	1	ELGMCBCN_02806	GGJKAOFK_00880	AAGJMEAC_02931	OGHBEFCK_02696	HFLALGJP_03308	NLKEFKOF_04210	PCDLJMFI_02666	JNCELPED_03117	LLGNGGLJ_01574
pdeK	putative cyclic di-GMP phosphodiesterase PdeK	9	9	1	ELGMCBCN_02829	GGJKAOFK_00903	AAGJMEAC_02954	OGHBEFCK_02673	HFLALGJP_03276	NLKEFKOF_04185	PCDLJMFI_02639	JNCELPED_03140	LLGNGGLJ_01597
nikE	Nickel import ATP-binding protein NikE	9	9	1	ELGMCBCN_02878	GGJKAOFK_04744	AAGJMEAC_02206	OGHBEFCK_03441	HFLALGJP_01201	NLKEFKOF_04130	PCDLJMFI_04073	JNCELPED_02290	LLGNGGLJ_04473
yhhT_2	Putative transport protein YhhT	9	9	1	ELGMCBCN_02884	GGJKAOFK_02724	AAGJMEAC_02200	OGHBEFCK_03435	HFLALGJP_01207	NLKEFKOF_04123	PCDLJMFI_02972	JNCELPED_02296	LLGNGGLJ_04467
zntA	Zinc/cadmium/lead-transporting P-type ATPase	9	9	1	ELGMCBCN_02889	GGJKAOFK_02729	AAGJMEAC_02195	OGHBEFCK_03430	HFLALGJP_01212	NLKEFKOF_04118	PCDLJMFI_02967	JNCELPED_02301	LLGNGGLJ_04462
ftsX	Cell division protein FtsX	9	9	1	ELGMCBCN_02896	GGJKAOFK_02736	AAGJMEAC_02188	OGHBEFCK_03423	HFLALGJP_01219	NLKEFKOF_04110	PCDLJMFI_02960	JNCELPED_02308	LLGNGGLJ_04455
panZ	PanD regulatory factor	9	9	1	ELGMCBCN_02899	GGJKAOFK_02739	AAGJMEAC_02185	OGHBEFCK_03420	HFLALGJP_01222	NLKEFKOF_04106	PCDLJMFI_02957	JNCELPED_02311	LLGNGGLJ_04452
livK	Leucine-specific-binding protein	9	9	1	ELGMCBCN_02900	GGJKAOFK_02740	AAGJMEAC_02184	OGHBEFCK_03419	HFLALGJP_01223	NLKEFKOF_04104	PCDLJMFI_02956	JNCELPED_02312	LLGNGGLJ_04451
ugpQ	Glycerophosphodiester phosphodiesterase, cytoplasmic	9	9	1	ELGMCBCN_02909	GGJKAOFK_02749	AAGJMEAC_02175	OGHBEFCK_03410	HFLALGJP_01232	NLKEFKOF_04094	PCDLJMFI_02945	JNCELPED_02321	LLGNGGLJ_04442
glgC	Glucose-1-phosphate adenylyltransferase	9	9	1	ELGMCBCN_02927	GGJKAOFK_02767	AAGJMEAC_02157	OGHBEFCK_02826	HFLALGJP_01249	NLKEFKOF_04074	PCDLJMFI_02932	JNCELPED_02338	LLGNGGLJ_04425
glpD	Aerobic glycerol-3-phosphate dehydrogenase	9	9	1	ELGMCBCN_02931	GGJKAOFK_02771	AAGJMEAC_02153	OGHBEFCK_02830	HFLALGJP_01256	NLKEFKOF_04068	PCDLJMFI_02919	JNCELPED_02342	LLGNGGLJ_04421
norR_2	Anaerobic nitric oxide reductase transcription regulator NorR	9	9	1	ELGMCBCN_02935	GGJKAOFK_02775	AAGJMEAC_02149	OGHBEFCK_02834	HFLALGJP_01260	NLKEFKOF_04064	PCDLJMFI_02915	JNCELPED_02346	LLGNGGLJ_04417
rtcA	RNA 3'-terminal phosphate cyclase	9	9	1	ELGMCBCN_02937	GGJKAOFK_02777	AAGJMEAC_02147	OGHBEFCK_02836	HFLALGJP_01262	NLKEFKOF_04062	PCDLJMFI_02913	JNCELPED_02348	LLGNGGLJ_04415
malP_2	Maltodextrin phosphorylase	9	9	1	ELGMCBCN_02941	GGJKAOFK_02780	AAGJMEAC_02143	OGHBEFCK_02838	HFLALGJP_01264	NLKEFKOF_04059	PCDLJMFI_02909	JNCELPED_02350	LLGNGGLJ_04413
malQ	4-alpha-glucanotransferase	9	9	1	ELGMCBCN_02942	GGJKAOFK_02781	AAGJMEAC_02142	OGHBEFCK_02839	HFLALGJP_01265	NLKEFKOF_04057	PCDLJMFI_02908	JNCELPED_02351	LLGNGGLJ_04412
ariR	putative two-component-system connector protein AriR	9	9	1	ELGMCBCN_02982	GGJKAOFK_00818	AAGJMEAC_02402	OGHBEFCK_02365	HFLALGJP_01918	NLKEFKOF_01510	PCDLJMFI_00800	JNCELPED_01907	LLGNGGLJ_03783
group_1563	hypothetical protein	9	9	1	ELGMCBCN_02994	GGJKAOFK_00830	AAGJMEAC_02390	OGHBEFCK_02377	HFLALGJP_01930	NLKEFKOF_01522	PCDLJMFI_00811	JNCELPED_01918	LLGNGGLJ_03772
nhaB	Na(+)/H(+) antiporter NhaB	9	9	1	ELGMCBCN_03003	GGJKAOFK_00839	AAGJMEAC_02381	OGHBEFCK_02386	HFLALGJP_01940	NLKEFKOF_01531	PCDLJMFI_00819	JNCELPED_01927	LLGNGGLJ_03763
dadX	Alanine racemase, catabolic	9	9	1	ELGMCBCN_03007	GGJKAOFK_00843	AAGJMEAC_02377	OGHBEFCK_02390	HFLALGJP_01944	NLKEFKOF_01537	PCDLJMFI_00823	JNCELPED_01931	LLGNGGLJ_03759
cvrA	K(+)/H(+) antiporter NhaP2	9	9	1	ELGMCBCN_03009	GGJKAOFK_00845	AAGJMEAC_02375	OGHBEFCK_02391	HFLALGJP_01946	NLKEFKOF_01539	PCDLJMFI_00824	JNCELPED_01933	LLGNGGLJ_03757
cysK	Cysteine synthase A	9	9	1	ELGMCBCN_03054	GGJKAOFK_02879	AAGJMEAC_02225	OGHBEFCK_04011	HFLALGJP_03179	NLKEFKOF_02900	PCDLJMFI_03066	JNCELPED_04012	LLGNGGLJ_03401
group_1574	hypothetical protein	9	9	1	ELGMCBCN_03059	GGJKAOFK_02884	AAGJMEAC_02230	OGHBEFCK_00462	HFLALGJP_03184	NLKEFKOF_02906	PCDLJMFI_03061	JNCELPED_04017	LLGNGGLJ_03406
cysW	Sulfate transport system permease protein CysW	9	9	1	ELGMCBCN_03063	GGJKAOFK_02888	AAGJMEAC_02234	OGHBEFCK_00466	HFLALGJP_03187	NLKEFKOF_02910	PCDLJMFI_03058	JNCELPED_04021	LLGNGGLJ_03410
group_1578	hypothetical protein	9	9	1	ELGMCBCN_03077	GGJKAOFK_02902	AAGJMEAC_02248	OGHBEFCK_00480	HFLALGJP_03202	NLKEFKOF_02926	PCDLJMFI_03046	JNCELPED_04035	LLGNGGLJ_03424
proA_1	Gamma-glutamyl phosphate reductase	9	9	1	ELGMCBCN_03091	GGJKAOFK_02916	AAGJMEAC_02262	OGHBEFCK_00489	HFLALGJP_03211	NLKEFKOF_02937	PCDLJMFI_03037	JNCELPED_04044	LLGNGGLJ_03433
tktB	Transketolase 2	9	9	1	ELGMCBCN_03101	GGJKAOFK_02926	AAGJMEAC_02272	OGHBEFCK_00499	HFLALGJP_03221	NLKEFKOF_02951	PCDLJMFI_03027	JNCELPED_00293	LLGNGGLJ_03443
group_1587	hypothetical protein	9	9	1	ELGMCBCN_03102	GGJKAOFK_02927	AAGJMEAC_02273	OGHBEFCK_00500	HFLALGJP_03222	NLKEFKOF_02952	PCDLJMFI_03026	JNCELPED_00294	LLGNGGLJ_03444
tmcA	tRNA(Met) cytidine acetyltransferase TmcA	9	9	1	ELGMCBCN_03111	GGJKAOFK_02936	AAGJMEAC_02282	OGHBEFCK_00509	HFLALGJP_03231	NLKEFKOF_02964	PCDLJMFI_03015	JNCELPED_00303	LLGNGGLJ_03453
group_1592	hypothetical protein	9	9	1	ELGMCBCN_03162	GGJKAOFK_02818	AAGJMEAC_02305	OGHBEFCK_02874	HFLALGJP_01010	NLKEFKOF_02401	PCDLJMFI_03274	JNCELPED_03616	LLGNGGLJ_02146
group_1593	hypothetical protein	9	9	1	ELGMCBCN_03178	GGJKAOFK_03084	AAGJMEAC_02482	OGHBEFCK_01937	HFLALGJP_01790	NLKEFKOF_01394	PCDLJMFI_00710	JNCELPED_03737	LLGNGGLJ_00991
sbnD	Staphyloferrin B transporter	9	9	1	ELGMCBCN_03179	GGJKAOFK_03085	AAGJMEAC_02483	OGHBEFCK_01938	HFLALGJP_01791	NLKEFKOF_01396	PCDLJMFI_00711	JNCELPED_03736	LLGNGGLJ_00992
mdtH	Multidrug resistance protein MdtH	9	9	1	ELGMCBCN_03191	GGJKAOFK_03097	AAGJMEAC_02495	OGHBEFCK_01950	HFLALGJP_01803	NLKEFKOF_01409	PCDLJMFI_00723	JNCELPED_03724	LLGNGGLJ_01004
murJ	Lipid II flippase MurJ	9	9	1	ELGMCBCN_03195	GGJKAOFK_03101	AAGJMEAC_02499	OGHBEFCK_01954	HFLALGJP_01807	NLKEFKOF_01415	PCDLJMFI_00727	JNCELPED_03720	LLGNGGLJ_01008
flgE_1	Flagellar hook protein FlgE	9	9	1	ELGMCBCN_03202	GGJKAOFK_03108	AAGJMEAC_02506	OGHBEFCK_01961	HFLALGJP_01814	NLKEFKOF_01422	PCDLJMFI_00734	JNCELPED_03713	LLGNGGLJ_01015
flgI_1	Flagellar P-ring protein	9	9	1	ELGMCBCN_03206	GGJKAOFK_03113	AAGJMEAC_02511	OGHBEFCK_01965	HFLALGJP_01818	NLKEFKOF_01426	PCDLJMFI_00738	JNCELPED_03709	LLGNGGLJ_01019
fabD	Malonyl CoA-acyl carrier protein transacylase	9	9	1	ELGMCBCN_03217	GGJKAOFK_03124	AAGJMEAC_02522	OGHBEFCK_01976	HFLALGJP_01829	NLKEFKOF_01440	PCDLJMFI_00751	JNCELPED_03698	LLGNGGLJ_01030
potD	Spermidine/putrescine-binding periplasmic protein	9	9	1	ELGMCBCN_03248	GGJKAOFK_03155	AAGJMEAC_02553	OGHBEFCK_02007	HFLALGJP_01860	NLKEFKOF_01472	PCDLJMFI_00782	JNCELPED_03667	LLGNGGLJ_01061
leuC_1	3-isopropylmalate dehydratase large subunit	9	9	1	ELGMCBCN_03255	GGJKAOFK_03024	AAGJMEAC_02478	OGHBEFCK_00292	HFLALGJP_00853	NLKEFKOF_00265	PCDLJMFI_01840	JNCELPED_02162	LLGNGGLJ_00189
ilvI	Acetolactate synthase isozyme 3 large subunit	9	9	1	ELGMCBCN_03259	GGJKAOFK_03028	AAGJMEAC_02474	OGHBEFCK_00288	HFLALGJP_00857	NLKEFKOF_00271	PCDLJMFI_01844	JNCELPED_02166	LLGNGGLJ_00193
murF	UDP-N-acetylmuramoyl-tripeptide--D-alanyl-D-alanine ligase	9	9	1	ELGMCBCN_03267	GGJKAOFK_03036	AAGJMEAC_02466	OGHBEFCK_00280	HFLALGJP_00865	NLKEFKOF_00279	PCDLJMFI_01852	JNCELPED_02174	LLGNGGLJ_00201
ftsW	putative peptidoglycan glycosyltransferase FtsW	9	9	1	ELGMCBCN_03270	GGJKAOFK_03039	AAGJMEAC_02463	OGHBEFCK_00277	HFLALGJP_00868	NLKEFKOF_00283	PCDLJMFI_01855	JNCELPED_02177	LLGNGGLJ_00204
secM	Secretion monitor	9	9	1	ELGMCBCN_03278	GGJKAOFK_03047	AAGJMEAC_02455	OGHBEFCK_00269	HFLALGJP_00876	NLKEFKOF_00292	PCDLJMFI_01863	JNCELPED_02185	LLGNGGLJ_00212
guaC	GMP reductase	9	9	1	ELGMCBCN_03284	GGJKAOFK_03053	AAGJMEAC_02449	OGHBEFCK_00263	HFLALGJP_00882	NLKEFKOF_00299	PCDLJMFI_01869	JNCELPED_02191	LLGNGGLJ_00218
epsE	Type II secretion system protein E	9	9	1	ELGMCBCN_03286	GGJKAOFK_03055	AAGJMEAC_02447	OGHBEFCK_00261	HFLALGJP_00884	NLKEFKOF_00301	PCDLJMFI_01871	JNCELPED_02193	LLGNGGLJ_00220
aroP	Aromatic amino acid transport protein AroP	9	9	1	ELGMCBCN_03291	GGJKAOFK_03060	AAGJMEAC_02442	OGHBEFCK_00256	HFLALGJP_00889	NLKEFKOF_00307	PCDLJMFI_01876	JNCELPED_02198	LLGNGGLJ_00225
can	Carbonic anhydrase 2	9	9	1	ELGMCBCN_03305	GGJKAOFK_03074	AAGJMEAC_02428	OGHBEFCK_00242	HFLALGJP_00919	NLKEFKOF_00325	PCDLJMFI_01890	JNCELPED_02212	LLGNGGLJ_00239
group_1629	hypothetical protein	9	9	1	ELGMCBCN_03309	GGJKAOFK_03078	AAGJMEAC_02424	OGHBEFCK_00238	HFLALGJP_00923	NLKEFKOF_00329	PCDLJMFI_01894	JNCELPED_02216	LLGNGGLJ_00243
mshA_1	D-inositol-3-phosphate glycosyltransferase	9	9	1	ELGMCBCN_03328	GGJKAOFK_03231	AAGJMEAC_02661	OGHBEFCK_02551	HFLALGJP_02739	NLKEFKOF_02478	PCDLJMFI_03362	JNCELPED_00813	LLGNGGLJ_01480
group_1632	hypothetical protein	9	9	1	ELGMCBCN_03329	GGJKAOFK_03232	AAGJMEAC_02660	OGHBEFCK_02552	HFLALGJP_02740	NLKEFKOF_02479	PCDLJMFI_03363	JNCELPED_00814	LLGNGGLJ_01479
manC1	Mannose-1-phosphate guanylyltransferase 1	9	9	1	ELGMCBCN_03333	GGJKAOFK_03236	AAGJMEAC_02656	OGHBEFCK_02556	HFLALGJP_02744	NLKEFKOF_02484	PCDLJMFI_03367	JNCELPED_00818	LLGNGGLJ_01475
gmm	GDP-mannose mannosyl hydrolase	9	9	1	ELGMCBCN_03335	GGJKAOFK_03238	AAGJMEAC_02654	OGHBEFCK_02558	HFLALGJP_02746	NLKEFKOF_02487	PCDLJMFI_03369	JNCELPED_00820	LLGNGGLJ_01473
gmd	GDP-mannose 4,6-dehydratase	9	9	1	ELGMCBCN_03337	GGJKAOFK_03240	AAGJMEAC_02652	OGHBEFCK_02560	HFLALGJP_02748	NLKEFKOF_02490	PCDLJMFI_03371	JNCELPED_00822	LLGNGGLJ_01471
group_1640	hypothetical protein	9	9	1	ELGMCBCN_03339	GGJKAOFK_03242	AAGJMEAC_02650	OGHBEFCK_02562	HFLALGJP_02750	NLKEFKOF_02492	PCDLJMFI_03373	JNCELPED_00824	LLGNGGLJ_01469
group_1641	hypothetical protein	9	9	1	ELGMCBCN_03341	GGJKAOFK_03244	AAGJMEAC_02648	OGHBEFCK_02564	HFLALGJP_02752	NLKEFKOF_02495	PCDLJMFI_03375	JNCELPED_00826	LLGNGGLJ_01467
group_1643	hypothetical protein	9	9	1	ELGMCBCN_03343	GGJKAOFK_03246	AAGJMEAC_02646	OGHBEFCK_02566	HFLALGJP_02754	NLKEFKOF_02497	PCDLJMFI_03377	JNCELPED_00828	LLGNGGLJ_01465
alkA	DNA-3-methyladenine glycosylase 2	9	9	1	ELGMCBCN_03352	GGJKAOFK_03255	AAGJMEAC_02637	OGHBEFCK_02575	HFLALGJP_02765	NLKEFKOF_02511	PCDLJMFI_03386	JNCELPED_00837	LLGNGGLJ_01456
mdtC	Multidrug resistance protein MdtC	9	9	1	ELGMCBCN_03361	GGJKAOFK_03264	AAGJMEAC_02628	OGHBEFCK_02584	HFLALGJP_02772	NLKEFKOF_02521	PCDLJMFI_03884	JNCELPED_00845	LLGNGGLJ_01448
baeR	Transcriptional regulatory protein BaeR	9	9	1	ELGMCBCN_03364	GGJKAOFK_03267	AAGJMEAC_02625	OGHBEFCK_02587	HFLALGJP_02775	NLKEFKOF_02524	PCDLJMFI_03887	JNCELPED_00848	LLGNGGLJ_01445
srlR_4	Glucitol operon repressor	9	9	1	ELGMCBCN_03371	GGJKAOFK_03403	AAGJMEAC_04619	OGHBEFCK_02596	HFLALGJP_02782	NLKEFKOF_02531	PCDLJMFI_03902	JNCELPED_00853	LLGNGGLJ_01440
kdgK_2	2-dehydro-3-deoxygluconokinase	9	9	1	ELGMCBCN_03384	GGJKAOFK_03390	AAGJMEAC_03084	OGHBEFCK_03105	HFLALGJP_02792	NLKEFKOF_02543	PCDLJMFI_03912	JNCELPED_00863	LLGNGGLJ_01430
nagR	HTH-type transcriptional repressor NagR	9	9	1	ELGMCBCN_03385	GGJKAOFK_03389	AAGJMEAC_03085	OGHBEFCK_03104	HFLALGJP_02793	NLKEFKOF_02545	PCDLJMFI_03913	JNCELPED_00864	LLGNGGLJ_01429
group_1662	hypothetical protein	9	9	1	ELGMCBCN_03386	GGJKAOFK_03388	AAGJMEAC_03086	OGHBEFCK_03103	HFLALGJP_02794	NLKEFKOF_02547	PCDLJMFI_03914	JNCELPED_00865	LLGNGGLJ_01428
rcnA	Nickel/cobalt efflux system RcnA	9	9	1	ELGMCBCN_03413	GGJKAOFK_03361	AAGJMEAC_03113	OGHBEFCK_03099	HFLALGJP_02798	NLKEFKOF_02551	PCDLJMFI_03919	JNCELPED_00869	LLGNGGLJ_01424
yehA	putative fimbrial-like protein YehA	9	9	1	ELGMCBCN_03415	GGJKAOFK_03359	AAGJMEAC_03115	OGHBEFCK_03097	HFLALGJP_02800	NLKEFKOF_02553	PCDLJMFI_03921	JNCELPED_00871	LLGNGGLJ_01422
yehB_2	Outer membrane usher protein YehB	9	9	1	ELGMCBCN_03416	GGJKAOFK_03358	AAGJMEAC_03116	OGHBEFCK_03096	HFLALGJP_02801	NLKEFKOF_02554	PCDLJMFI_03922	JNCELPED_00872	LLGNGGLJ_01421
degP	Periplasmic serine endoprotease DegP	9	9	1	ELGMCBCN_03460	GGJKAOFK_03199	AAGJMEAC_02597	OGHBEFCK_02502	HFLALGJP_00955	NLKEFKOF_00364	PCDLJMFI_01926	JNCELPED_02248	LLGNGGLJ_01992
glnD	Bifunctional uridylyltransferase/uridylyl-removing enzyme	9	9	1	ELGMCBCN_03465	GGJKAOFK_03194	AAGJMEAC_02592	OGHBEFCK_02507	HFLALGJP_00960	NLKEFKOF_00369	PCDLJMFI_01930	JNCELPED_02253	LLGNGGLJ_01987
pyrH	Uridylate kinase	9	9	1	ELGMCBCN_03469	GGJKAOFK_03190	AAGJMEAC_02588	OGHBEFCK_02511	HFLALGJP_00964	NLKEFKOF_00375	PCDLJMFI_01934	JNCELPED_02257	LLGNGGLJ_01983
rseP	Regulator of sigma-E protease RseP	9	9	1	ELGMCBCN_03475	GGJKAOFK_03184	AAGJMEAC_02582	OGHBEFCK_02517	HFLALGJP_00970	NLKEFKOF_00381	PCDLJMFI_01940	JNCELPED_02263	LLGNGGLJ_01977
tilS	tRNA(Ile)-lysidine synthase	9	9	1	ELGMCBCN_03487	GGJKAOFK_03172	AAGJMEAC_02570	OGHBEFCK_02529	HFLALGJP_00982	NLKEFKOF_00397	PCDLJMFI_01953	JNCELPED_02275	LLGNGGLJ_01965
nlpE	Lipoprotein NlpE	9	9	1	ELGMCBCN_03492	GGJKAOFK_03167	AAGJMEAC_02565	OGHBEFCK_02534	HFLALGJP_00987	NLKEFKOF_00402	PCDLJMFI_01958	JNCELPED_02280	LLGNGGLJ_01960
group_1683	hypothetical protein	9	9	1	ELGMCBCN_03493	GGJKAOFK_03166	AAGJMEAC_02564	OGHBEFCK_02535	HFLALGJP_00988	NLKEFKOF_00403	PCDLJMFI_01959	JNCELPED_02281	LLGNGGLJ_01959
malK	Maltose/maltodextrin import ATP-binding protein MalK	9	9	1	ELGMCBCN_03544	GGJKAOFK_03301	AAGJMEAC_02780	OGHBEFCK_02628	HFLALGJP_02067	NLKEFKOF_04782	PCDLJMFI_00376	JNCELPED_02764	LLGNGGLJ_00341
group_1692	hypothetical protein	9	9	1	ELGMCBCN_03552	GGJKAOFK_03293	AAGJMEAC_02788	OGHBEFCK_02636	HFLALGJP_02059	NLKEFKOF_04774	PCDLJMFI_00370	JNCELPED_02772	LLGNGGLJ_00349
lysC	Lysine-sensitive aspartokinase 3	9	9	1	ELGMCBCN_03556	GGJKAOFK_03289	AAGJMEAC_02792	OGHBEFCK_02640	HFLALGJP_02055	NLKEFKOF_04770	PCDLJMFI_00366	JNCELPED_02776	LLGNGGLJ_00353
yjaB	Peptidyl-lysine N-acetyltransferase YjaB	9	9	1	ELGMCBCN_03569	GGJKAOFK_03276	AAGJMEAC_02805	OGHBEFCK_02653	HFLALGJP_02032	NLKEFKOF_04754	PCDLJMFI_00346	JNCELPED_02789	LLGNGGLJ_00366
chuR_1	Anaerobic sulfatase-maturating enzyme	9	9	1	ELGMCBCN_03677	GGJKAOFK_03442	AAGJMEAC_02908	OGHBEFCK_02798	HFLALGJP_03486	NLKEFKOF_04512	PCDLJMFI_03839	JNCELPED_04098	LLGNGGLJ_01822
hemY	Protein HemY	9	9	1	ELGMCBCN_03679	GGJKAOFK_03444	AAGJMEAC_02910	OGHBEFCK_02800	HFLALGJP_03488	NLKEFKOF_04515	PCDLJMFI_03837	JNCELPED_04096	LLGNGGLJ_01824
sotB	Sugar efflux transporter	9	9	1	ELGMCBCN_03707	GGJKAOFK_03584	AAGJMEAC_03250	OGHBEFCK_03518	HFLALGJP_03898	NLKEFKOF_01883	PCDLJMFI_01084	JNCELPED_02978	LLGNGGLJ_02696
sad	Succinate semialdehyde dehydrogenase [NAD(P)+] Sad	9	9	1	ELGMCBCN_03710	GGJKAOFK_03587	AAGJMEAC_03253	OGHBEFCK_03515	HFLALGJP_03894	NLKEFKOF_01880	PCDLJMFI_01086	JNCELPED_02981	LLGNGGLJ_02699
tam	Trans-aconitate 2-methyltransferase	9	9	1	ELGMCBCN_03716	GGJKAOFK_03593	AAGJMEAC_03259	OGHBEFCK_03509	HFLALGJP_03888	NLKEFKOF_01873	PCDLJMFI_01093	JNCELPED_02987	LLGNGGLJ_02705
hipB	Antitoxin HipB	9	9	1	ELGMCBCN_03727	GGJKAOFK_03604	AAGJMEAC_03270	OGHBEFCK_04178	HFLALGJP_03876	NLKEFKOF_01861	PCDLJMFI_01094	JNCELPED_02997	LLGNGGLJ_02715
fimD	Outer membrane usher protein FimD	9	9	1	ELGMCBCN_03730	GGJKAOFK_03607	AAGJMEAC_03273	OGHBEFCK_04175	HFLALGJP_03872	NLKEFKOF_01859	PCDLJMFI_01099	JNCELPED_03020	LLGNGGLJ_02965
fimG	Protein FimG	9	9	1	ELGMCBCN_03732	GGJKAOFK_03609	AAGJMEAC_03275	OGHBEFCK_04173	HFLALGJP_03870	NLKEFKOF_01857	PCDLJMFI_01101	JNCELPED_03022	LLGNGGLJ_02967
safA	Two-component-system connector protein SafA	9	9	1	ELGMCBCN_03735	GGJKAOFK_03612	AAGJMEAC_03278	OGHBEFCK_04170	HFLALGJP_03867	NLKEFKOF_01854	PCDLJMFI_01104	JNCELPED_03025	LLGNGGLJ_02970
oppC	Oligopeptide transport system permease protein OppC	9	9	1	ELGMCBCN_03743	GGJKAOFK_03624	AAGJMEAC_04161	OGHBEFCK_03117	HFLALGJP_02003	NLKEFKOF_01605	PCDLJMFI_00890	JNCELPED_01991	LLGNGGLJ_03699
tonB	Protein TonB	9	9	1	ELGMCBCN_03750	GGJKAOFK_03631	AAGJMEAC_04168	OGHBEFCK_03124	HFLALGJP_02010	NLKEFKOF_01613	PCDLJMFI_00897	JNCELPED_01998	LLGNGGLJ_03692
hldE	Bifunctional protein HldE	9	9	1	ELGMCBCN_03832	GGJKAOFK_03699	AAGJMEAC_03295	OGHBEFCK_01739	HFLALGJP_00108	NLKEFKOF_03657	PCDLJMFI_03462	JNCELPED_01191	LLGNGGLJ_00436
glnE	Bifunctional glutamine synthetase adenylyltransferase/adenylyl-removing enzyme	9	9	1	ELGMCBCN_03833	GGJKAOFK_03698	AAGJMEAC_03294	OGHBEFCK_01740	HFLALGJP_00109	NLKEFKOF_03659	PCDLJMFI_03461	JNCELPED_01192	LLGNGGLJ_00437
dmlR_4	HTH-type transcriptional regulator DmlR	9	9	1	ELGMCBCN_03840	GGJKAOFK_03691	AAGJMEAC_03287	OGHBEFCK_01747	HFLALGJP_00116	NLKEFKOF_03667	PCDLJMFI_03454	JNCELPED_01199	LLGNGGLJ_00444
exbD	Biopolymer transport protein ExbD	9	9	1	ELGMCBCN_03921	GGJKAOFK_03984	AAGJMEAC_03605	OGHBEFCK_03316	HFLALGJP_00067	NLKEFKOF_03605	PCDLJMFI_03515	JNCELPED_01148	LLGNGGLJ_00393
yqhD	Alcohol dehydrogenase YqhD	9	9	1	ELGMCBCN_03926	GGJKAOFK_03989	AAGJMEAC_03610	OGHBEFCK_03321	HFLALGJP_00072	NLKEFKOF_03610	PCDLJMFI_03510	JNCELPED_01153	LLGNGGLJ_00398
group_1783	hypothetical protein	9	9	1	ELGMCBCN_03930	GGJKAOFK_03993	AAGJMEAC_03614	OGHBEFCK_03325	HFLALGJP_00076	NLKEFKOF_03616	PCDLJMFI_03506	JNCELPED_01157	LLGNGGLJ_00402
allD	Ureidoglycolate dehydrogenase (NAD(+))	9	9	1	ELGMCBCN_03937	GGJKAOFK_03773	AAGJMEAC_03404	OGHBEFCK_02740	HFLALGJP_04745	NLKEFKOF_00729	PCDLJMFI_01462	JNCELPED_01446	LLGNGGLJ_02104
group_1787	hypothetical protein	9	9	1	ELGMCBCN_03940	GGJKAOFK_03776	AAGJMEAC_03401	OGHBEFCK_02737	HFLALGJP_04748	NLKEFKOF_00732	PCDLJMFI_01465	JNCELPED_01443	LLGNGGLJ_02101
ybcI	Inner membrane protein YbcI	9	9	1	ELGMCBCN_03947	GGJKAOFK_03783	AAGJMEAC_03394	OGHBEFCK_02730	HFLALGJP_04755	NLKEFKOF_00739	PCDLJMFI_01472	JNCELPED_01436	LLGNGGLJ_02094
ybdG	Miniconductance mechanosensitive channel YbdG	9	9	1	ELGMCBCN_03968	GGJKAOFK_03804	AAGJMEAC_03373	OGHBEFCK_02709	HFLALGJP_04484	NLKEFKOF_00761	PCDLJMFI_02461	JNCELPED_01415	LLGNGGLJ_02073
group_1793	hypothetical protein	9	9	1	ELGMCBCN_03971	GGJKAOFK_03807	AAGJMEAC_03370	OGHBEFCK_02706	HFLALGJP_04487	NLKEFKOF_00765	PCDLJMFI_02464	JNCELPED_01412	LLGNGGLJ_02070
bepA	Beta-barrel assembly-enhancing protease	9	9	1	ELGMCBCN_04001	GGJKAOFK_01453	AAGJMEAC_01130	OGHBEFCK_00530	HFLALGJP_03254	NLKEFKOF_02990	PCDLJMFI_03006	JNCELPED_00324	LLGNGGLJ_03474
yibF	putative GST-like protein YibF	9	9	1	ELGMCBCN_04017	GGJKAOFK_03926	AAGJMEAC_04412	OGHBEFCK_03888	HFLALGJP_03351	NLKEFKOF_04261	PCDLJMFI_02706	JNCELPED_03072	LLGNGGLJ_01529
selB	Selenocysteine-specific elongation factor	9	9	1	ELGMCBCN_04019	GGJKAOFK_03924	AAGJMEAC_04410	OGHBEFCK_03886	HFLALGJP_03349	NLKEFKOF_04258	PCDLJMFI_02704	JNCELPED_03074	LLGNGGLJ_01531
yiaO	2,3-diketo-L-gulonate-binding periplasmic protein YiaO	9	9	1	ELGMCBCN_04034	GGJKAOFK_03909	AAGJMEAC_03857	OGHBEFCK_03876	HFLALGJP_03337	NLKEFKOF_04246	PCDLJMFI_02696	JNCELPED_03086	LLGNGGLJ_01543
hyfA_5	Hydrogenase-4 component A	9	9	1	ELGMCBCN_04040	GGJKAOFK_03903	AAGJMEAC_03851	OGHBEFCK_03870	HFLALGJP_03331	NLKEFKOF_04240	PCDLJMFI_02689	JNCELPED_03092	LLGNGGLJ_01549
malS	Periplasmic alpha-amylase	9	9	1	ELGMCBCN_04042	GGJKAOFK_03901	AAGJMEAC_03849	OGHBEFCK_03868	HFLALGJP_03329	NLKEFKOF_04238	PCDLJMFI_02687	JNCELPED_03094	LLGNGGLJ_01551
xylG	Xylose import ATP-binding protein XylG	9	9	1	ELGMCBCN_04046	GGJKAOFK_03897	AAGJMEAC_03845	OGHBEFCK_03864	HFLALGJP_03325	NLKEFKOF_04233	PCDLJMFI_02683	JNCELPED_03098	LLGNGGLJ_01555
xylF	D-xylose-binding periplasmic protein	9	9	1	ELGMCBCN_04047	GGJKAOFK_03896	AAGJMEAC_03844	OGHBEFCK_04279	HFLALGJP_03324	NLKEFKOF_04231	PCDLJMFI_02682	JNCELPED_03099	LLGNGGLJ_01556
xylB	Xylulose kinase	9	9	1	ELGMCBCN_04049	GGJKAOFK_03894	AAGJMEAC_03842	OGHBEFCK_04281	HFLALGJP_03322	NLKEFKOF_04228	PCDLJMFI_02680	JNCELPED_03101	LLGNGGLJ_01558
yiaB	Inner membrane protein YiaB	9	9	1	ELGMCBCN_04050	GGJKAOFK_03893	AAGJMEAC_03841	OGHBEFCK_04282	HFLALGJP_03321	NLKEFKOF_04227	PCDLJMFI_02679	JNCELPED_03102	LLGNGGLJ_01559
group_1820	hypothetical protein	9	9	1	ELGMCBCN_04053	GGJKAOFK_03890	AAGJMEAC_03838	OGHBEFCK_04285	HFLALGJP_03318	NLKEFKOF_04224	PCDLJMFI_02676	JNCELPED_03105	LLGNGGLJ_01562
acnA	Aconitate hydratase A	9	9	1	ELGMCBCN_04174	GGJKAOFK_03742	AAGJMEAC_03354	OGHBEFCK_01168	HFLALGJP_01675	NLKEFKOF_01640	PCDLJMFI_00919	JNCELPED_02024	LLGNGGLJ_03666
yciK	putative oxidoreductase YciK	9	9	1	ELGMCBCN_04182	GGJKAOFK_03750	AAGJMEAC_03346	OGHBEFCK_01176	HFLALGJP_01683	NLKEFKOF_01631	PCDLJMFI_00912	JNCELPED_02016	LLGNGGLJ_03674
ypdF	Aminopeptidase YpdF	9	9	1	ELGMCBCN_04200	GGJKAOFK_04075	AAGJMEAC_03665	OGHBEFCK_03270	HFLALGJP_04537	NLKEFKOF_02869	PCDLJMFI_03095	JNCELPED_03984	LLGNGGLJ_03373
rhaR_4	HTH-type transcriptional activator RhaR	9	9	1	ELGMCBCN_04203	GGJKAOFK_04078	AAGJMEAC_03668	OGHBEFCK_03273	HFLALGJP_04540	NLKEFKOF_02866	PCDLJMFI_03098	JNCELPED_03981	LLGNGGLJ_03370
group_1845	hypothetical protein	9	9	1	ELGMCBCN_04209	GGJKAOFK_04084	AAGJMEAC_03674	OGHBEFCK_03278	HFLALGJP_04545	NLKEFKOF_02861	PCDLJMFI_03103	JNCELPED_03976	LLGNGGLJ_03365
oxc	Oxalyl-CoA decarboxylase	9	9	1	ELGMCBCN_04213	GGJKAOFK_04088	AAGJMEAC_03678	OGHBEFCK_03282	HFLALGJP_04549	NLKEFKOF_02857	PCDLJMFI_03107	JNCELPED_03972	LLGNGGLJ_03361
tatD	3'-5' ssDNA/RNA exonuclease TatD	9	9	1	ELGMCBCN_04245	GGJKAOFK_04105	AAGJMEAC_03695	OGHBEFCK_03618	HFLALGJP_03528	NLKEFKOF_04556	PCDLJMFI_03779	JNCELPED_04060	LLGNGGLJ_01860
fadB	Fatty acid oxidation complex subunit alpha	9	9	1	ELGMCBCN_04250	GGJKAOFK_04100	AAGJMEAC_03690	OGHBEFCK_03623	HFLALGJP_03533	NLKEFKOF_04561	PCDLJMFI_03774	JNCELPED_04055	LLGNGGLJ_01865
pepQ	Xaa-Pro dipeptidase	9	9	1	ELGMCBCN_04251	GGJKAOFK_04099	AAGJMEAC_03689	OGHBEFCK_03624	HFLALGJP_03534	NLKEFKOF_04563	PCDLJMFI_03773	JNCELPED_04054	LLGNGGLJ_01866
ycjT	Kojibiose phosphorylase	9	9	1	ELGMCBCN_04284	GGJKAOFK_03480	AAGJMEAC_03052	OGHBEFCK_01128	HFLALGJP_01633	NLKEFKOF_01686	PCDLJMFI_01218	JNCELPED_02065	LLGNGGLJ_03626
tdh_2	L-threonine 3-dehydrogenase	9	9	1	ELGMCBCN_04287	GGJKAOFK_03483	AAGJMEAC_03055	OGHBEFCK_01131	HFLALGJP_01636	NLKEFKOF_01683	PCDLJMFI_01221	JNCELPED_02062	LLGNGGLJ_03629
hisF	Imidazole glycerol phosphate synthase subunit HisF	9	9	1	ELGMCBCN_04319	GGJKAOFK_04156	AAGJMEAC_03827	OGHBEFCK_03808	HFLALGJP_02716	NLKEFKOF_02457	PCDLJMFI_03339	JNCELPED_03567	LLGNGGLJ_01500
hisD	Histidinol dehydrogenase	9	9	1	ELGMCBCN_04324	GGJKAOFK_04151	AAGJMEAC_03822	OGHBEFCK_03813	HFLALGJP_02711	NLKEFKOF_02452	PCDLJMFI_03334	JNCELPED_03572	LLGNGGLJ_01505
hisG	ATP phosphoribosyltransferase	9	9	1	ELGMCBCN_04325	GGJKAOFK_04150	AAGJMEAC_03821	OGHBEFCK_03814	HFLALGJP_02710	NLKEFKOF_02450	PCDLJMFI_03333	JNCELPED_03573	LLGNGGLJ_01506
mltD	Membrane-bound lytic murein transglycosylase D	9	9	1	ELGMCBCN_04367	GGJKAOFK_04212	AAGJMEAC_03916	OGHBEFCK_03663	HFLALGJP_03854	NLKEFKOF_00422	PCDLJMFI_04202	JNCELPED_04284	LLGNGGLJ_02181
pspG	Phage shock protein G	9	9	1	ELGMCBCN_04416	GGJKAOFK_04261	AAGJMEAC_03965	OGHBEFCK_02611	HFLALGJP_02085	NLKEFKOF_04800	PCDLJMFI_00388	JNCELPED_02747	LLGNGGLJ_00324
dusA	tRNA-dihydrouridine(20/20a) synthase	9	9	1	ELGMCBCN_04417	GGJKAOFK_04262	AAGJMEAC_03966	OGHBEFCK_02612	HFLALGJP_02084	NLKEFKOF_04799	PCDLJMFI_00387	JNCELPED_02748	LLGNGGLJ_00325
group_1901	hypothetical protein	9	9	1	ELGMCBCN_04431	GGJKAOFK_04307	AAGJMEAC_04052	OGHBEFCK_02903	HFLALGJP_00433	NLKEFKOF_02065	PCDLJMFI_00963	JNCELPED_00018	LLGNGGLJ_02508
pykF	Pyruvate kinase I	9	9	1	ELGMCBCN_04444	GGJKAOFK_04294	AAGJMEAC_04065	OGHBEFCK_02890	HFLALGJP_00420	NLKEFKOF_02051	PCDLJMFI_00976	JNCELPED_00005	LLGNGGLJ_02521
group_1908	hypothetical protein	9	9	1	ELGMCBCN_04474	GGJKAOFK_04329	AAGJMEAC_04012	OGHBEFCK_03903	HFLALGJP_01979	NLKEFKOF_01577	PCDLJMFI_00861	JNCELPED_01968	LLGNGGLJ_03722
group_1909	hypothetical protein	9	9	1	ELGMCBCN_04491	GGJKAOFK_03474	AAGJMEAC_03046	OGHBEFCK_01122	HFLALGJP_01627	NLKEFKOF_01695	PCDLJMFI_01212	JNCELPED_02071	LLGNGGLJ_03620
pgrR_1	HTH-type transcriptional regulator PgrR	9	9	1	ELGMCBCN_04498	GGJKAOFK_03467	AAGJMEAC_03039	OGHBEFCK_01115	HFLALGJP_01619	NLKEFKOF_01704	PCDLJMFI_01205	JNCELPED_02079	LLGNGGLJ_03612
group_1930	hypothetical protein	9	9	1	ELGMCBCN_04573	GGJKAOFK_04405	AAGJMEAC_04144	OGHBEFCK_03993	HFLALGJP_04318	NLKEFKOF_03119	PCDLJMFI_00021	JNCELPED_04155	LLGNGGLJ_04156
ffh	Signal recognition particle protein	9	9	1	ELGMCBCN_04575	GGJKAOFK_04407	AAGJMEAC_04142	OGHBEFCK_03995	HFLALGJP_04316	NLKEFKOF_03117	PCDLJMFI_00019	JNCELPED_04153	LLGNGGLJ_04158
gmhA	Phosphoheptose isomerase	9	9	1	ELGMCBCN_04643	GGJKAOFK_04470	AAGJMEAC_04259	OGHBEFCK_03258	HFLALGJP_03818	NLKEFKOF_00443	PCDLJMFI_04193	JNCELPED_04302	LLGNGGLJ_02199
group_1947	hypothetical protein	9	9	1	ELGMCBCN_04648	GGJKAOFK_04475	AAGJMEAC_04264	OGHBEFCK_03253	HFLALGJP_03814	NLKEFKOF_00448	PCDLJMFI_04190	JNCELPED_04307	LLGNGGLJ_02204
csgC	Curli assembly protein CsgC	9	9	1	ELGMCBCN_04685	GGJKAOFK_04495	AAGJMEAC_04285	OGHBEFCK_03978	HFLALGJP_01782	NLKEFKOF_01383	PCDLJMFI_00702	JNCELPED_03745	LLGNGGLJ_00983
csgB	Minor curlin subunit	9	9	1	ELGMCBCN_04687	GGJKAOFK_04493	AAGJMEAC_04283	OGHBEFCK_03980	HFLALGJP_01780	NLKEFKOF_01381	PCDLJMFI_00700	JNCELPED_03747	LLGNGGLJ_00981
allA	Ureidoglycolate lyase	9	9	1	ELGMCBCN_04704	GGJKAOFK_04509	AAGJMEAC_04299	OGHBEFCK_02755	HFLALGJP_04733	NLKEFKOF_00717	PCDLJMFI_01451	JNCELPED_01458	LLGNGGLJ_02116
kup	Low affinity potassium transport system protein kup	9	9	1	ELGMCBCN_04761	GGJKAOFK_04599	AAGJMEAC_04413	OGHBEFCK_04277	HFLALGJP_02573	NLKEFKOF_04459	PCDLJMFI_03537	JNCELPED_04348	LLGNGGLJ_02765
rbsD	D-ribose pyranase	9	9	1	ELGMCBCN_04762	GGJKAOFK_04600	AAGJMEAC_04414	OGHBEFCK_04276	HFLALGJP_02572	NLKEFKOF_04460	PCDLJMFI_03536	JNCELPED_04347	LLGNGGLJ_02764
yfiH	Polyphenol oxidase	9	9	1	ELGMCBCN_04836	GGJKAOFK_04737	AAGJMEAC_04595	OGHBEFCK_04382	HFLALGJP_04301	NLKEFKOF_03100	PCDLJMFI_00002	JNCELPED_04138	LLGNGGLJ_04173
glxR	2-hydroxy-3-oxopropionate reductase	9	9	1	ELGMCBCN_04700	GGJKAOFK_04505	AAGJMEAC_04303	OGHBEFCK_02751	HFLALGJP_04737	NLKEFKOF_00721	PCDLJMFI_01455	JNCELPED_01454	LLGNGGLJ_02112
qseG	Quorum-sensing regulator protein G	9	9	1	ELGMCBCN_02765	GGJKAOFK_01390	AAGJMEAC_01067	OGHBEFCK_00607	HFLALGJP_02353	NLKEFKOF_03059	PCDLJMFI_04123	JNCELPED_00386	LLGNGGLJ_03536
yhbX	Putative transferase YhbX	9	9	1	ELGMCBCN_00530	GGJKAOFK_00533	AAGJMEAC_00337	OGHBEFCK_01544	HFLALGJP_00229	NLKEFKOF_03794	PCDLJMFI_03166	JNCELPED_01310	LLGNGGLJ_04275
chbC	PTS system N,N'-diacetylchitobiose-specific EIIC component	9	9	1	ELGMCBCN_02481	GGJKAOFK_02194	AAGJMEAC_01696	OGHBEFCK_00641	HFLALGJP_00531	NLKEFKOF_02126	PCDLJMFI_01717	JNCELPED_00066	LLGNGGLJ_02459
group_2129	hypothetical protein	9	9	1	ELGMCBCN_02526	GGJKAOFK_02436	AAGJMEAC_01759	OGHBEFCK_01649	HFLALGJP_04005	NLKEFKOF_01284	PCDLJMFI_00654	JNCELPED_00493	LLGNGGLJ_03034
ccmH_1	Cytochrome c-type biogenesis protein CcmH	9	9	1	ELGMCBCN_00010	GGJKAOFK_00228	AAGJMEAC_00228	OGHBEFCK_03719	HFLALGJP_02112	NLKEFKOF_04831	PCDLJMFI_00424	JNCELPED_02721	LLGNGGLJ_00298
gltP	Proton/glutamate-aspartate symporter	9	9	1	ELGMCBCN_00012	GGJKAOFK_00226	AAGJMEAC_00226	OGHBEFCK_03717	HFLALGJP_02114	NLKEFKOF_04834	PCDLJMFI_00426	JNCELPED_02719	LLGNGGLJ_00296
cusC_1	Cation efflux system protein CusC	9	9	1	ELGMCBCN_00016	GGJKAOFK_00222	AAGJMEAC_00222	OGHBEFCK_03713	HFLALGJP_02118	NLKEFKOF_04838	PCDLJMFI_00435	JNCELPED_02715	LLGNGGLJ_00292
group_2141	hypothetical protein	9	9	1	ELGMCBCN_00028	GGJKAOFK_00210	AAGJMEAC_00210	OGHBEFCK_00939	HFLALGJP_02125	NLKEFKOF_04852	PCDLJMFI_00447	JNCELPED_02703	LLGNGGLJ_00280
phnN	Ribose 1,5-bisphosphate phosphokinase PhnN	9	9	1	ELGMCBCN_00031	GGJKAOFK_00207	AAGJMEAC_00207	OGHBEFCK_00936	HFLALGJP_02128	NLKEFKOF_04855	PCDLJMFI_00450	JNCELPED_02700	LLGNGGLJ_00277
phnG	Alpha-D-ribose 1-methylphosphonate 5-triphosphate synthase subunit PhnG	9	9	1	ELGMCBCN_00038	GGJKAOFK_00200	AAGJMEAC_00200	OGHBEFCK_00929	HFLALGJP_02135	NLKEFKOF_04862	PCDLJMFI_00457	JNCELPED_02693	LLGNGGLJ_00270
crfC	Clamp-binding protein CrfC	9	9	1	ELGMCBCN_00045	GGJKAOFK_00193	AAGJMEAC_00193	OGHBEFCK_00922	HFLALGJP_02141	NLKEFKOF_04871	PCDLJMFI_00464	JNCELPED_02686	LLGNGGLJ_00263
group_2145	hypothetical protein	9	9	1	ELGMCBCN_00046	GGJKAOFK_00192	AAGJMEAC_00192	OGHBEFCK_00921	HFLALGJP_02142	NLKEFKOF_04872	PCDLJMFI_00465	JNCELPED_02685	LLGNGGLJ_00262
group_2146	hypothetical protein	9	9	1	ELGMCBCN_00048	GGJKAOFK_00190	AAGJMEAC_00190	OGHBEFCK_00919	HFLALGJP_02144	NLKEFKOF_04876	PCDLJMFI_00467	JNCELPED_02683	LLGNGGLJ_00260
eptA	Phosphoethanolamine transferase EptA	9	9	1	ELGMCBCN_00051	GGJKAOFK_00187	AAGJMEAC_00187	OGHBEFCK_00916	HFLALGJP_02147	NLKEFKOF_04880	PCDLJMFI_00470	JNCELPED_02680	LLGNGGLJ_00257
gadX_1	HTH-type transcriptional regulator GadX	9	9	1	ELGMCBCN_00053	GGJKAOFK_00185	AAGJMEAC_00185	OGHBEFCK_00914	HFLALGJP_02149	NLKEFKOF_04884	PCDLJMFI_00472	JNCELPED_02678	LLGNGGLJ_00255
dcuR	Transcriptional regulatory protein DcuR	9	9	1	ELGMCBCN_00062	GGJKAOFK_00177	AAGJMEAC_00177	OGHBEFCK_00906	HFLALGJP_03988	NLKEFKOF_04893	PCDLJMFI_00479	JNCELPED_02670	LLGNGGLJ_01951
dcuS	Sensor histidine kinase DcuS	9	9	1	ELGMCBCN_00063	GGJKAOFK_00176	AAGJMEAC_00176	OGHBEFCK_00905	HFLALGJP_03987	NLKEFKOF_04894	PCDLJMFI_00480	JNCELPED_02669	LLGNGGLJ_01950
spaP	Surface presentation of antigens protein SpaP	9	9	1	ELGMCBCN_00074	GGJKAOFK_00165	AAGJMEAC_00165	OGHBEFCK_00894	HFLALGJP_03968	NLKEFKOF_03573	PCDLJMFI_03629	JNCELPED_04421	LLGNGGLJ_02921
ssaV	Secretion system apparatus protein SsaV	9	9	1	ELGMCBCN_00088	GGJKAOFK_00151	AAGJMEAC_00151	OGHBEFCK_00880	HFLALGJP_03954	NLKEFKOF_03560	PCDLJMFI_03643	JNCELPED_04435	LLGNGGLJ_02907
group_2154	hypothetical protein	9	9	1	ELGMCBCN_00104	GGJKAOFK_00135	AAGJMEAC_00135	OGHBEFCK_00864	HFLALGJP_03937	NLKEFKOF_03541	PCDLJMFI_02779	JNCELPED_04451	LLGNGGLJ_02891
yjeH	L-methionine/branched-chain amino acid exporter YjeH	9	9	1	ELGMCBCN_00115	GGJKAOFK_00124	AAGJMEAC_00124	OGHBEFCK_00853	HFLALGJP_01543	NLKEFKOF_04911	PCDLJMFI_00497	JNCELPED_02492	LLGNGGLJ_01936
groS	10 kDa chaperonin	9	9	1	ELGMCBCN_00116	GGJKAOFK_00123	AAGJMEAC_00123	OGHBEFCK_00852	HFLALGJP_01542	NLKEFKOF_04912	PCDLJMFI_00498	JNCELPED_02493	LLGNGGLJ_01935
efp	Elongation factor P	9	9	1	ELGMCBCN_00121	GGJKAOFK_00118	AAGJMEAC_00118	OGHBEFCK_00847	HFLALGJP_01537	NLKEFKOF_04917	PCDLJMFI_00503	JNCELPED_02498	LLGNGGLJ_01930
frdA	Fumarate reductase flavoprotein subunit	9	9	1	ELGMCBCN_00130	GGJKAOFK_00109	AAGJMEAC_00109	OGHBEFCK_00838	HFLALGJP_01528	NLKEFKOF_04926	PCDLJMFI_00512	JNCELPED_02507	LLGNGGLJ_01921
epmA	Elongation factor P--(R)-beta-lysine ligase	9	9	1	ELGMCBCN_00131	GGJKAOFK_00108	AAGJMEAC_00108	OGHBEFCK_00837	HFLALGJP_01527	NLKEFKOF_04927	PCDLJMFI_00513	JNCELPED_02508	LLGNGGLJ_01920
mscM	Miniconductance mechanosensitive channel MscM	9	9	1	ELGMCBCN_00135	GGJKAOFK_00104	AAGJMEAC_00104	OGHBEFCK_00833	HFLALGJP_01523	NLKEFKOF_04931	PCDLJMFI_00516	JNCELPED_02512	LLGNGGLJ_01916
psd	Phosphatidylserine decarboxylase proenzyme	9	9	1	ELGMCBCN_00136	GGJKAOFK_00103	AAGJMEAC_00103	OGHBEFCK_00832	HFLALGJP_01522	NLKEFKOF_04932	PCDLJMFI_00517	JNCELPED_02513	LLGNGGLJ_01915
nnr	Bifunctional NAD(P)H-hydrate repair enzyme Nnr	9	9	1	ELGMCBCN_00143	GGJKAOFK_00096	AAGJMEAC_00096	OGHBEFCK_00825	HFLALGJP_01515	NLKEFKOF_04940	PCDLJMFI_00524	JNCELPED_02520	LLGNGGLJ_01908
tsaE	tRNA threonylcarbamoyladenosine biosynthesis protein TsaE	9	9	1	ELGMCBCN_00144	GGJKAOFK_00095	AAGJMEAC_00095	OGHBEFCK_00824	HFLALGJP_01514	NLKEFKOF_04941	PCDLJMFI_00525	JNCELPED_02521	LLGNGGLJ_01907
amiB	N-acetylmuramoyl-L-alanine amidase AmiB	9	9	1	ELGMCBCN_00145	GGJKAOFK_00094	AAGJMEAC_00094	OGHBEFCK_00823	HFLALGJP_01513	NLKEFKOF_04942	PCDLJMFI_00526	JNCELPED_02522	LLGNGGLJ_01906
hflK	Modulator of FtsH protease HflK	9	9	1	ELGMCBCN_00150	GGJKAOFK_00089	AAGJMEAC_00089	OGHBEFCK_00818	HFLALGJP_01508	NLKEFKOF_04949	PCDLJMFI_00531	JNCELPED_02527	LLGNGGLJ_01901
hflC	Modulator of FtsH protease HflC	9	9	1	ELGMCBCN_00151	GGJKAOFK_00088	AAGJMEAC_00088	OGHBEFCK_00817	HFLALGJP_01507	NLKEFKOF_04950	PCDLJMFI_00532	JNCELPED_02528	LLGNGGLJ_01900
aidB	Putative acyl-CoA dehydrogenase AidB	9	9	1	ELGMCBCN_00158	GGJKAOFK_00081	AAGJMEAC_00081	OGHBEFCK_00810	HFLALGJP_01495	NLKEFKOF_04964	PCDLJMFI_00544	JNCELPED_02540	LLGNGGLJ_01888
ulaA	Ascorbate-specific PTS system EIIC component	9	9	1	ELGMCBCN_00164	GGJKAOFK_00075	AAGJMEAC_00075	OGHBEFCK_00804	HFLALGJP_01489	NLKEFKOF_04970	PCDLJMFI_00550	JNCELPED_02546	LLGNGGLJ_01882
ulaC	Ascorbate-specific PTS system EIIA component	9	9	1	ELGMCBCN_00166	GGJKAOFK_00073	AAGJMEAC_00073	OGHBEFCK_00802	HFLALGJP_01487	NLKEFKOF_04972	PCDLJMFI_00552	JNCELPED_02548	LLGNGGLJ_01880
priB	Primosomal replication protein N	9	9	1	ELGMCBCN_00172	GGJKAOFK_00067	AAGJMEAC_00067	OGHBEFCK_02282	HFLALGJP_01481	NLKEFKOF_04979	PCDLJMFI_00558	JNCELPED_02554	LLGNGGLJ_01874
group_2175	hypothetical protein	9	9	1	ELGMCBCN_00182	GGJKAOFK_00057	AAGJMEAC_00057	OGHBEFCK_02292	HFLALGJP_01475	NLKEFKOF_04993	PCDLJMFI_00571	JNCELPED_02566	LLGNGGLJ_01676
ytfF	Inner membrane protein YtfF	9	9	1	ELGMCBCN_00188	GGJKAOFK_00051	AAGJMEAC_00051	OGHBEFCK_02298	HFLALGJP_01469	NLKEFKOF_04997	PCDLJMFI_00575	JNCELPED_02570	LLGNGGLJ_01672
cysQ	3'(2'),5'-bisphosphate nucleotidase CysQ	9	9	1	ELGMCBCN_00190	GGJKAOFK_00049	AAGJMEAC_00049	OGHBEFCK_02300	HFLALGJP_01465	NLKEFKOF_05001	PCDLJMFI_00579	JNCELPED_02575	LLGNGGLJ_01667
group_2178	hypothetical protein	9	9	1	ELGMCBCN_00194	GGJKAOFK_00045	AAGJMEAC_00045	OGHBEFCK_02304	HFLALGJP_01462	NLKEFKOF_05003	PCDLJMFI_00582	JNCELPED_02578	LLGNGGLJ_01664
msrA	Peptide methionine sulfoxide reductase MsrA	9	9	1	ELGMCBCN_00195	GGJKAOFK_00044	AAGJMEAC_00044	OGHBEFCK_02305	HFLALGJP_01461	NLKEFKOF_05004	PCDLJMFI_00583	JNCELPED_02579	LLGNGGLJ_01663
tamA	Translocation and assembly module subunit TamA	9	9	1	ELGMCBCN_00196	GGJKAOFK_00043	AAGJMEAC_00043	OGHBEFCK_02306	HFLALGJP_01460	NLKEFKOF_05005	PCDLJMFI_00584	JNCELPED_02580	LLGNGGLJ_01662
tamB	Translocation and assembly module subunit TamB	9	9	1	ELGMCBCN_00197	GGJKAOFK_00042	AAGJMEAC_00042	OGHBEFCK_02307	HFLALGJP_01459	NLKEFKOF_05006	PCDLJMFI_00585	JNCELPED_02581	LLGNGGLJ_01661
ytfQ	ABC transporter periplasmic-binding protein YtfQ	9	9	1	ELGMCBCN_00200	GGJKAOFK_00039	AAGJMEAC_00039	OGHBEFCK_02310	HFLALGJP_01454	NLKEFKOF_05009	PCDLJMFI_00588	JNCELPED_02584	LLGNGGLJ_01658
fruK	Fructose import ATP-binding protein FruK	9	9	1	ELGMCBCN_00201	GGJKAOFK_00038	AAGJMEAC_00038	OGHBEFCK_02311	HFLALGJP_01453	NLKEFKOF_05010	PCDLJMFI_00589	JNCELPED_02585	LLGNGGLJ_01657
yjfF	Inner membrane ABC transporter permease protein YjfF	9	9	1	ELGMCBCN_00204	GGJKAOFK_00035	AAGJMEAC_00035	OGHBEFCK_02314	HFLALGJP_01451	NLKEFKOF_05012	PCDLJMFI_00591	JNCELPED_02587	LLGNGGLJ_01655
group_2185	hypothetical protein	9	9	1	ELGMCBCN_00208	GGJKAOFK_00031	AAGJMEAC_00031	OGHBEFCK_02318	HFLALGJP_01448	NLKEFKOF_05015	PCDLJMFI_00594	JNCELPED_02590	LLGNGGLJ_01652
pmbA	Metalloprotease PmbA	9	9	1	ELGMCBCN_00209	GGJKAOFK_00030	AAGJMEAC_00030	OGHBEFCK_02319	HFLALGJP_01447	NLKEFKOF_05016	PCDLJMFI_00595	JNCELPED_02591	LLGNGGLJ_01651
treB	PTS system trehalose-specific EIIBC component	9	9	1	ELGMCBCN_00215	GGJKAOFK_00024	AAGJMEAC_00024	OGHBEFCK_02325	HFLALGJP_01442	NLKEFKOF_05021	PCDLJMFI_00600	JNCELPED_02596	LLGNGGLJ_01646
ridA	2-iminobutanoate/2-iminopropanoate deaminase	9	9	1	ELGMCBCN_00219	GGJKAOFK_00020	AAGJMEAC_00020	OGHBEFCK_02329	HFLALGJP_01439	NLKEFKOF_05025	PCDLJMFI_00603	JNCELPED_02599	LLGNGGLJ_01643
pyrI	Aspartate carbamoyltransferase regulatory chain	9	9	1	ELGMCBCN_00220	GGJKAOFK_00019	AAGJMEAC_00019	OGHBEFCK_02330	HFLALGJP_01438	NLKEFKOF_05026	PCDLJMFI_00604	JNCELPED_02600	LLGNGGLJ_01642
rraB	Regulator of ribonuclease activity B	9	9	1	ELGMCBCN_00225	GGJKAOFK_00013	AAGJMEAC_00013	OGHBEFCK_02335	HFLALGJP_01430	NLKEFKOF_05035	PCDLJMFI_00613	JNCELPED_02608	LLGNGGLJ_01634
holC	DNA polymerase III subunit chi	9	9	1	ELGMCBCN_00229	GGJKAOFK_00009	AAGJMEAC_00009	OGHBEFCK_02339	HFLALGJP_01426	NLKEFKOF_05042	PCDLJMFI_00617	JNCELPED_02612	LLGNGGLJ_01630
ahr	Aldehyde reductase Ahr	9	9	1	ELGMCBCN_00235	GGJKAOFK_00003	AAGJMEAC_00003	OGHBEFCK_02345	HFLALGJP_01421	NLKEFKOF_05054	PCDLJMFI_00622	JNCELPED_02617	LLGNGGLJ_01625
tesA	Thioesterase 1/protease 1/lysophospholipase L1	9	9	1	ELGMCBCN_00240	GGJKAOFK_00240	AAGJMEAC_01267	OGHBEFCK_01412	HFLALGJP_00793	NLKEFKOF_00702	PCDLJMFI_01442	JNCELPED_01469	LLGNGGLJ_01079
ybbJ	Inner membrane protein YbbJ	9	9	1	ELGMCBCN_00246	GGJKAOFK_00246	AAGJMEAC_01273	OGHBEFCK_01406	HFLALGJP_00787	NLKEFKOF_00695	PCDLJMFI_01436	JNCELPED_01475	LLGNGGLJ_01085
glsA1	Glutaminase 1	9	9	1	ELGMCBCN_00249	GGJKAOFK_00249	AAGJMEAC_01276	OGHBEFCK_01403	HFLALGJP_00784	NLKEFKOF_00691	PCDLJMFI_01432	JNCELPED_01478	LLGNGGLJ_01088
ybaB	Nucleoid-associated protein YbaB	9	9	1	ELGMCBCN_00263	GGJKAOFK_00263	AAGJMEAC_01290	OGHBEFCK_01389	HFLALGJP_00770	NLKEFKOF_00673	PCDLJMFI_01417	JNCELPED_01492	LLGNGGLJ_01102
ybaN	Inner membrane protein YbaN	9	9	1	ELGMCBCN_00266	GGJKAOFK_00266	AAGJMEAC_01293	OGHBEFCK_01386	HFLALGJP_00767	NLKEFKOF_00670	PCDLJMFI_01414	JNCELPED_01495	LLGNGGLJ_01105
priC	Primosomal replication protein N''	9	9	1	ELGMCBCN_00267	GGJKAOFK_00267	AAGJMEAC_01294	OGHBEFCK_01385	HFLALGJP_00766	NLKEFKOF_00669	PCDLJMFI_01413	JNCELPED_01496	LLGNGGLJ_01106
group_2200	putative protein	9	9	1	ELGMCBCN_00291	GGJKAOFK_00291	AAGJMEAC_01318	OGHBEFCK_01361	HFLALGJP_00742	NLKEFKOF_00641	PCDLJMFI_01388	JNCELPED_01520	LLGNGGLJ_01130
group_2201	hypothetical protein	9	9	1	ELGMCBCN_00299	GGJKAOFK_00299	AAGJMEAC_01326	OGHBEFCK_01353	HFLALGJP_00734	NLKEFKOF_00632	PCDLJMFI_01380	JNCELPED_01528	LLGNGGLJ_01138
cyoD	Cytochrome bo(3) ubiquinol oxidase subunit 4	9	9	1	ELGMCBCN_00304	GGJKAOFK_00304	AAGJMEAC_01331	OGHBEFCK_01348	HFLALGJP_00729	NLKEFKOF_00627	PCDLJMFI_01375	JNCELPED_01533	LLGNGGLJ_01143
nusB	Transcription antitermination protein NusB	9	9	1	ELGMCBCN_00317	GGJKAOFK_00317	AAGJMEAC_01344	OGHBEFCK_01335	HFLALGJP_00713	NLKEFKOF_00614	PCDLJMFI_01362	JNCELPED_01546	LLGNGGLJ_01156
yajI	putative lipoprotein YajI	9	9	1	ELGMCBCN_00321	GGJKAOFK_00321	AAGJMEAC_01348	OGHBEFCK_01331	HFLALGJP_00709	NLKEFKOF_00610	PCDLJMFI_01358	JNCELPED_01550	LLGNGGLJ_01160
tsx	Nucleoside-specific channel-forming protein Tsx	9	9	1	ELGMCBCN_00322	GGJKAOFK_00322	AAGJMEAC_01349	OGHBEFCK_01330	HFLALGJP_00708	NLKEFKOF_00609	PCDLJMFI_01357	JNCELPED_01551	LLGNGGLJ_01161
acpH	Acyl carrier protein phosphodiesterase	9	9	1	ELGMCBCN_00329	GGJKAOFK_00329	AAGJMEAC_01356	OGHBEFCK_01323	HFLALGJP_00701	NLKEFKOF_00600	PCDLJMFI_01348	JNCELPED_01558	LLGNGGLJ_01168
lacI	Lactose operon repressor	9	9	1	ELGMCBCN_00351	GGJKAOFK_00351	AAGJMEAC_03139	OGHBEFCK_03452	HFLALGJP_00651	NLKEFKOF_00541	PCDLJMFI_01308	JNCELPED_01609	LLGNGGLJ_00792
ssuC_1	Putative aliphatic sulfonates transport permease protein SsuC	9	9	1	ELGMCBCN_00370	GGJKAOFK_00370	AAGJMEAC_03158	OGHBEFCK_03471	HFLALGJP_00669	NLKEFKOF_00560	PCDLJMFI_01315	JNCELPED_01591	LLGNGGLJ_00774
tauD	Alpha-ketoglutarate-dependent taurine dioxygenase	9	9	1	ELGMCBCN_00371	GGJKAOFK_00371	AAGJMEAC_03159	OGHBEFCK_03472	HFLALGJP_00670	NLKEFKOF_00561	PCDLJMFI_01316	JNCELPED_01590	LLGNGGLJ_00773
proC	Pyrroline-5-carboxylate reductase	9	9	1	ELGMCBCN_00386	GGJKAOFK_00386	AAGJMEAC_03174	OGHBEFCK_04155	HFLALGJP_00685	NLKEFKOF_00579	PCDLJMFI_01330	JNCELPED_01575	LLGNGGLJ_00758
yaiA	putative protein YaiA	9	9	1	ELGMCBCN_00389	GGJKAOFK_00389	AAGJMEAC_03177	OGHBEFCK_04152	HFLALGJP_00688	NLKEFKOF_00583	PCDLJMFI_01333	JNCELPED_01572	LLGNGGLJ_00755
group_2217	hypothetical protein	9	9	1	ELGMCBCN_00390	GGJKAOFK_00390	AAGJMEAC_03178	OGHBEFCK_04151	HFLALGJP_00689	NLKEFKOF_00584	PCDLJMFI_01334	JNCELPED_01571	LLGNGGLJ_00754
betI	HTH-type transcriptional regulator BetI	9	9	1	ELGMCBCN_00418	GGJKAOFK_00418	AAGJMEAC_03732	OGHBEFCK_04044	HFLALGJP_00616	NLKEFKOF_00501	PCDLJMFI_01282	JNCELPED_01641	LLGNGGLJ_00824
rclR	RCS-specific HTH-type transcriptional activator RclR	9	9	1	ELGMCBCN_00425	GGJKAOFK_00425	AAGJMEAC_03725	OGHBEFCK_04037	HFLALGJP_00609	NLKEFKOF_00492	PCDLJMFI_01274	JNCELPED_01648	LLGNGGLJ_00831
yhdY	Inner membrane amino-acid ABC transporter permease protein YhdY	9	9	1	ELGMCBCN_00435	GGJKAOFK_00628	AAGJMEAC_00242	OGHBEFCK_01639	HFLALGJP_05387	NLKEFKOF_03904	PCDLJMFI_03263	JNCELPED_01405	LLGNGGLJ_04180
yhdT	putative membrane protein YhdT	9	9	1	ELGMCBCN_00449	GGJKAOFK_00614	AAGJMEAC_00256	OGHBEFCK_01625	HFLALGJP_00316	NLKEFKOF_03886	PCDLJMFI_03249	JNCELPED_01391	LLGNGGLJ_04194
nanR_1	HTH-type transcriptional repressor NanR	9	9	1	ELGMCBCN_00478	GGJKAOFK_00585	AAGJMEAC_00285	OGHBEFCK_01596	HFLALGJP_00277	NLKEFKOF_03855	PCDLJMFI_03213	JNCELPED_01362	LLGNGGLJ_04223
nanA	N-acetylneuraminate lyase	9	9	1	ELGMCBCN_00479	GGJKAOFK_00584	AAGJMEAC_00286	OGHBEFCK_01595	HFLALGJP_00276	NLKEFKOF_03854	PCDLJMFI_03212	JNCELPED_01361	LLGNGGLJ_04224
nanK	N-acetylmannosamine kinase	9	9	1	ELGMCBCN_00482	GGJKAOFK_00581	AAGJMEAC_00289	OGHBEFCK_01592	HFLALGJP_00273	NLKEFKOF_03851	PCDLJMFI_03209	JNCELPED_01358	LLGNGGLJ_04227
yhcH_1	putative protein YhcH	9	9	1	ELGMCBCN_00483	GGJKAOFK_00580	AAGJMEAC_00290	OGHBEFCK_01591	HFLALGJP_00272	NLKEFKOF_03850	PCDLJMFI_03208	JNCELPED_01357	LLGNGGLJ_04228
yrbL	putative protein YrbL	9	9	1	ELGMCBCN_00496	GGJKAOFK_00567	AAGJMEAC_00303	OGHBEFCK_01578	HFLALGJP_00263	NLKEFKOF_03833	PCDLJMFI_03200	JNCELPED_01344	LLGNGGLJ_04241
ptsN	Nitrogen regulatory protein	9	9	1	ELGMCBCN_00499	GGJKAOFK_00564	AAGJMEAC_00306	OGHBEFCK_01575	HFLALGJP_00260	NLKEFKOF_03828	PCDLJMFI_03197	JNCELPED_01341	LLGNGGLJ_04244
mlaB	Intermembrane phospholipid transport system binding protein MlaB	9	9	1	ELGMCBCN_00512	GGJKAOFK_00551	AAGJMEAC_00319	OGHBEFCK_01562	HFLALGJP_00247	NLKEFKOF_03814	PCDLJMFI_03184	JNCELPED_01328	LLGNGGLJ_04257
yhbE	putative inner membrane transporter YhbE	9	9	1	ELGMCBCN_00519	GGJKAOFK_00544	AAGJMEAC_00326	OGHBEFCK_01555	HFLALGJP_00240	NLKEFKOF_03806	PCDLJMFI_03177	JNCELPED_01321	LLGNGGLJ_04264
rimP	Ribosome maturation factor RimP	9	9	1	ELGMCBCN_00533	GGJKAOFK_00530	AAGJMEAC_00340	OGHBEFCK_03539	HFLALGJP_00226	NLKEFKOF_03791	PCDLJMFI_03163	JNCELPED_01307	LLGNGGLJ_04278
infB	Translation initiation factor IF-2	9	9	1	ELGMCBCN_00535	GGJKAOFK_00528	AAGJMEAC_00342	OGHBEFCK_03541	HFLALGJP_00224	NLKEFKOF_03789	PCDLJMFI_03161	JNCELPED_01305	LLGNGGLJ_04280
group_2237	hypothetical protein	9	9	1	ELGMCBCN_00544	GGJKAOFK_00519	AAGJMEAC_00351	OGHBEFCK_03550	HFLALGJP_00215	NLKEFKOF_03778	PCDLJMFI_03152	JNCELPED_01296	LLGNGGLJ_04289
group_2238	hypothetical protein	9	9	1	ELGMCBCN_00548	GGJKAOFK_00515	AAGJMEAC_00355	OGHBEFCK_03554	HFLALGJP_00211	NLKEFKOF_03773	PCDLJMFI_03148	JNCELPED_01292	LLGNGGLJ_04293
group_2239	hypothetical protein	9	9	1	ELGMCBCN_00549	GGJKAOFK_00514	AAGJMEAC_00356	OGHBEFCK_03555	HFLALGJP_00210	NLKEFKOF_03772	PCDLJMFI_03147	JNCELPED_01291	LLGNGGLJ_04294
group_2240	hypothetical protein	9	9	1	ELGMCBCN_00555	GGJKAOFK_00508	AAGJMEAC_00362	OGHBEFCK_03561	HFLALGJP_00204	NLKEFKOF_03765	PCDLJMFI_03141	JNCELPED_01285	LLGNGGLJ_04300
agaS	Putative D-galactosamine-6-phosphate deaminase AgaS	9	9	1	ELGMCBCN_00567	GGJKAOFK_00496	AAGJMEAC_00374	OGHBEFCK_01820	HFLALGJP_00192	NLKEFKOF_03752	PCDLJMFI_03133	JNCELPED_01273	LLGNGGLJ_04312
agaC_1	N-acetylgalactosamine permease IIC component 1	9	9	1	ELGMCBCN_00571	GGJKAOFK_00492	AAGJMEAC_00378	OGHBEFCK_01816	HFLALGJP_00188	NLKEFKOF_03748	PCDLJMFI_03129	JNCELPED_01269	LLGNGGLJ_04316
garD	Galactarate dehydratase (L-threo-forming)	9	9	1	ELGMCBCN_00577	GGJKAOFK_00486	AAGJMEAC_00384	OGHBEFCK_01810	HFLALGJP_00182	NLKEFKOF_03742	PCDLJMFI_03125	JNCELPED_01263	LLGNGGLJ_04322
group_2247	hypothetical protein	9	9	1	ELGMCBCN_00600	GGJKAOFK_00463	AAGJMEAC_00407	OGHBEFCK_01787	HFLALGJP_00159	NLKEFKOF_03716	PCDLJMFI_03416	JNCELPED_01240	LLGNGGLJ_00485
higA	Antitoxin HigA	9	9	1	ELGMCBCN_00618	GGJKAOFK_00445	AAGJMEAC_00425	OGHBEFCK_01769	HFLALGJP_00138	NLKEFKOF_03695	PCDLJMFI_03433	JNCELPED_01222	LLGNGGLJ_00467
ygjI	Inner membrane transporter YgjI	9	9	1	ELGMCBCN_00622	GGJKAOFK_00441	AAGJMEAC_00429	OGHBEFCK_01765	HFLALGJP_00134	NLKEFKOF_03690	PCDLJMFI_03436	JNCELPED_01218	LLGNGGLJ_00463
ygjH	tRNA-binding protein YgjH	9	9	1	ELGMCBCN_00626	GGJKAOFK_00437	AAGJMEAC_00433	OGHBEFCK_01761	HFLALGJP_00130	NLKEFKOF_03684	PCDLJMFI_03440	JNCELPED_01214	LLGNGGLJ_00459
patA	Putrescine aminotransferase	9	9	1	ELGMCBCN_00627	GGJKAOFK_00436	AAGJMEAC_00434	OGHBEFCK_01760	HFLALGJP_00129	NLKEFKOF_03683	PCDLJMFI_03441	JNCELPED_01213	LLGNGGLJ_00458
mug	G/U mismatch-specific DNA glycosylase	9	9	1	ELGMCBCN_00632	GGJKAOFK_00431	AAGJMEAC_00439	OGHBEFCK_01755	HFLALGJP_00124	NLKEFKOF_03677	PCDLJMFI_03446	JNCELPED_01208	LLGNGGLJ_00453
mlrA	HTH-type transcriptional regulator MlrA	9	9	1	ELGMCBCN_00659	GGJKAOFK_00654	AAGJMEAC_00461	OGHBEFCK_03774	HFLALGJP_02909	NLKEFKOF_02575	PCDLJMFI_03941	JNCELPED_00889	LLGNGGLJ_01404
yehW	Glycine betaine uptake system permease protein YehW	9	9	1	ELGMCBCN_00661	GGJKAOFK_00656	AAGJMEAC_00463	OGHBEFCK_03772	HFLALGJP_02907	NLKEFKOF_02577	PCDLJMFI_03943	JNCELPED_00891	LLGNGGLJ_01402
yohD	Inner membrane protein YohD	9	9	1	ELGMCBCN_00669	GGJKAOFK_00664	AAGJMEAC_00471	OGHBEFCK_03764	HFLALGJP_02899	NLKEFKOF_02590	PCDLJMFI_01971	JNCELPED_00899	LLGNGGLJ_01394
yohF	putative oxidoreductase YohF	9	9	1	ELGMCBCN_00670	GGJKAOFK_00665	AAGJMEAC_00472	OGHBEFCK_03763	HFLALGJP_02898	NLKEFKOF_02591	PCDLJMFI_01972	JNCELPED_00900	LLGNGGLJ_01393
preA	NAD-dependent dihydropyrimidine dehydrogenase subunit PreA	9	9	1	ELGMCBCN_00679	GGJKAOFK_00674	AAGJMEAC_00481	OGHBEFCK_00225	HFLALGJP_02889	NLKEFKOF_02603	PCDLJMFI_01981	JNCELPED_00910	LLGNGGLJ_01383
galS	HTH-type transcriptional regulator GalS	9	9	1	ELGMCBCN_00683	GGJKAOFK_00678	AAGJMEAC_00485	OGHBEFCK_00221	HFLALGJP_02885	NLKEFKOF_02607	PCDLJMFI_01985	JNCELPED_00914	LLGNGGLJ_01379
group_2265	hypothetical protein	9	9	1	ELGMCBCN_00684	GGJKAOFK_00679	AAGJMEAC_00486	OGHBEFCK_00220	HFLALGJP_02884	NLKEFKOF_02608	PCDLJMFI_01986	JNCELPED_00915	LLGNGGLJ_01378
yeiG	S-formylglutathione hydrolase YeiG	9	9	1	ELGMCBCN_00686	GGJKAOFK_00681	AAGJMEAC_00488	OGHBEFCK_00218	HFLALGJP_02882	NLKEFKOF_02610	PCDLJMFI_01988	JNCELPED_00917	LLGNGGLJ_01376
cysL	HTH-type transcriptional regulator CysL	9	9	1	ELGMCBCN_00689	GGJKAOFK_00684	AAGJMEAC_00491	OGHBEFCK_00215	HFLALGJP_02879	NLKEFKOF_02613	PCDLJMFI_01991	JNCELPED_00920	LLGNGGLJ_01373
group_2268	hypothetical protein	9	9	1	ELGMCBCN_00690	GGJKAOFK_00685	AAGJMEAC_00492	OGHBEFCK_00214	HFLALGJP_02878	NLKEFKOF_02614	PCDLJMFI_01992	JNCELPED_00921	LLGNGGLJ_01372
psuT	Putative pseudouridine transporter	9	9	1	ELGMCBCN_00696	GGJKAOFK_00691	AAGJMEAC_00498	OGHBEFCK_00208	HFLALGJP_02872	NLKEFKOF_02620	PCDLJMFI_01998	JNCELPED_00927	LLGNGGLJ_01366
mtlK	Mannitol 2-dehydrogenase	9	9	1	ELGMCBCN_00705	GGJKAOFK_00700	AAGJMEAC_00507	OGHBEFCK_00199	HFLALGJP_02863	NLKEFKOF_02631	PCDLJMFI_02007	JNCELPED_00936	LLGNGGLJ_01357
ccmC	Heme exporter protein C	9	9	1	ELGMCBCN_00746	GGJKAOFK_00741	AAGJMEAC_00548	OGHBEFCK_00158	HFLALGJP_02838	NLKEFKOF_02659	PCDLJMFI_02034	JNCELPED_00961	LLGNGGLJ_01332
ccmA	Cytochrome c biogenesis ATP-binding export protein CcmA	9	9	1	ELGMCBCN_00748	GGJKAOFK_00743	AAGJMEAC_00550	OGHBEFCK_00156	HFLALGJP_02836	NLKEFKOF_02661	PCDLJMFI_02036	JNCELPED_00963	LLGNGGLJ_01330
napG	Ferredoxin-type protein NapG	9	9	1	ELGMCBCN_00752	GGJKAOFK_00747	AAGJMEAC_00554	OGHBEFCK_00152	HFLALGJP_02832	NLKEFKOF_02666	PCDLJMFI_02040	JNCELPED_00967	LLGNGGLJ_01326
ggt	Glutathione hydrolase proenzyme	9	9	1	ELGMCBCN_02911	GGJKAOFK_02751	AAGJMEAC_02173	OGHBEFCK_03408	HFLALGJP_01234	NLKEFKOF_04092	PCDLJMFI_02943	JNCELPED_02323	LLGNGGLJ_04440
group_2280	hypothetical protein	9	9	1	ELGMCBCN_00756	GGJKAOFK_00751	AAGJMEAC_00558	OGHBEFCK_00148	HFLALGJP_02828	NLKEFKOF_02670	PCDLJMFI_02044	JNCELPED_00971	LLGNGGLJ_01322
alkB	Alpha-ketoglutarate-dependent dioxygenase AlkB	9	9	1	ELGMCBCN_00760	GGJKAOFK_00755	AAGJMEAC_00562	OGHBEFCK_00144	HFLALGJP_02824	NLKEFKOF_02675	PCDLJMFI_02048	JNCELPED_00975	LLGNGGLJ_01318
ada	Bifunctional transcriptional activator/DNA repair enzyme Ada	9	9	1	ELGMCBCN_00761	GGJKAOFK_00756	AAGJMEAC_00563	OGHBEFCK_00143	HFLALGJP_02823	NLKEFKOF_02676	PCDLJMFI_02049	JNCELPED_00976	LLGNGGLJ_01317
group_2284	hypothetical protein	9	9	1	ELGMCBCN_00773	GGJKAOFK_00768	AAGJMEAC_00575	OGHBEFCK_00131	HFLALGJP_02817	NLKEFKOF_02690	PCDLJMFI_02061	JNCELPED_00988	LLGNGGLJ_01305
glpQ	Glycerophosphodiester phosphodiesterase, periplasmic	9	9	1	ELGMCBCN_00786	GGJKAOFK_00781	AAGJMEAC_00588	OGHBEFCK_00118	HFLALGJP_02459	NLKEFKOF_02709	PCDLJMFI_02074	JNCELPED_01001	LLGNGGLJ_01292
glpB	Anaerobic glycerol-3-phosphate dehydrogenase subunit B	9	9	1	ELGMCBCN_00789	GGJKAOFK_00784	AAGJMEAC_00591	OGHBEFCK_00115	HFLALGJP_02462	NLKEFKOF_02712	PCDLJMFI_02077	JNCELPED_01004	LLGNGGLJ_01289
rhmA	2-keto-3-deoxy-L-rhamnonate aldolase	9	9	1	ELGMCBCN_00793	GGJKAOFK_00788	AAGJMEAC_00595	OGHBEFCK_00111	HFLALGJP_02465	NLKEFKOF_02716	PCDLJMFI_02080	JNCELPED_01008	LLGNGGLJ_01285
zinT	Metal-binding protein ZinT	9	9	1	ELGMCBCN_00803	GGJKAOFK_03512	AAGJMEAC_00773	OGHBEFCK_03176	HFLALGJP_01018	NLKEFKOF_02377	PCDLJMFI_01491	JNCELPED_03645	LLGNGGLJ_03307
msrP	Protein-methionine-sulfoxide reductase catalytic subunit MsrP	9	9	1	ELGMCBCN_00805	GGJKAOFK_03514	AAGJMEAC_00771	OGHBEFCK_03178	HFLALGJP_01020	NLKEFKOF_02375	PCDLJMFI_01493	JNCELPED_03647	LLGNGGLJ_03309
fliP_1	Flagellar biosynthetic protein FliP	9	9	1	ELGMCBCN_00826	GGJKAOFK_03535	AAGJMEAC_00750	OGHBEFCK_03198	HFLALGJP_01040	NLKEFKOF_02352	PCDLJMFI_01513	JNCELPED_00272	LLGNGGLJ_02253
group_2293	hypothetical protein	9	9	1	ELGMCBCN_00841	GGJKAOFK_03550	AAGJMEAC_00735	OGHBEFCK_03213	HFLALGJP_01054	NLKEFKOF_02337	PCDLJMFI_01531	JNCELPED_00257	LLGNGGLJ_02268
fliS_1	Flagellar secretion chaperone FliS	9	9	1	ELGMCBCN_00845	GGJKAOFK_03554	AAGJMEAC_00731	OGHBEFCK_03217	HFLALGJP_01058	NLKEFKOF_02332	PCDLJMFI_01535	JNCELPED_00253	LLGNGGLJ_02272
artM_1	Arginine transport ATP-binding protein ArtM	9	9	1	ELGMCBCN_00857	GGJKAOFK_03566	AAGJMEAC_00719	OGHBEFCK_03855	HFLALGJP_01066	NLKEFKOF_02322	PCDLJMFI_01543	JNCELPED_00245	LLGNGGLJ_02280
uvrY	Response regulator UvrY	9	9	1	ELGMCBCN_00860	GGJKAOFK_01599	AAGJMEAC_00716	OGHBEFCK_03852	HFLALGJP_01069	NLKEFKOF_02318	PCDLJMFI_01546	JNCELPED_00242	LLGNGGLJ_02283
uvrC	UvrABC system protein C	9	9	1	ELGMCBCN_00861	GGJKAOFK_01600	AAGJMEAC_00715	OGHBEFCK_03851	HFLALGJP_01070	NLKEFKOF_02317	PCDLJMFI_01547	JNCELPED_00241	LLGNGGLJ_02284
group_2299	hypothetical protein	9	9	1	ELGMCBCN_00868	GGJKAOFK_01607	AAGJMEAC_00708	OGHBEFCK_03844	HFLALGJP_01077	NLKEFKOF_02310	PCDLJMFI_01554	JNCELPED_00234	LLGNGGLJ_02291
eutS	Ethanolamine utilization protein EutS	9	9	1	ELGMCBCN_03098	GGJKAOFK_02923	AAGJMEAC_02269	OGHBEFCK_00496	HFLALGJP_03218	NLKEFKOF_02946	PCDLJMFI_03030	JNCELPED_00290	LLGNGGLJ_03440
uspC	Universal stress protein C	9	9	1	ELGMCBCN_00878	GGJKAOFK_01617	AAGJMEAC_00698	OGHBEFCK_03834	HFLALGJP_01086	NLKEFKOF_02299	PCDLJMFI_01564	JNCELPED_00224	LLGNGGLJ_02301
flhE	Flagellar protein FlhE	9	9	1	ELGMCBCN_00894	GGJKAOFK_01633	AAGJMEAC_00682	OGHBEFCK_00785	HFLALGJP_01101	NLKEFKOF_02281	PCDLJMFI_01579	JNCELPED_00209	LLGNGGLJ_02316
cutC_1	Copper homeostasis protein CutC	9	9	1	ELGMCBCN_00898	GGJKAOFK_01637	AAGJMEAC_00678	OGHBEFCK_00781	HFLALGJP_01105	NLKEFKOF_02277	PCDLJMFI_01582	JNCELPED_00205	LLGNGGLJ_02320
torY	Cytochrome c-type protein TorY	9	9	1	ELGMCBCN_00899	GGJKAOFK_01638	AAGJMEAC_00677	OGHBEFCK_00780	HFLALGJP_01106	NLKEFKOF_02276	PCDLJMFI_01583	JNCELPED_00204	LLGNGGLJ_02321
yecD	Isochorismatase family protein YecD	9	9	1	ELGMCBCN_00906	GGJKAOFK_01644	AAGJMEAC_00671	OGHBEFCK_00774	HFLALGJP_01112	NLKEFKOF_02268	PCDLJMFI_01589	JNCELPED_00197	LLGNGGLJ_02328
nudB	Dihydroneopterin triphosphate diphosphatase	9	9	1	ELGMCBCN_00908	GGJKAOFK_01646	AAGJMEAC_00669	OGHBEFCK_00772	HFLALGJP_01114	NLKEFKOF_02266	PCDLJMFI_01591	JNCELPED_00195	LLGNGGLJ_02330
ruvA	Holliday junction ATP-dependent DNA helicase RuvA	9	9	1	ELGMCBCN_00912	GGJKAOFK_01650	AAGJMEAC_00665	OGHBEFCK_00768	HFLALGJP_01118	NLKEFKOF_02262	PCDLJMFI_01595	JNCELPED_00191	LLGNGGLJ_02334
znuA	High-affinity zinc uptake system protein ZnuA	9	9	1	ELGMCBCN_00916	GGJKAOFK_01654	AAGJMEAC_00661	OGHBEFCK_00764	HFLALGJP_01122	NLKEFKOF_02258	PCDLJMFI_01599	JNCELPED_00187	LLGNGGLJ_02338
mepM	Murein DD-endopeptidase MepM	9	9	1	ELGMCBCN_00917	GGJKAOFK_01655	AAGJMEAC_00660	OGHBEFCK_00763	HFLALGJP_01123	NLKEFKOF_02257	PCDLJMFI_01600	JNCELPED_00186	LLGNGGLJ_02339
yebE	Inner membrane protein YebE	9	9	1	ELGMCBCN_00929	GGJKAOFK_01667	AAGJMEAC_00648	OGHBEFCK_00751	HFLALGJP_01150	NLKEFKOF_02241	PCDLJMFI_01611	JNCELPED_00174	LLGNGGLJ_02351
yobA	Protein YobA	9	9	1	ELGMCBCN_00934	GGJKAOFK_01672	AAGJMEAC_00643	OGHBEFCK_00746	HFLALGJP_01155	NLKEFKOF_02236	PCDLJMFI_01616	JNCELPED_00169	LLGNGGLJ_02356
yebZ	Inner membrane protein YebZ	9	9	1	ELGMCBCN_00935	GGJKAOFK_01673	AAGJMEAC_00642	OGHBEFCK_00745	HFLALGJP_01156	NLKEFKOF_02235	PCDLJMFI_01617	JNCELPED_00168	LLGNGGLJ_02357
pphA_1	Serine/threonine-protein phosphatase 1	9	9	1	ELGMCBCN_00937	GGJKAOFK_01675	AAGJMEAC_00640	OGHBEFCK_00743	HFLALGJP_01158	NLKEFKOF_02233	PCDLJMFI_01619	JNCELPED_00166	LLGNGGLJ_02359
group_2314	hypothetical protein	9	9	1	ELGMCBCN_00938	GGJKAOFK_01676	AAGJMEAC_00639	OGHBEFCK_00742	HFLALGJP_01159	NLKEFKOF_02232	PCDLJMFI_01620	JNCELPED_00165	LLGNGGLJ_02360
msrC	Free methionine-R-sulfoxide reductase	9	9	1	ELGMCBCN_00943	GGJKAOFK_01681	AAGJMEAC_00634	OGHBEFCK_00737	HFLALGJP_01164	NLKEFKOF_02228	PCDLJMFI_01625	JNCELPED_00160	LLGNGGLJ_02365
group_2316	hypothetical protein	9	9	1	ELGMCBCN_00958	GGJKAOFK_01696	AAGJMEAC_00619	OGHBEFCK_00720	HFLALGJP_01179	NLKEFKOF_02211	PCDLJMFI_01640	JNCELPED_00145	LLGNGGLJ_02380
nudL	putative Nudix hydrolase NudL	9	9	1	ELGMCBCN_00962	GGJKAOFK_01700	AAGJMEAC_00615	OGHBEFCK_00716	HFLALGJP_01183	NLKEFKOF_02206	PCDLJMFI_01644	JNCELPED_00141	LLGNGGLJ_02384
pabB	Aminodeoxychorismate synthase component 1	9	9	1	ELGMCBCN_00963	GGJKAOFK_01701	AAGJMEAC_00614	OGHBEFCK_00715	HFLALGJP_01184	NLKEFKOF_02205	PCDLJMFI_01645	JNCELPED_00140	LLGNGGLJ_02385
group_2319	hypothetical protein	9	9	1	ELGMCBCN_00965	GGJKAOFK_01703	AAGJMEAC_00612	OGHBEFCK_00713	HFLALGJP_01186	NLKEFKOF_02203	PCDLJMFI_01647	JNCELPED_00138	LLGNGGLJ_02387
group_232	hypothetical protein	9	9	1	ELGMCBCN_03428	GGJKAOFK_04590	AAGJMEAC_04396	OGHBEFCK_03083	HFLALGJP_05070	NLKEFKOF_02566	PCDLJMFI_03934	JNCELPED_00882	LLGNGGLJ_01411
yjiE	HTH-type transcriptional regulator YjiE	9	9	1	ELGMCBCN_00998	GGJKAOFK_00963	AAGJMEAC_04185	OGHBEFCK_00432	HFLALGJP_04419	NLKEFKOF_00099	PCDLJMFI_03975	JNCELPED_02847	LLGNGGLJ_00590
iadA	Isoaspartyl dipeptidase	9	9	1	ELGMCBCN_00999	GGJKAOFK_00964	AAGJMEAC_04184	OGHBEFCK_00431	HFLALGJP_04418	NLKEFKOF_00100	PCDLJMFI_03976	JNCELPED_02848	LLGNGGLJ_00589
fldI	(R)-phenyllactate dehydratase activator	9	9	1	ELGMCBCN_01006	GGJKAOFK_00971	AAGJMEAC_04177	OGHBEFCK_00424	HFLALGJP_04411	NLKEFKOF_00109	PCDLJMFI_03983	JNCELPED_02855	LLGNGGLJ_00582
yjiA	P-loop guanosine triphosphatase YjiA	9	9	1	ELGMCBCN_01013	GGJKAOFK_00978	AAGJMEAC_03892	OGHBEFCK_00417	HFLALGJP_04190	NLKEFKOF_00126	PCDLJMFI_03995	JNCELPED_02863	LLGNGGLJ_00574
group_2331	hypothetical protein	9	9	1	ELGMCBCN_01021	GGJKAOFK_00986	AAGJMEAC_03884	OGHBEFCK_00409	HFLALGJP_04181	NLKEFKOF_00137	PCDLJMFI_04006	JNCELPED_02882	LLGNGGLJ_00555
yjjP	Inner membrane protein YjjP	9	9	1	ELGMCBCN_01025	GGJKAOFK_00990	AAGJMEAC_03880	OGHBEFCK_00405	HFLALGJP_04177	NLKEFKOF_00141	PCDLJMFI_04010	JNCELPED_02886	LLGNGGLJ_00551
rimI	[Ribosomal protein S18]-alanine N-acetyltransferase	9	9	1	ELGMCBCN_01034	GGJKAOFK_00999	AAGJMEAC_03871	OGHBEFCK_00396	HFLALGJP_04167	NLKEFKOF_00152	PCDLJMFI_04020	JNCELPED_02896	LLGNGGLJ_00541
yjjG	Pyrimidine 5'-nucleotidase YjjG	9	9	1	ELGMCBCN_01035	GGJKAOFK_01000	AAGJMEAC_03870	OGHBEFCK_00395	HFLALGJP_04166	NLKEFKOF_00153	PCDLJMFI_04021	JNCELPED_02897	LLGNGGLJ_00540
deoB_1	Phosphopentomutase	9	9	1	ELGMCBCN_01048	GGJKAOFK_01013	AAGJMEAC_01454	OGHBEFCK_00382	HFLALGJP_04156	NLKEFKOF_00163	PCDLJMFI_01750	JNCELPED_02907	LLGNGGLJ_00530
lplA	Lipoate-protein ligase A	9	9	1	ELGMCBCN_01051	GGJKAOFK_01016	AAGJMEAC_01451	OGHBEFCK_00379	HFLALGJP_04153	NLKEFKOF_00166	PCDLJMFI_01753	JNCELPED_02910	LLGNGGLJ_00527
ettA	Energy-dependent translational throttle protein EttA	9	9	1	ELGMCBCN_01056	GGJKAOFK_01021	AAGJMEAC_01446	OGHBEFCK_00374	HFLALGJP_04148	NLKEFKOF_00172	PCDLJMFI_01760	JNCELPED_02915	LLGNGGLJ_00522
yjjX	Inosine/xanthosine triphosphatase	9	9	1	ELGMCBCN_01059	GGJKAOFK_01024	AAGJMEAC_01443	OGHBEFCK_00371	HFLALGJP_04145	NLKEFKOF_00176	PCDLJMFI_01763	JNCELPED_02918	LLGNGGLJ_00519
creB	Transcriptional regulatory protein CreB	9	9	1	ELGMCBCN_01063	GGJKAOFK_01028	AAGJMEAC_01439	OGHBEFCK_00367	HFLALGJP_04141	NLKEFKOF_00180	PCDLJMFI_01767	JNCELPED_02922	LLGNGGLJ_00515
arcA	Aerobic respiration control protein ArcA	9	9	1	ELGMCBCN_01066	GGJKAOFK_01031	AAGJMEAC_01436	OGHBEFCK_00364	HFLALGJP_04138	NLKEFKOF_00185	PCDLJMFI_01770	JNCELPED_02925	LLGNGGLJ_00512
trmH_1	putative tRNA/rRNA methyltransferase	9	9	1	ELGMCBCN_01067	GGJKAOFK_01032	AAGJMEAC_01435	OGHBEFCK_00363	HFLALGJP_04137	NLKEFKOF_00186	PCDLJMFI_01771	JNCELPED_02926	LLGNGGLJ_00511
thrB	Homoserine kinase	9	9	1	ELGMCBCN_01069	GGJKAOFK_01034	AAGJMEAC_01433	OGHBEFCK_00361	HFLALGJP_04135	NLKEFKOF_00188	PCDLJMFI_01773	JNCELPED_02928	LLGNGGLJ_00509
alsT	Amino-acid carrier protein AlsT	9	9	1	ELGMCBCN_01073	GGJKAOFK_01038	AAGJMEAC_01429	OGHBEFCK_00357	HFLALGJP_04131	NLKEFKOF_00192	PCDLJMFI_01777	JNCELPED_02932	LLGNGGLJ_00505
hokC_1	Toxic protein HokC	9	9	1	ELGMCBCN_01081	GGJKAOFK_01046	AAGJMEAC_01421	OGHBEFCK_00349	HFLALGJP_00796	NLKEFKOF_00201	PCDLJMFI_01785	JNCELPED_02107	LLGNGGLJ_00134
dapB	4-hydroxy-tetrahydrodipicolinate reductase	9	9	1	ELGMCBCN_01096	GGJKAOFK_01061	AAGJMEAC_01406	OGHBEFCK_00333	HFLALGJP_00809	NLKEFKOF_00216	PCDLJMFI_01799	JNCELPED_02121	LLGNGGLJ_00148
group_2350	hypothetical protein	9	9	1	ELGMCBCN_01099	GGJKAOFK_01064	AAGJMEAC_01403	OGHBEFCK_00330	HFLALGJP_00813	NLKEFKOF_00221	PCDLJMFI_01802	JNCELPED_02124	LLGNGGLJ_00151
pdxA	4-hydroxythreonine-4-phosphate dehydrogenase	9	9	1	ELGMCBCN_01117	GGJKAOFK_01082	AAGJMEAC_01385	OGHBEFCK_00312	HFLALGJP_00834	NLKEFKOF_00240	PCDLJMFI_01822	JNCELPED_02142	LLGNGGLJ_00169
djlA	Co-chaperone protein DjlA	9	9	1	ELGMCBCN_01120	GGJKAOFK_01085	AAGJMEAC_01382	OGHBEFCK_00309	HFLALGJP_00837	NLKEFKOF_00244	PCDLJMFI_01825	JNCELPED_02145	LLGNGGLJ_00172
yiaW_1	Inner membrane protein YiaW	9	9	1	ELGMCBCN_01138	GGJKAOFK_01104	AAGJMEAC_00782	OGHBEFCK_01069	HFLALGJP_03440	NLKEFKOF_04267	PCDLJMFI_02708	JNCELPED_03191	LLGNGGLJ_00130
group_2356	hypothetical protein	9	9	1	ELGMCBCN_01142	GGJKAOFK_01108	AAGJMEAC_00786	OGHBEFCK_01065	HFLALGJP_03436	NLKEFKOF_04272	PCDLJMFI_02712	JNCELPED_03195	LLGNGGLJ_00126
hldD	ADP-L-glycero-D-manno-heptose-6-epimerase	9	9	1	ELGMCBCN_01159	GGJKAOFK_01125	AAGJMEAC_00803	OGHBEFCK_01048	HFLALGJP_03416	NLKEFKOF_04291	PCDLJMFI_02732	JNCELPED_03212	LLGNGGLJ_00109
mutM	Formamidopyrimidine-DNA glycosylase	9	9	1	ELGMCBCN_01175	GGJKAOFK_01141	AAGJMEAC_00819	OGHBEFCK_01032	HFLALGJP_03403	NLKEFKOF_04313	PCDLJMFI_02746	JNCELPED_03228	LLGNGGLJ_00093
group_2360	hypothetical protein	9	9	1	ELGMCBCN_01178	GGJKAOFK_01144	AAGJMEAC_00822	OGHBEFCK_01029	HFLALGJP_03400	NLKEFKOF_04316	PCDLJMFI_02749	JNCELPED_03231	LLGNGGLJ_00090
slmA	Nucleoid occlusion factor SlmA	9	9	1	ELGMCBCN_01181	GGJKAOFK_01147	AAGJMEAC_00825	OGHBEFCK_01026	HFLALGJP_03397	NLKEFKOF_04319	PCDLJMFI_02752	JNCELPED_03234	LLGNGGLJ_00087
group_2362	hypothetical protein	9	9	1	ELGMCBCN_01184	GGJKAOFK_01150	AAGJMEAC_00828	OGHBEFCK_01023	HFLALGJP_03394	NLKEFKOF_04323	PCDLJMFI_02755	JNCELPED_03237	LLGNGGLJ_00084
recG	ATP-dependent DNA helicase RecG	9	9	1	ELGMCBCN_01192	GGJKAOFK_01158	AAGJMEAC_00836	OGHBEFCK_01015	HFLALGJP_03365	NLKEFKOF_04338	PCDLJMFI_02762	JNCELPED_03245	LLGNGGLJ_00076
yidH	Inner membrane protein YidH	9	9	1	ELGMCBCN_01217	GGJKAOFK_01183	AAGJMEAC_00862	OGHBEFCK_00989	HFLALGJP_02648	NLKEFKOF_04378	PCDLJMFI_03602	JNCELPED_03277	LLGNGGLJ_00043
group_2366	Ulvan-active sulfatase	9	9	1	ELGMCBCN_01219	GGJKAOFK_01185	AAGJMEAC_00864	OGHBEFCK_00987	HFLALGJP_02646	NLKEFKOF_04380	PCDLJMFI_03601	JNCELPED_03279	LLGNGGLJ_00041
rhaR_1	HTH-type transcriptional activator RhaR	9	9	1	ELGMCBCN_01221	GGJKAOFK_01187	AAGJMEAC_00866	OGHBEFCK_00985	HFLALGJP_02644	NLKEFKOF_04382	PCDLJMFI_03599	JNCELPED_03281	LLGNGGLJ_00039
aspT_1	Aspartate/alanine antiporter	9	9	1	ELGMCBCN_01226	GGJKAOFK_01192	AAGJMEAC_00871	OGHBEFCK_00980	HFLALGJP_02638	NLKEFKOF_04387	PCDLJMFI_03598	JNCELPED_03286	LLGNGGLJ_00034
group_2369	hypothetical protein	9	9	1	ELGMCBCN_01229	GGJKAOFK_01195	AAGJMEAC_00874	OGHBEFCK_00977	HFLALGJP_02635	NLKEFKOF_04390	PCDLJMFI_03595	JNCELPED_03289	LLGNGGLJ_00031
group_2370	hypothetical protein	9	9	1	ELGMCBCN_01230	GGJKAOFK_01196	AAGJMEAC_00875	OGHBEFCK_00976	HFLALGJP_02634	NLKEFKOF_04391	PCDLJMFI_03594	JNCELPED_03290	LLGNGGLJ_00030
cbrA	Protein CbrA	9	9	1	ELGMCBCN_01231	GGJKAOFK_01197	AAGJMEAC_00876	OGHBEFCK_00975	HFLALGJP_02633	NLKEFKOF_04392	PCDLJMFI_03593	JNCELPED_03291	LLGNGGLJ_00029
dgoK1	putative 2-dehydro-3-deoxygalactonokinase DgoK1	9	9	1	ELGMCBCN_01235	GGJKAOFK_01201	AAGJMEAC_00880	OGHBEFCK_00971	HFLALGJP_02629	NLKEFKOF_04397	PCDLJMFI_03589	JNCELPED_03295	LLGNGGLJ_00025
group_2373	hypothetical protein	9	9	1	ELGMCBCN_01239	GGJKAOFK_01205	AAGJMEAC_00884	OGHBEFCK_00967	HFLALGJP_02625	NLKEFKOF_04402	PCDLJMFI_03585	JNCELPED_03299	LLGNGGLJ_00021
recF	DNA replication and repair protein RecF	9	9	1	ELGMCBCN_01241	GGJKAOFK_01207	AAGJMEAC_00886	OGHBEFCK_00965	HFLALGJP_02623	NLKEFKOF_04405	PCDLJMFI_03583	JNCELPED_03301	LLGNGGLJ_00019
yidC	Membrane protein insertase YidC	9	9	1	ELGMCBCN_01246	GGJKAOFK_01212	AAGJMEAC_00891	OGHBEFCK_00960	HFLALGJP_02618	NLKEFKOF_04412	PCDLJMFI_03578	JNCELPED_03306	LLGNGGLJ_00014
tnaA	Tryptophanase	9	9	1	ELGMCBCN_01248	GGJKAOFK_01214	AAGJMEAC_00893	OGHBEFCK_00958	HFLALGJP_02616	NLKEFKOF_04414	PCDLJMFI_03576	JNCELPED_03308	LLGNGGLJ_00012
yidZ	HTH-type transcriptional regulator YidZ	9	9	1	ELGMCBCN_01251	GGJKAOFK_01217	AAGJMEAC_00896	OGHBEFCK_00955	HFLALGJP_02613	NLKEFKOF_04419	PCDLJMFI_03573	JNCELPED_03311	LLGNGGLJ_00009
axe1-6A	Carbohydrate acetyl esterase/feruloyl esterase	9	9	1	ELGMCBCN_01260	GGJKAOFK_01226	AAGJMEAC_00905	OGHBEFCK_03569	HFLALGJP_02605	NLKEFKOF_04427	PCDLJMFI_03566	JNCELPED_04376	LLGNGGLJ_02793
bglB	6-phospho-beta-glucosidase BglB	9	9	1	ELGMCBCN_01262	GGJKAOFK_01228	AAGJMEAC_00907	OGHBEFCK_03571	HFLALGJP_02603	NLKEFKOF_04429	PCDLJMFI_03564	JNCELPED_04374	LLGNGGLJ_02791
atpF	ATP synthase subunit b	9	9	1	ELGMCBCN_01277	GGJKAOFK_04281	AAGJMEAC_03986	OGHBEFCK_03586	HFLALGJP_02584	NLKEFKOF_04444	PCDLJMFI_03548	JNCELPED_04359	LLGNGGLJ_02776
mioC	Protein MioC	9	9	1	ELGMCBCN_01283	GGJKAOFK_04275	AAGJMEAC_03992	OGHBEFCK_03592	HFLALGJP_02578	NLKEFKOF_04451	PCDLJMFI_03542	JNCELPED_04353	LLGNGGLJ_02770
asnC	Regulatory protein AsnC	9	9	1	ELGMCBCN_01284	GGJKAOFK_04274	AAGJMEAC_03993	OGHBEFCK_03593	HFLALGJP_02577	NLKEFKOF_04452	PCDLJMFI_03541	JNCELPED_04352	LLGNGGLJ_02769
aqpZ	Aquaporin Z	9	9	1	ELGMCBCN_01305	GGJKAOFK_01717	AAGJMEAC_03028	OGHBEFCK_02280	HFLALGJP_02991	NLKEFKOF_01159	PCDLJMFI_02301	JNCELPED_00602	LLGNGGLJ_03143
oleD	2-alkyl-3-oxoalkanoate reductase	9	9	1	ELGMCBCN_01312	GGJKAOFK_01724	AAGJMEAC_03021	OGHBEFCK_02273	HFLALGJP_02998	NLKEFKOF_01152	PCDLJMFI_02294	JNCELPED_00609	LLGNGGLJ_03150
potF	Putrescine-binding periplasmic protein	9	9	1	ELGMCBCN_01326	GGJKAOFK_01738	AAGJMEAC_03007	OGHBEFCK_02259	HFLALGJP_03012	NLKEFKOF_01137	PCDLJMFI_02280	JNCELPED_00623	LLGNGGLJ_03164
group_2388	hypothetical protein	9	9	1	ELGMCBCN_01330	GGJKAOFK_01742	AAGJMEAC_03003	OGHBEFCK_02255	HFLALGJP_03016	NLKEFKOF_01131	PCDLJMFI_02276	JNCELPED_00627	LLGNGGLJ_03168
group_2406	hypothetical protein	9	9	1	ELGMCBCN_01439	GGJKAOFK_01580	AAGJMEAC_01257	OGHBEFCK_03916	HFLALGJP_05165	NLKEFKOF_01941	PCDLJMFI_01066	JNCELPED_03852	LLGNGGLJ_02618
tqsA	AI-2 transport protein TqsA	9	9	1	ELGMCBCN_01477	GGJKAOFK_01545	AAGJMEAC_01222	OGHBEFCK_02192	HFLALGJP_00343	NLKEFKOF_01961	PCDLJMFI_01052	JNCELPED_03834	LLGNGGLJ_02600
folM	Dihydromonapterin reductase	9	9	1	ELGMCBCN_01482	GGJKAOFK_01540	AAGJMEAC_01217	OGHBEFCK_02187	HFLALGJP_00348	NLKEFKOF_01966	PCDLJMFI_01047	JNCELPED_03829	LLGNGGLJ_02595
rstB	Sensor protein RstB	9	9	1	ELGMCBCN_01485	GGJKAOFK_01537	AAGJMEAC_01214	OGHBEFCK_02184	HFLALGJP_00351	NLKEFKOF_01970	PCDLJMFI_01044	JNCELPED_03826	LLGNGGLJ_02592
aaeA_2	p-hydroxybenzoic acid efflux pump subunit AaeA	9	9	1	ELGMCBCN_01522	GGJKAOFK_01500	AAGJMEAC_01177	OGHBEFCK_02147	HFLALGJP_00387	NLKEFKOF_02012	PCDLJMFI_01008	JNCELPED_03789	LLGNGGLJ_02555
aaeB_2	p-hydroxybenzoic acid efflux pump subunit AaeB	9	9	1	ELGMCBCN_01523	GGJKAOFK_01499	AAGJMEAC_01176	OGHBEFCK_02146	HFLALGJP_00388	NLKEFKOF_02014	PCDLJMFI_01007	JNCELPED_03788	LLGNGGLJ_02554
group_2418	hypothetical protein	9	9	1	ELGMCBCN_01526	GGJKAOFK_01496	AAGJMEAC_01173	OGHBEFCK_02143	HFLALGJP_00391	NLKEFKOF_02017	PCDLJMFI_01004	JNCELPED_03785	LLGNGGLJ_02551
nemA	N-ethylmaleimide reductase	9	9	1	ELGMCBCN_01528	GGJKAOFK_01494	AAGJMEAC_01171	OGHBEFCK_02141	HFLALGJP_00393	NLKEFKOF_02019	PCDLJMFI_01002	JNCELPED_03783	LLGNGGLJ_02549
sodB	Superoxide dismutase [Fe]	9	9	1	ELGMCBCN_01535	GGJKAOFK_01487	AAGJMEAC_01164	OGHBEFCK_02134	HFLALGJP_00399	NLKEFKOF_02026	PCDLJMFI_00997	JNCELPED_03776	LLGNGGLJ_02542
group_2421	putative autotransporter	9	9	1	ELGMCBCN_01544	GGJKAOFK_01478	AAGJMEAC_01155	OGHBEFCK_02125	HFLALGJP_00408	NLKEFKOF_02036	PCDLJMFI_00988	JNCELPED_03767	LLGNGGLJ_02533
yihX	Alpha-D-glucose 1-phosphate phosphatase YihX	9	9	1	ELGMCBCN_01584	GGJKAOFK_01325	AAGJMEAC_00949	OGHBEFCK_01227	HFLALGJP_03660	NLKEFKOF_04607	PCDLJMFI_03755	JNCELPED_03348	LLGNGGLJ_00710
rhaM	L-rhamnose mutarotase	9	9	1	ELGMCBCN_01603	GGJKAOFK_01306	AAGJMEAC_00968	OGHBEFCK_01246	HFLALGJP_03682	NLKEFKOF_04628	PCDLJMFI_03738	JNCELPED_03367	LLGNGGLJ_00691
rhaT	L-rhamnose-proton symporter	9	9	1	ELGMCBCN_01609	GGJKAOFK_01300	AAGJMEAC_00974	OGHBEFCK_01252	HFLALGJP_03689	NLKEFKOF_04635	PCDLJMFI_03732	JNCELPED_03373	LLGNGGLJ_00685
sodA	Superoxide dismutase [Mn]	9	9	1	ELGMCBCN_01610	GGJKAOFK_01299	AAGJMEAC_00975	OGHBEFCK_01253	HFLALGJP_03691	NLKEFKOF_04636	PCDLJMFI_03731	JNCELPED_03374	LLGNGGLJ_00684
kdgT	2-keto-3-deoxygluconate permease	9	9	1	ELGMCBCN_01611	GGJKAOFK_01298	AAGJMEAC_00976	OGHBEFCK_01254	HFLALGJP_03692	NLKEFKOF_04637	PCDLJMFI_03730	JNCELPED_03375	LLGNGGLJ_00683
cpxA	Sensor histidine kinase CpxA	9	9	1	ELGMCBCN_01613	GGJKAOFK_01296	AAGJMEAC_00978	OGHBEFCK_01256	HFLALGJP_03694	NLKEFKOF_04639	PCDLJMFI_03728	JNCELPED_03377	LLGNGGLJ_00681
fpr	Flavodoxin/ferredoxin--NADP reductase	9	9	1	ELGMCBCN_01626	GGJKAOFK_01284	AAGJMEAC_00991	OGHBEFCK_01269	HFLALGJP_03707	NLKEFKOF_04654	PCDLJMFI_03676	JNCELPED_03390	LLGNGGLJ_00669
glpX	Fructose-1,6-bisphosphatase 1 class 2	9	9	1	ELGMCBCN_01627	GGJKAOFK_01283	AAGJMEAC_00992	OGHBEFCK_01270	HFLALGJP_03708	NLKEFKOF_04655	PCDLJMFI_03675	JNCELPED_03391	LLGNGGLJ_00668
metJ	Met repressor	9	9	1	ELGMCBCN_01640	GGJKAOFK_01269	AAGJMEAC_01005	OGHBEFCK_01283	HFLALGJP_05063	NLKEFKOF_04671	PCDLJMFI_03662	JNCELPED_03404	LLGNGGLJ_00655
argB	Acetylglutamate kinase	9	9	1	ELGMCBCN_01660	GGJKAOFK_01249	AAGJMEAC_01025	OGHBEFCK_01303	HFLALGJP_04842	NLKEFKOF_04695	PCDLJMFI_04334	JNCELPED_03424	LLGNGGLJ_00635
btuB	Vitamin B12 transporter BtuB	9	9	1	ELGMCBCN_01667	GGJKAOFK_01242	AAGJMEAC_01032	OGHBEFCK_01310	HFLALGJP_04835	NLKEFKOF_04705	PCDLJMFI_04323	JNCELPED_03431	LLGNGGLJ_00628
murI	Glutamate racemase	9	9	1	ELGMCBCN_01668	GGJKAOFK_01241	AAGJMEAC_01033	OGHBEFCK_01311	HFLALGJP_04834	NLKEFKOF_04706	PCDLJMFI_04322	JNCELPED_03432	LLGNGGLJ_00627
kduD_2	2-dehydro-3-deoxy-D-gluconate 5-dehydrogenase	9	9	1	ELGMCBCN_01814	GGJKAOFK_02655	AAGJMEAC_02115	OGHBEFCK_02476	HFLALGJP_02200	NLKEFKOF_03370	PCDLJMFI_00225	JNCELPED_01755	LLGNGGLJ_03885
occR	Octopine catabolism/uptake operon regulatory protein OccR	9	9	1	ELGMCBCN_01817	GGJKAOFK_02658	AAGJMEAC_02112	OGHBEFCK_02473	HFLALGJP_02203	NLKEFKOF_03367	PCDLJMFI_00222	JNCELPED_01752	LLGNGGLJ_03882
ygdR_2	putative lipoprotein YgdR	9	9	1	ELGMCBCN_01823	GGJKAOFK_02664	AAGJMEAC_02106	OGHBEFCK_02467	HFLALGJP_02209	NLKEFKOF_03360	PCDLJMFI_00216	JNCELPED_01746	LLGNGGLJ_03876
group_2443	hypothetical protein	9	9	1	ELGMCBCN_01826	GGJKAOFK_02667	AAGJMEAC_02103	OGHBEFCK_02464	HFLALGJP_02212	NLKEFKOF_03356	PCDLJMFI_00213	JNCELPED_01743	LLGNGGLJ_03873
lgt	Phosphatidylglycerol--prolipoprotein diacylglyceryl transferase	9	9	1	ELGMCBCN_01829	GGJKAOFK_02670	AAGJMEAC_02100	OGHBEFCK_02461	HFLALGJP_02215	NLKEFKOF_03352	PCDLJMFI_00210	JNCELPED_01740	LLGNGGLJ_03870
group_2446	hypothetical protein	9	9	1	ELGMCBCN_01834	GGJKAOFK_02675	AAGJMEAC_02095	OGHBEFCK_02456	HFLALGJP_02220	NLKEFKOF_03346	PCDLJMFI_00205	JNCELPED_01736	LLGNGGLJ_03866
csdE	Sulfur acceptor protein CsdE	9	9	1	ELGMCBCN_01846	GGJKAOFK_02687	AAGJMEAC_02083	OGHBEFCK_02444	HFLALGJP_02237	NLKEFKOF_03330	PCDLJMFI_00193	JNCELPED_01724	LLGNGGLJ_03854
group_2448	hypothetical protein	9	9	1	ELGMCBCN_01850	GGJKAOFK_02691	AAGJMEAC_02079	OGHBEFCK_02440	HFLALGJP_02241	NLKEFKOF_03326	PCDLJMFI_00189	JNCELPED_01720	LLGNGGLJ_03850
ydjF_2	putative HTH-type transcriptional regulator YdjF	9	9	1	ELGMCBCN_01852	GGJKAOFK_02693	AAGJMEAC_02077	OGHBEFCK_02438	HFLALGJP_02243	NLKEFKOF_03324	PCDLJMFI_00187	JNCELPED_01718	LLGNGGLJ_03848
syd	Protein Syd	9	9	1	ELGMCBCN_01864	GGJKAOFK_02705	AAGJMEAC_02065	OGHBEFCK_02426	HFLALGJP_02255	NLKEFKOF_03310	PCDLJMFI_00175	JNCELPED_01706	LLGNGGLJ_03836
yqcC	putative protein YqcC	9	9	1	ELGMCBCN_01865	GGJKAOFK_02706	AAGJMEAC_02064	OGHBEFCK_02425	HFLALGJP_02256	NLKEFKOF_03309	PCDLJMFI_00174	JNCELPED_01705	LLGNGGLJ_03835
lsrK_2	Autoinducer-2 kinase	9	9	1	ELGMCBCN_01882	GGJKAOFK_04465	AAGJMEAC_04239	OGHBEFCK_04181	HFLALGJP_02273	NLKEFKOF_03288	PCDLJMFI_00150	JNCELPED_01688	LLGNGGLJ_03818
group_2454	Electron transfer flavoprotein-ubiquinone oxidoreductase	9	9	1	ELGMCBCN_01891	GGJKAOFK_04455	AAGJMEAC_04249	OGHBEFCK_04212	HFLALGJP_02283	NLKEFKOF_03278	PCDLJMFI_00141	JNCELPED_01679	LLGNGGLJ_03809
fadJ	Fatty acid oxidation complex subunit alpha	9	9	1	ELGMCBCN_01905	GGJKAOFK_02343	AAGJMEAC_01552	OGHBEFCK_00011	HFLALGJP_02556	NLKEFKOF_02824	PCDLJMFI_02173	JNCELPED_01105	LLGNGGLJ_01188
yfcA	putative membrane transporter protein YfcA	9	9	1	ELGMCBCN_01918	GGJKAOFK_02330	AAGJMEAC_01539	OGHBEFCK_00024	HFLALGJP_02543	NLKEFKOF_02810	PCDLJMFI_02160	JNCELPED_01092	LLGNGGLJ_01201
yfcJ	putative MFS-type transporter YfcJ	9	9	1	ELGMCBCN_01923	GGJKAOFK_02325	AAGJMEAC_01534	OGHBEFCK_00029	HFLALGJP_02538	NLKEFKOF_02804	PCDLJMFI_02155	JNCELPED_01087	LLGNGGLJ_01206
ubiX	Flavin prenyltransferase UbiX	9	9	1	ELGMCBCN_01934	GGJKAOFK_02314	AAGJMEAC_01523	OGHBEFCK_00040	HFLALGJP_02527	NLKEFKOF_02790	PCDLJMFI_02144	JNCELPED_01076	LLGNGGLJ_01217
group_2460	ISNCY family transposase ISSen7	9	9	1	ELGMCBCN_01940	GGJKAOFK_02308	AAGJMEAC_01517	OGHBEFCK_00046	HFLALGJP_02521	NLKEFKOF_02782	PCDLJMFI_02138	JNCELPED_01070	LLGNGGLJ_01223
menE	2-succinylbenzoate--CoA ligase	9	9	1	ELGMCBCN_01986	GGJKAOFK_02262	AAGJMEAC_01471	OGHBEFCK_00092	HFLALGJP_02478	NLKEFKOF_02732	PCDLJMFI_02096	JNCELPED_01024	LLGNGGLJ_01269
arnE	putative 4-amino-4-deoxy-L-arabinose-phosphoundecaprenol flippase subunit ArnE	9	9	1	ELGMCBCN_01989	GGJKAOFK_02259	AAGJMEAC_01468	OGHBEFCK_00095	HFLALGJP_02475	NLKEFKOF_02729	PCDLJMFI_02093	JNCELPED_01021	LLGNGGLJ_01272
arnD	putative 4-deoxy-4-formamido-L-arabinose-phosphoundecaprenol deformylase ArnD	9	9	1	ELGMCBCN_01991	GGJKAOFK_02257	AAGJMEAC_01466	OGHBEFCK_00097	HFLALGJP_02473	NLKEFKOF_02727	PCDLJMFI_02091	JNCELPED_01019	LLGNGGLJ_01274
nudI	Nucleoside triphosphatase NudI	9	9	1	ELGMCBCN_01996	GGJKAOFK_00797	AAGJMEAC_01461	OGHBEFCK_00102	HFLALGJP_02468	NLKEFKOF_02722	PCDLJMFI_02086	JNCELPED_01014	LLGNGGLJ_01279
group_2467	hypothetical protein	9	9	1	ELGMCBCN_01997	GGJKAOFK_00796	AAGJMEAC_01460	OGHBEFCK_00103	HFLALGJP_02467	NLKEFKOF_02721	PCDLJMFI_02085	JNCELPED_01013	LLGNGGLJ_01280
yqfG	putative protein YqfG	9	9	1	ELGMCBCN_02018	GGJKAOFK_01853	AAGJMEAC_01579	OGHBEFCK_02973	HFLALGJP_04279	NLKEFKOF_03431	PCDLJMFI_00253	JNCELPED_01811	LLGNGGLJ_03941
ubiI	2-octaprenylphenol hydroxylase	9	9	1	ELGMCBCN_02036	GGJKAOFK_01871	AAGJMEAC_01597	OGHBEFCK_02955	HFLALGJP_04261	NLKEFKOF_03452	PCDLJMFI_00270	JNCELPED_01829	LLGNGGLJ_03959
yggF	Fructose-1,6-bisphosphatase 2 class 2	9	9	1	ELGMCBCN_02059	GGJKAOFK_01894	AAGJMEAC_01620	OGHBEFCK_04259	HFLALGJP_03559	NLKEFKOF_03480	PCDLJMFI_00297	JNCELPED_01854	LLGNGGLJ_02634
loiP	Metalloprotease LoiP	9	9	1	ELGMCBCN_02064	GGJKAOFK_01899	AAGJMEAC_01625	OGHBEFCK_03630	HFLALGJP_03564	NLKEFKOF_03485	PCDLJMFI_00303	JNCELPED_01859	LLGNGGLJ_02639
galP	Galactose-proton symporter	9	9	1	ELGMCBCN_02069	GGJKAOFK_01904	AAGJMEAC_01630	OGHBEFCK_03635	HFLALGJP_03577	NLKEFKOF_03491	PCDLJMFI_00309	JNCELPED_01864	LLGNGGLJ_02644
sprT	Protein SprT	9	9	1	ELGMCBCN_02070	GGJKAOFK_01905	AAGJMEAC_01631	OGHBEFCK_03636	HFLALGJP_03578	NLKEFKOF_03492	PCDLJMFI_00310	JNCELPED_01865	LLGNGGLJ_02645
group_2474	hypothetical protein	9	9	1	ELGMCBCN_02074	GGJKAOFK_01909	AAGJMEAC_01635	OGHBEFCK_03640	HFLALGJP_03582	NLKEFKOF_03497	PCDLJMFI_00314	JNCELPED_01869	LLGNGGLJ_02649
yggR	putative protein YggR	9	9	1	ELGMCBCN_02076	GGJKAOFK_01911	AAGJMEAC_01637	OGHBEFCK_03642	HFLALGJP_03584	NLKEFKOF_03499	PCDLJMFI_00316	JNCELPED_01871	LLGNGGLJ_02651
rdgB	dITP/XTP pyrophosphatase	9	9	1	ELGMCBCN_02080	GGJKAOFK_01915	AAGJMEAC_01641	OGHBEFCK_03646	HFLALGJP_03588	NLKEFKOF_03502	PCDLJMFI_00320	JNCELPED_01875	LLGNGGLJ_02655
hemW	Heme chaperone HemW	9	9	1	ELGMCBCN_02081	GGJKAOFK_01916	AAGJMEAC_01642	OGHBEFCK_03647	HFLALGJP_03589	NLKEFKOF_03503	PCDLJMFI_00321	JNCELPED_01876	LLGNGGLJ_02656
trmB	tRNA (guanine-N(7)-)-methyltransferase	9	9	1	ELGMCBCN_02086	GGJKAOFK_01921	AAGJMEAC_01647	OGHBEFCK_03652	HFLALGJP_03599	NLKEFKOF_03508	PCDLJMFI_00326	JNCELPED_01881	LLGNGGLJ_02661
nupG	Nucleoside permease NupG	9	9	1	ELGMCBCN_02090	GGJKAOFK_01925	AAGJMEAC_01651	OGHBEFCK_03656	HFLALGJP_03603	NLKEFKOF_03513	PCDLJMFI_00330	JNCELPED_01885	LLGNGGLJ_02665
fes	Enterochelin esterase	9	9	1	ELGMCBCN_02097	GGJKAOFK_04673	AAGJMEAC_04458	OGHBEFCK_03036	HFLALGJP_03048	NLKEFKOF_00772	PCDLJMFI_02481	JNCELPED_03546	LLGNGGLJ_00855
fepG	Ferric enterobactin transport system permease protein FepG	9	9	1	ELGMCBCN_02102	GGJKAOFK_02545	AAGJMEAC_02045	OGHBEFCK_03041	HFLALGJP_03053	NLKEFKOF_00779	PCDLJMFI_02486	JNCELPED_03541	LLGNGGLJ_00860
entC	Isochorismate synthase EntC	9	9	1	ELGMCBCN_02106	GGJKAOFK_02549	AAGJMEAC_02041	OGHBEFCK_03045	HFLALGJP_03057	NLKEFKOF_00784	PCDLJMFI_02490	JNCELPED_03537	LLGNGGLJ_00864
uspG	Universal stress protein UP12	9	9	1	ELGMCBCN_02121	GGJKAOFK_02565	AAGJMEAC_02025	OGHBEFCK_03060	HFLALGJP_03072	NLKEFKOF_00800	PCDLJMFI_02505	JNCELPED_03521	LLGNGGLJ_00880
rnk	Regulator of nucleoside diphosphate kinase	9	9	1	ELGMCBCN_02124	GGJKAOFK_02568	AAGJMEAC_02022	OGHBEFCK_03063	HFLALGJP_03075	NLKEFKOF_00802	PCDLJMFI_02507	JNCELPED_03518	LLGNGGLJ_00883
dacA	D-alanyl-D-alanine carboxypeptidase DacA	9	9	1	ELGMCBCN_02146	GGJKAOFK_02590	AAGJMEAC_02000	OGHBEFCK_03967	HFLALGJP_03096	NLKEFKOF_00824	PCDLJMFI_02528	JNCELPED_03496	LLGNGGLJ_00905
gltJ	Glutamate/aspartate import permease protein GltJ	9	9	1	ELGMCBCN_02168	GGJKAOFK_02612	AAGJMEAC_01978	OGHBEFCK_02992	HFLALGJP_03118	NLKEFKOF_00850	PCDLJMFI_02543	JNCELPED_03474	LLGNGGLJ_00927
nagD	Ribonucleotide monophosphatase NagD	9	9	1	ELGMCBCN_02184	GGJKAOFK_02628	AAGJMEAC_01962	OGHBEFCK_03008	HFLALGJP_03135	NLKEFKOF_00870	PCDLJMFI_02560	JNCELPED_03458	LLGNGGLJ_00943
nagC	N-acetylglucosamine repressor	9	9	1	ELGMCBCN_02185	GGJKAOFK_02629	AAGJMEAC_01961	OGHBEFCK_03009	HFLALGJP_03136	NLKEFKOF_00871	PCDLJMFI_02561	JNCELPED_03457	LLGNGGLJ_00944
chiQ	putative lipoprotein ChiQ	9	9	1	ELGMCBCN_02192	GGJKAOFK_02636	AAGJMEAC_01954	OGHBEFCK_03016	HFLALGJP_03143	NLKEFKOF_00879	PCDLJMFI_02575	JNCELPED_03450	LLGNGGLJ_00952
dtpD	Dipeptide permease D	9	9	1	ELGMCBCN_02201	GGJKAOFK_02027	AAGJMEAC_03769	OGHBEFCK_04438	HFLALGJP_03779	NLKEFKOF_00908	PCDLJMFI_02592	JNCELPED_00802	LLGNGGLJ_01774
nei	Endonuclease 8	9	9	1	ELGMCBCN_02206	GGJKAOFK_02022	AAGJMEAC_03764	OGHBEFCK_04303	HFLALGJP_03774	NLKEFKOF_00913	PCDLJMFI_02597	JNCELPED_00797	LLGNGGLJ_01769
ybgU	Protein YbgU	9	9	1	ELGMCBCN_02213	GGJKAOFK_02015	AAGJMEAC_03757	OGHBEFCK_02118	HFLALGJP_03767	NLKEFKOF_00920	PCDLJMFI_02601	JNCELPED_00790	LLGNGGLJ_01762
modF	ABC transporter ATP-binding protein ModF	9	9	1	ELGMCBCN_02251	GGJKAOFK_01977	AAGJMEAC_03208	OGHBEFCK_02078	HFLALGJP_03727	NLKEFKOF_00967	PCDLJMFI_04310	JNCELPED_00750	LLGNGGLJ_01722
modA	Molybdate-binding protein ModA	9	9	1	ELGMCBCN_02254	GGJKAOFK_01974	AAGJMEAC_03205	OGHBEFCK_02075	HFLALGJP_03724	NLKEFKOF_00971	PCDLJMFI_04313	JNCELPED_00747	LLGNGGLJ_01719
ybhA	Pyridoxal phosphate phosphatase YbhA	9	9	1	ELGMCBCN_02257	GGJKAOFK_01971	AAGJMEAC_03202	OGHBEFCK_02072	HFLALGJP_03721	NLKEFKOF_00974	PCDLJMFI_04316	JNCELPED_00744	LLGNGGLJ_01716
group_2499	hypothetical protein	9	9	1	ELGMCBCN_02264	GGJKAOFK_01964	AAGJMEAC_03195	OGHBEFCK_02065	HFLALGJP_01740	NLKEFKOF_01015	PCDLJMFI_02199	JNCELPED_00704	LLGNGGLJ_03245
bioD1_2	ATP-dependent dethiobiotin synthetase BioD 1	9	9	1	ELGMCBCN_02269	GGJKAOFK_01959	AAGJMEAC_03190	OGHBEFCK_02060	HFLALGJP_01735	NLKEFKOF_01022	PCDLJMFI_02205	JNCELPED_00699	LLGNGGLJ_03240
moaD	Molybdopterin synthase sulfur carrier subunit	9	9	1	ELGMCBCN_02275	GGJKAOFK_01953	AAGJMEAC_03184	OGHBEFCK_02054	HFLALGJP_01729	NLKEFKOF_01030	PCDLJMFI_02211	JNCELPED_00693	LLGNGGLJ_03234
aroE	Shikimate dehydrogenase (NADP(+))	9	9	1	ELGMCBCN_02301	GGJKAOFK_02032	AAGJMEAC_03456	OGHBEFCK_01541	HFLALGJP_01387	NLKEFKOF_03915	PCDLJMFI_02790	JNCELPED_02486	LLGNGGLJ_02797
smg	Protein Smg	9	9	1	ELGMCBCN_02304	GGJKAOFK_02035	AAGJMEAC_03459	OGHBEFCK_01538	HFLALGJP_01384	NLKEFKOF_03918	PCDLJMFI_02793	JNCELPED_02483	LLGNGGLJ_02800
fmt	Methionyl-tRNA formyltransferase	9	9	1	ELGMCBCN_02307	GGJKAOFK_02038	AAGJMEAC_03462	OGHBEFCK_01535	HFLALGJP_01381	NLKEFKOF_03921	PCDLJMFI_02796	JNCELPED_02480	LLGNGGLJ_02803
rsmB	Ribosomal RNA small subunit methyltransferase B	9	9	1	ELGMCBCN_02308	GGJKAOFK_02039	AAGJMEAC_03463	OGHBEFCK_01534	HFLALGJP_01380	NLKEFKOF_03922	PCDLJMFI_02797	JNCELPED_02479	LLGNGGLJ_02804
arfA	Alternative ribosome-rescue factor A	9	9	1	ELGMCBCN_02311	GGJKAOFK_02042	AAGJMEAC_03466	OGHBEFCK_01531	HFLALGJP_01377	NLKEFKOF_03925	PCDLJMFI_02800	JNCELPED_02476	LLGNGGLJ_02807
group_2508	hypothetical protein	9	9	1	ELGMCBCN_02313	GGJKAOFK_02044	AAGJMEAC_03468	OGHBEFCK_01529	HFLALGJP_01375	NLKEFKOF_03927	PCDLJMFI_02802	JNCELPED_02474	LLGNGGLJ_02809
rpsS	30S ribosomal protein S19	9	9	1	ELGMCBCN_02336	GGJKAOFK_02067	AAGJMEAC_03491	OGHBEFCK_01506	HFLALGJP_01352	NLKEFKOF_03951	PCDLJMFI_02825	JNCELPED_02451	LLGNGGLJ_02832
rplD	50S ribosomal protein L4	9	9	1	ELGMCBCN_02339	GGJKAOFK_02070	AAGJMEAC_03494	OGHBEFCK_01503	HFLALGJP_01349	NLKEFKOF_03954	PCDLJMFI_02828	JNCELPED_02448	LLGNGGLJ_02835
tusB	Protein TusB	9	9	1	ELGMCBCN_02363	GGJKAOFK_02094	AAGJMEAC_02811	OGHBEFCK_01475	HFLALGJP_01339	NLKEFKOF_03979	PCDLJMFI_02838	JNCELPED_02424	LLGNGGLJ_04339
tusD	Sulfurtransferase TusD	9	9	1	ELGMCBCN_02365	GGJKAOFK_02096	AAGJMEAC_02813	OGHBEFCK_01473	HFLALGJP_01337	NLKEFKOF_03981	PCDLJMFI_02840	JNCELPED_02422	LLGNGGLJ_04341
yhfA	Protein YhfA	9	9	1	ELGMCBCN_02377	GGJKAOFK_02108	AAGJMEAC_02825	OGHBEFCK_01461	HFLALGJP_01325	NLKEFKOF_03993	PCDLJMFI_02852	JNCELPED_02410	LLGNGGLJ_04353
pabA	Aminodeoxychorismate synthase component 2	9	9	1	ELGMCBCN_02381	GGJKAOFK_02112	AAGJMEAC_02829	OGHBEFCK_01457	HFLALGJP_01321	NLKEFKOF_03998	PCDLJMFI_02856	JNCELPED_02406	LLGNGGLJ_04357
yhfG	putative protein YhfG	9	9	1	ELGMCBCN_02383	GGJKAOFK_02114	AAGJMEAC_02831	OGHBEFCK_01455	HFLALGJP_01319	NLKEFKOF_04000	PCDLJMFI_02858	JNCELPED_02404	LLGNGGLJ_04359
yhfS	putative protein YhfS	9	9	1	ELGMCBCN_02396	GGJKAOFK_02127	AAGJMEAC_02844	OGHBEFCK_01442	HFLALGJP_01305	NLKEFKOF_04013	PCDLJMFI_02866	JNCELPED_02391	LLGNGGLJ_04372
aroK	Shikimate kinase 1	9	9	1	ELGMCBCN_02410	GGJKAOFK_02141	AAGJMEAC_02858	OGHBEFCK_01428	HFLALGJP_01291	NLKEFKOF_04029	PCDLJMFI_02880	JNCELPED_02377	LLGNGGLJ_04386
group_2521	hypothetical protein	9	9	1	ELGMCBCN_02413	GGJKAOFK_02144	AAGJMEAC_02861	OGHBEFCK_01425	HFLALGJP_01287	NLKEFKOF_04033	PCDLJMFI_02884	JNCELPED_02373	LLGNGGLJ_04390
group_2522	hypothetical protein	9	9	1	ELGMCBCN_02414	GGJKAOFK_02145	AAGJMEAC_02862	OGHBEFCK_01424	HFLALGJP_01286	NLKEFKOF_04034	PCDLJMFI_02885	JNCELPED_02372	LLGNGGLJ_04391
group_2523	hypothetical protein	9	9	1	ELGMCBCN_02427	GGJKAOFK_02249	AAGJMEAC_01750	OGHBEFCK_00695	HFLALGJP_00577	NLKEFKOF_02183	PCDLJMFI_01660	JNCELPED_00120	LLGNGGLJ_02405
yvgN	Glyoxal reductase	9	9	1	ELGMCBCN_02437	GGJKAOFK_02238	AAGJMEAC_01740	OGHBEFCK_00685	HFLALGJP_00567	NLKEFKOF_02173	PCDLJMFI_01670	JNCELPED_00110	LLGNGGLJ_02415
yeaD	Putative glucose-6-phosphate 1-epimerase	9	9	1	ELGMCBCN_02438	GGJKAOFK_02237	AAGJMEAC_01739	OGHBEFCK_00684	HFLALGJP_00566	NLKEFKOF_02172	PCDLJMFI_01671	JNCELPED_00109	LLGNGGLJ_02416
group_2526	hypothetical protein	9	9	1	ELGMCBCN_02441	GGJKAOFK_02234	AAGJMEAC_01736	OGHBEFCK_00681	HFLALGJP_00563	NLKEFKOF_02168	PCDLJMFI_01674	JNCELPED_00106	LLGNGGLJ_02419
pncA	Nicotinamidase	9	9	1	ELGMCBCN_02450	GGJKAOFK_02225	AAGJMEAC_01727	OGHBEFCK_00672	HFLALGJP_00562	NLKEFKOF_02159	PCDLJMFI_01684	JNCELPED_00097	LLGNGGLJ_02428
topB	DNA topoisomerase 3	9	9	1	ELGMCBCN_02455	GGJKAOFK_02220	AAGJMEAC_01722	OGHBEFCK_00667	HFLALGJP_00557	NLKEFKOF_02154	PCDLJMFI_01689	JNCELPED_00092	LLGNGGLJ_02433
nudG	CTP pyrophosphohydrolase	9	9	1	ELGMCBCN_02459	GGJKAOFK_02216	AAGJMEAC_01718	OGHBEFCK_00663	HFLALGJP_00553	NLKEFKOF_02149	PCDLJMFI_01695	JNCELPED_00088	LLGNGGLJ_02437
ynjF	Inner membrane protein YnjF	9	9	1	ELGMCBCN_02460	GGJKAOFK_02215	AAGJMEAC_01717	OGHBEFCK_00662	HFLALGJP_00552	NLKEFKOF_02148	PCDLJMFI_01696	JNCELPED_00087	LLGNGGLJ_02438
ynjB	Protein YnjB	9	9	1	ELGMCBCN_02464	GGJKAOFK_02211	AAGJMEAC_01713	OGHBEFCK_00658	HFLALGJP_00548	NLKEFKOF_02144	PCDLJMFI_01700	JNCELPED_00083	LLGNGGLJ_02442
ydjZ_1	TVP38/TMEM64 family inner membrane protein YdjZ	9	9	1	ELGMCBCN_02468	GGJKAOFK_02207	AAGJMEAC_01709	OGHBEFCK_00654	HFLALGJP_00544	NLKEFKOF_02140	PCDLJMFI_01704	JNCELPED_00079	LLGNGGLJ_02446
xthA	Exodeoxyribonuclease III	9	9	1	ELGMCBCN_02469	GGJKAOFK_02206	AAGJMEAC_01708	OGHBEFCK_00653	HFLALGJP_00543	NLKEFKOF_02139	PCDLJMFI_01705	JNCELPED_00078	LLGNGGLJ_02447
astC	Succinylornithine transaminase	9	9	1	ELGMCBCN_02470	GGJKAOFK_02205	AAGJMEAC_01707	OGHBEFCK_00652	HFLALGJP_00542	NLKEFKOF_02138	PCDLJMFI_01706	JNCELPED_00077	LLGNGGLJ_02448
astA	Arginine N-succinyltransferase	9	9	1	ELGMCBCN_02471	GGJKAOFK_02204	AAGJMEAC_01706	OGHBEFCK_00651	HFLALGJP_00541	NLKEFKOF_02137	PCDLJMFI_01707	JNCELPED_00076	LLGNGGLJ_02449
ves	Protein Ves	9	9	1	ELGMCBCN_02476	GGJKAOFK_02199	AAGJMEAC_01701	OGHBEFCK_00646	HFLALGJP_00536	NLKEFKOF_02131	PCDLJMFI_01712	JNCELPED_00071	LLGNGGLJ_02454
cho	Excinuclease cho	9	9	1	ELGMCBCN_02477	GGJKAOFK_02198	AAGJMEAC_01700	OGHBEFCK_00645	HFLALGJP_00535	NLKEFKOF_02130	PCDLJMFI_01713	JNCELPED_00070	LLGNGGLJ_02455
cedA	Cell division activator CedA	9	9	1	ELGMCBCN_02487	GGJKAOFK_02188	AAGJMEAC_01690	OGHBEFCK_04199	HFLALGJP_00525	NLKEFKOF_02119	PCDLJMFI_01723	JNCELPED_00060	LLGNGGLJ_02465
group_2539	putative ketoamine kinase	9	9	1	ELGMCBCN_02493	GGJKAOFK_02182	AAGJMEAC_01684	OGHBEFCK_04193	HFLALGJP_00518	NLKEFKOF_02112	PCDLJMFI_01728	JNCELPED_00054	LLGNGGLJ_02471
group_2540	hypothetical protein	9	9	1	ELGMCBCN_02494	GGJKAOFK_02181	AAGJMEAC_01683	OGHBEFCK_02940	HFLALGJP_00517	NLKEFKOF_02110	PCDLJMFI_01729	JNCELPED_00053	LLGNGGLJ_02472
yniD	putative protein YniD	9	9	1	ELGMCBCN_02497	GGJKAOFK_02178	AAGJMEAC_01680	OGHBEFCK_02937	HFLALGJP_00514	NLKEFKOF_02107	PCDLJMFI_01732	JNCELPED_00050	LLGNGGLJ_02475
ydiE	putative protein YdiE	9	9	1	ELGMCBCN_02513	GGJKAOFK_02162	AAGJMEAC_01664	OGHBEFCK_02921	HFLALGJP_00450	NLKEFKOF_02088	PCDLJMFI_00946	JNCELPED_00034	LLGNGGLJ_02491
fixX_2	Ferredoxin-like protein FixX	9	9	1	ELGMCBCN_02518	GGJKAOFK_02157	AAGJMEAC_01659	OGHBEFCK_02916	HFLALGJP_00445	NLKEFKOF_02080	PCDLJMFI_00951	JNCELPED_00029	LLGNGGLJ_02496
group_2544	hypothetical protein	9	9	1	ELGMCBCN_02524	GGJKAOFK_02438	AAGJMEAC_01757	OGHBEFCK_01646	HFLALGJP_04007	NLKEFKOF_01286	PCDLJMFI_00656	JNCELPED_00491	LLGNGGLJ_03032
appA	Periplasmic AppA protein	9	9	1	ELGMCBCN_02529	GGJKAOFK_02433	AAGJMEAC_01762	OGHBEFCK_01652	HFLALGJP_04002	NLKEFKOF_01280	PCDLJMFI_00651	JNCELPED_00496	LLGNGGLJ_03037
hyaD	Hydrogenase 1 maturation protease	9	9	1	ELGMCBCN_02535	GGJKAOFK_02427	AAGJMEAC_01768	OGHBEFCK_01658	HFLALGJP_03996	NLKEFKOF_01273	PCDLJMFI_00645	JNCELPED_00502	LLGNGGLJ_03043
hyaA	Hydrogenase-1 small chain	9	9	1	ELGMCBCN_02538	GGJKAOFK_02424	AAGJMEAC_01771	OGHBEFCK_01661	HFLALGJP_03993	NLKEFKOF_01270	PCDLJMFI_00642	JNCELPED_00505	LLGNGGLJ_03046
yccX	Acylphosphatase	9	9	1	ELGMCBCN_02542	GGJKAOFK_02420	AAGJMEAC_01775	OGHBEFCK_01665	HFLALGJP_04403	NLKEFKOF_01266	PCDLJMFI_02384	JNCELPED_00509	LLGNGGLJ_03050
ompA	Outer membrane protein A	9	9	1	ELGMCBCN_02553	GGJKAOFK_02409	AAGJMEAC_01786	OGHBEFCK_01677	HFLALGJP_04392	NLKEFKOF_01253	PCDLJMFI_02373	JNCELPED_00520	LLGNGGLJ_03061
ssuB	Aliphatic sulfonates import ATP-binding protein SsuB	9	9	1	ELGMCBCN_02577	GGJKAOFK_02385	AAGJMEAC_01810	OGHBEFCK_01701	HFLALGJP_04368	NLKEFKOF_01225	PCDLJMFI_02356	JNCELPED_00544	LLGNGGLJ_03085
group_2552	hypothetical protein	9	9	1	ELGMCBCN_02594	GGJKAOFK_02368	AAGJMEAC_01827	OGHBEFCK_01718	HFLALGJP_02950	NLKEFKOF_01203	PCDLJMFI_02339	JNCELPED_00561	LLGNGGLJ_03102
lpxK	Tetraacyldisaccharide 4'-kinase	9	9	1	ELGMCBCN_02595	GGJKAOFK_02367	AAGJMEAC_01828	OGHBEFCK_01719	HFLALGJP_02951	NLKEFKOF_01202	PCDLJMFI_02338	JNCELPED_00562	LLGNGGLJ_03103
surE	5'/3'-nucleotidase SurE	9	9	1	ELGMCBCN_02620	GGJKAOFK_02533	AAGJMEAC_01853	OGHBEFCK_01920	HFLALGJP_04070	NLKEFKOF_03259	PCDLJMFI_00126	JNCELPED_03953	LLGNGGLJ_03991
otnI	2-oxo-tetronate isomerase	9	9	1	ELGMCBCN_02625	GGJKAOFK_02528	AAGJMEAC_01858	OGHBEFCK_01915	HFLALGJP_04079	NLKEFKOF_03254	PCDLJMFI_00118	JNCELPED_03948	LLGNGGLJ_03997
otnK	3-oxo-tetronate kinase	9	9	1	ELGMCBCN_02627	GGJKAOFK_02526	AAGJMEAC_01860	OGHBEFCK_01913	HFLALGJP_04081	NLKEFKOF_03252	PCDLJMFI_00116	JNCELPED_03946	LLGNGGLJ_03999
hycI	Hydrogenase 3 maturation protease	9	9	1	ELGMCBCN_02648	GGJKAOFK_02505	AAGJMEAC_01881	OGHBEFCK_01892	HFLALGJP_04102	NLKEFKOF_03230	PCDLJMFI_00095	JNCELPED_03925	LLGNGGLJ_04020
hyfA_2	Hydrogenase-4 component A	9	9	1	ELGMCBCN_02652	GGJKAOFK_02501	AAGJMEAC_01885	OGHBEFCK_01888	HFLALGJP_04109	NLKEFKOF_03224	PCDLJMFI_00090	JNCELPED_03921	LLGNGGLJ_04024
hypF	Carbamoyltransferase HypF	9	9	1	ELGMCBCN_02653	GGJKAOFK_02500	AAGJMEAC_01886	OGHBEFCK_01887	HFLALGJP_04110	NLKEFKOF_03223	PCDLJMFI_00089	JNCELPED_03920	LLGNGGLJ_04025
yqaA	Inner membrane protein YqaA	9	9	1	ELGMCBCN_02677	GGJKAOFK_02476	AAGJMEAC_01910	OGHBEFCK_01863	HFLALGJP_04603	NLKEFKOF_03197	PCDLJMFI_00072	JNCELPED_03896	LLGNGGLJ_04049
lhgD	L-2-hydroxyglutarate dehydrogenase	9	9	1	ELGMCBCN_02705	GGJKAOFK_02448	AAGJMEAC_01938	OGHBEFCK_01835	HFLALGJP_04575	NLKEFKOF_03167	PCDLJMFI_00040	JNCELPED_03868	LLGNGGLJ_04077
guaA	GMP synthase [glutamine-hydrolyzing]	9	9	1	ELGMCBCN_02716	GGJKAOFK_01439	AAGJMEAC_01116	OGHBEFCK_00558	HFLALGJP_02305	NLKEFKOF_03005	PCDLJMFI_02992	JNCELPED_00338	LLGNGGLJ_03488
hisS	Histidine--tRNA ligase	9	9	1	ELGMCBCN_02723	GGJKAOFK_01432	AAGJMEAC_01109	OGHBEFCK_00565	HFLALGJP_02312	NLKEFKOF_03013	PCDLJMFI_02982	JNCELPED_00345	LLGNGGLJ_03495
iscX	Protein IscX	9	9	1	ELGMCBCN_02733	GGJKAOFK_01422	AAGJMEAC_01099	OGHBEFCK_00575	HFLALGJP_02322	NLKEFKOF_03025	PCDLJMFI_04098	JNCELPED_00355	LLGNGGLJ_03505
yphF	ABC transporter periplasmic-binding protein YphF	9	9	1	ELGMCBCN_02757	GGJKAOFK_01398	AAGJMEAC_01075	OGHBEFCK_00599	HFLALGJP_02346	NLKEFKOF_03052	PCDLJMFI_04116	JNCELPED_00379	LLGNGGLJ_03529
lapB_1	Lipopolysaccharide assembly protein B	9	9	1	ELGMCBCN_02758	GGJKAOFK_01397	AAGJMEAC_01074	OGHBEFCK_00600	HFLALGJP_02347	NLKEFKOF_03053	PCDLJMFI_04117	JNCELPED_00380	LLGNGGLJ_03530
acpS	Holo-[acyl-carrier-protein] synthase	9	9	1	ELGMCBCN_02773	GGJKAOFK_01382	AAGJMEAC_01059	OGHBEFCK_00615	HFLALGJP_02419	NLKEFKOF_03067	PCDLJMFI_04131	JNCELPED_00394	LLGNGGLJ_03544
nadB	L-aspartate oxidase	9	9	1	ELGMCBCN_02784	GGJKAOFK_01371	AAGJMEAC_01048	OGHBEFCK_00626	HFLALGJP_02430	NLKEFKOF_03078	PCDLJMFI_04142	JNCELPED_00405	LLGNGGLJ_03555
cmpR	HTH-type transcriptional activator CmpR	9	9	1	ELGMCBCN_02787	GGJKAOFK_01368	AAGJMEAC_01045	OGHBEFCK_00629	HFLALGJP_05102	NLKEFKOF_03081	PCDLJMFI_04145	JNCELPED_00408	LLGNGGLJ_03558
eamB	Cysteine/O-acetylserine efflux protein	9	9	1	ELGMCBCN_02788	GGJKAOFK_01367	AAGJMEAC_01044	OGHBEFCK_00630	HFLALGJP_05101	NLKEFKOF_03082	PCDLJMFI_04146	JNCELPED_00409	LLGNGGLJ_03559
group_2574	hypothetical protein	9	9	1	ELGMCBCN_02796	GGJKAOFK_01359	AAGJMEAC_01036	OGHBEFCK_00638	HFLALGJP_05093	NLKEFKOF_03091	PCDLJMFI_04154	JNCELPED_00417	LLGNGGLJ_03567
group_2575	hypothetical protein	9	9	1	ELGMCBCN_02808	GGJKAOFK_00882	AAGJMEAC_02933	OGHBEFCK_02694	HFLALGJP_03306	NLKEFKOF_04208	PCDLJMFI_02664	JNCELPED_03119	LLGNGGLJ_01576
yhjV	Inner membrane transport protein YhjV	9	9	1	ELGMCBCN_02817	GGJKAOFK_00891	AAGJMEAC_02942	OGHBEFCK_02685	HFLALGJP_03292	NLKEFKOF_04198	PCDLJMFI_02651	JNCELPED_03128	LLGNGGLJ_01585
arsC	Arsenate reductase	9	9	1	ELGMCBCN_02854	GGJKAOFK_00928	AAGJMEAC_03528	OGHBEFCK_04234	HFLALGJP_04506	NLKEFKOF_04157	PCDLJMFI_04055	JNCELPED_03166	LLGNGGLJ_02870
gor	Glutathione reductase	9	9	1	ELGMCBCN_02858	GGJKAOFK_00932	AAGJMEAC_03532	OGHBEFCK_04238	HFLALGJP_04510	NLKEFKOF_04152	PCDLJMFI_04057	JNCELPED_03170	LLGNGGLJ_02874
nikA	Nickel-binding periplasmic protein	9	9	1	ELGMCBCN_02882	GGJKAOFK_04740	AAGJMEAC_02202	OGHBEFCK_03437	HFLALGJP_01205	NLKEFKOF_04126	PCDLJMFI_04077	JNCELPED_02294	LLGNGGLJ_04469
group_2585	hypothetical protein	9	9	1	ELGMCBCN_02891	GGJKAOFK_02731	AAGJMEAC_02193	OGHBEFCK_03428	HFLALGJP_01214	NLKEFKOF_04115	PCDLJMFI_02965	JNCELPED_02303	LLGNGGLJ_04460
rsmD	Ribosomal RNA small subunit methyltransferase D	9	9	1	ELGMCBCN_02893	GGJKAOFK_02733	AAGJMEAC_02191	OGHBEFCK_03426	HFLALGJP_01216	NLKEFKOF_04113	PCDLJMFI_02963	JNCELPED_02305	LLGNGGLJ_04458
livH	High-affinity branched-chain amino acid transport system permease protein LivH	9	9	1	ELGMCBCN_02901	GGJKAOFK_02741	AAGJMEAC_02183	OGHBEFCK_03418	HFLALGJP_01224	NLKEFKOF_04103	PCDLJMFI_02955	JNCELPED_02313	LLGNGGLJ_04450
ugpB	sn-glycerol-3-phosphate-binding periplasmic protein UgpB	9	9	1	ELGMCBCN_02905	GGJKAOFK_02745	AAGJMEAC_02179	OGHBEFCK_03414	HFLALGJP_01228	NLKEFKOF_04099	PCDLJMFI_02949	JNCELPED_02317	LLGNGGLJ_04446
ugpA	sn-glycerol-3-phosphate transport system permease protein UgpA	9	9	1	ELGMCBCN_02906	GGJKAOFK_02746	AAGJMEAC_02178	OGHBEFCK_03413	HFLALGJP_01229	NLKEFKOF_04097	PCDLJMFI_02948	JNCELPED_02318	LLGNGGLJ_04445
ugpC	sn-glycerol-3-phosphate import ATP-binding protein UgpC	9	9	1	ELGMCBCN_02908	GGJKAOFK_02748	AAGJMEAC_02176	OGHBEFCK_03411	HFLALGJP_01231	NLKEFKOF_04095	PCDLJMFI_02946	JNCELPED_02320	LLGNGGLJ_04443
gntK	Thermoresistant gluconokinase	9	9	1	ELGMCBCN_02921	GGJKAOFK_02761	AAGJMEAC_02163	OGHBEFCK_02820	HFLALGJP_01243	NLKEFKOF_04082	PCDLJMFI_02938	JNCELPED_02332	LLGNGGLJ_04431
nfuA	Fe/S biogenesis protein NfuA	9	9	1	ELGMCBCN_02944	GGJKAOFK_02783	AAGJMEAC_02140	OGHBEFCK_02841	HFLALGJP_01267	NLKEFKOF_04055	PCDLJMFI_02906	JNCELPED_02353	LLGNGGLJ_04410
prs_2	Putative ribose-phosphate pyrophosphokinase	9	9	1	ELGMCBCN_02945	GGJKAOFK_02784	AAGJMEAC_02139	OGHBEFCK_02842	HFLALGJP_01268	NLKEFKOF_04054	PCDLJMFI_02905	JNCELPED_02354	LLGNGGLJ_04409
bioH	Pimeloyl-[acyl-carrier protein] methyl ester esterase	9	9	1	ELGMCBCN_02946	GGJKAOFK_02785	AAGJMEAC_02138	OGHBEFCK_02843	HFLALGJP_01269	NLKEFKOF_04053	PCDLJMFI_02904	JNCELPED_02355	LLGNGGLJ_04408
group_2596	ISNCY family transposase ISVsa17	9	9	1	ELGMCBCN_02947	GGJKAOFK_02786	AAGJMEAC_02137	OGHBEFCK_02844	HFLALGJP_01270	NLKEFKOF_04052	PCDLJMFI_02903	JNCELPED_02356	LLGNGGLJ_04407
feoC	putative [Fe-S]-dependent transcriptional repressor FeoC	9	9	1	ELGMCBCN_02948	GGJKAOFK_02787	AAGJMEAC_02136	OGHBEFCK_02845	HFLALGJP_01271	NLKEFKOF_04051	PCDLJMFI_02902	JNCELPED_02357	LLGNGGLJ_04406
feoB	Fe(2+) transporter FeoB	9	9	1	ELGMCBCN_02949	GGJKAOFK_02788	AAGJMEAC_02135	OGHBEFCK_02846	HFLALGJP_01272	NLKEFKOF_04050	PCDLJMFI_02901	JNCELPED_02358	LLGNGGLJ_04405
envZ	Osmolarity sensor protein EnvZ	9	9	1	ELGMCBCN_02954	GGJKAOFK_02793	AAGJMEAC_02130	OGHBEFCK_02851	HFLALGJP_01277	NLKEFKOF_04044	PCDLJMFI_02896	JNCELPED_02363	LLGNGGLJ_04400
rluE	Ribosomal large subunit pseudouridine synthase E	9	9	1	ELGMCBCN_02976	GGJKAOFK_00812	AAGJMEAC_02408	OGHBEFCK_02359	HFLALGJP_01912	NLKEFKOF_01485	PCDLJMFI_00794	JNCELPED_03655	LLGNGGLJ_01073
bluF	Blue light- and temperature-regulated antirepressor BluF	9	9	1	ELGMCBCN_02980	GGJKAOFK_00816	AAGJMEAC_02404	OGHBEFCK_02363	HFLALGJP_01916	NLKEFKOF_01508	PCDLJMFI_00798	JNCELPED_01905	LLGNGGLJ_03785
ycgZ	putative two-component-system connector protein YcgZ	9	9	1	ELGMCBCN_02981	GGJKAOFK_00817	AAGJMEAC_02403	OGHBEFCK_02364	HFLALGJP_01917	NLKEFKOF_01509	PCDLJMFI_00799	JNCELPED_01906	LLGNGGLJ_03784
pdeG	putative cyclic di-GMP phosphodiesterase PdeG	9	9	1	ELGMCBCN_02984	GGJKAOFK_00820	AAGJMEAC_02400	OGHBEFCK_02367	HFLALGJP_01920	NLKEFKOF_01512	PCDLJMFI_00802	JNCELPED_01909	LLGNGGLJ_03781
group_2606	hypothetical protein	9	9	1	ELGMCBCN_02998	GGJKAOFK_00834	AAGJMEAC_02386	OGHBEFCK_02381	HFLALGJP_01935	NLKEFKOF_01526	PCDLJMFI_00815	JNCELPED_01922	LLGNGGLJ_03768
fadR	Fatty acid metabolism regulator protein	9	9	1	ELGMCBCN_03004	GGJKAOFK_00840	AAGJMEAC_02380	OGHBEFCK_02387	HFLALGJP_01941	NLKEFKOF_01533	PCDLJMFI_00820	JNCELPED_01928	LLGNGGLJ_03762
group_2608	hypothetical protein	9	9	1	ELGMCBCN_03005	GGJKAOFK_00841	AAGJMEAC_02379	OGHBEFCK_02388	HFLALGJP_01942	NLKEFKOF_01534	PCDLJMFI_00821	JNCELPED_01929	LLGNGGLJ_03761
ycgR	Flagellar brake protein YcgR	9	9	1	ELGMCBCN_03012	GGJKAOFK_00848	AAGJMEAC_02372	OGHBEFCK_02394	HFLALGJP_01949	NLKEFKOF_01543	PCDLJMFI_00827	JNCELPED_01936	LLGNGGLJ_03754
group_2610	hypothetical protein	9	9	1	ELGMCBCN_03013	GGJKAOFK_00849	AAGJMEAC_02371	OGHBEFCK_02395	HFLALGJP_01950	NLKEFKOF_01544	PCDLJMFI_00828	JNCELPED_01937	LLGNGGLJ_03753
treA	Periplasmic trehalase	9	9	1	ELGMCBCN_03015	GGJKAOFK_00851	AAGJMEAC_02369	OGHBEFCK_02397	HFLALGJP_01952	NLKEFKOF_01546	PCDLJMFI_00835	JNCELPED_01939	LLGNGGLJ_03751
dhaL	PEP-dependent dihydroxyacetone kinase, ADP-binding subunit DhaL	9	9	1	ELGMCBCN_03017	GGJKAOFK_00853	AAGJMEAC_02367	OGHBEFCK_02399	HFLALGJP_01954	NLKEFKOF_01548	PCDLJMFI_00837	JNCELPED_01941	LLGNGGLJ_03749
ispE	4-diphosphocytidyl-2-C-methyl-D-erythritol kinase	9	9	1	ELGMCBCN_03027	GGJKAOFK_00863	AAGJMEAC_02357	OGHBEFCK_02409	HFLALGJP_01963	NLKEFKOF_01560	PCDLJMFI_00845	JNCELPED_01951	LLGNGGLJ_03739
hemA	Glutamyl-tRNA reductase	9	9	1	ELGMCBCN_03029	GGJKAOFK_00865	AAGJMEAC_02355	OGHBEFCK_02411	HFLALGJP_01965	NLKEFKOF_01562	PCDLJMFI_00847	JNCELPED_01953	LLGNGGLJ_03737
prfA	Peptide chain release factor RF1	9	9	1	ELGMCBCN_03030	GGJKAOFK_00866	AAGJMEAC_02354	OGHBEFCK_02412	HFLALGJP_01966	NLKEFKOF_01563	PCDLJMFI_00848	JNCELPED_01954	LLGNGGLJ_03736
ptsI	Phosphoenolpyruvate-protein phosphotransferase	9	9	1	ELGMCBCN_03056	GGJKAOFK_02881	AAGJMEAC_02227	OGHBEFCK_04009	HFLALGJP_03181	NLKEFKOF_02903	PCDLJMFI_03064	JNCELPED_04014	LLGNGGLJ_03403
ucpA	Oxidoreductase UcpA	9	9	1	ELGMCBCN_03066	GGJKAOFK_02891	AAGJMEAC_02237	OGHBEFCK_00469	HFLALGJP_03190	NLKEFKOF_02914	PCDLJMFI_03055	JNCELPED_04024	LLGNGGLJ_03413
murQ	N-acetylmuramic acid 6-phosphate etherase	9	9	1	ELGMCBCN_03068	GGJKAOFK_02893	AAGJMEAC_02239	OGHBEFCK_00471	HFLALGJP_03192	NLKEFKOF_02918	PCDLJMFI_03054	JNCELPED_04026	LLGNGGLJ_03415
yfeZ	Inner membrane protein YfeZ	9	9	1	ELGMCBCN_03073	GGJKAOFK_02898	AAGJMEAC_02244	OGHBEFCK_00476	HFLALGJP_03198	NLKEFKOF_02922	PCDLJMFI_03050	JNCELPED_04031	LLGNGGLJ_03420
group_2623	hypothetical protein	9	9	1	ELGMCBCN_03087	GGJKAOFK_02912	AAGJMEAC_02258	OGHBEFCK_00485	HFLALGJP_03207	NLKEFKOF_02932	PCDLJMFI_03041	JNCELPED_04040	LLGNGGLJ_03429
eutM	Ethanolamine utilization protein EutM	9	9	1	ELGMCBCN_03093	GGJKAOFK_02918	AAGJMEAC_02264	OGHBEFCK_00491	HFLALGJP_03213	NLKEFKOF_02940	PCDLJMFI_03035	JNCELPED_04046	LLGNGGLJ_03435
pduV_1	Propanediol utilization protein PduV	9	9	1	ELGMCBCN_03097	GGJKAOFK_02922	AAGJMEAC_02268	OGHBEFCK_00495	HFLALGJP_03217	NLKEFKOF_02945	PCDLJMFI_03031	JNCELPED_04050	LLGNGGLJ_03439
yffB	Protein YffB	9	9	1	ELGMCBCN_03107	GGJKAOFK_02932	AAGJMEAC_02278	OGHBEFCK_00505	HFLALGJP_03227	NLKEFKOF_02960	PCDLJMFI_03019	JNCELPED_00299	LLGNGGLJ_03449
cbl	HTH-type transcriptional regulator cbl	9	9	1	ELGMCBCN_03169	GGJKAOFK_02811	AAGJMEAC_02298	OGHBEFCK_02881	HFLALGJP_01003	NLKEFKOF_02408	PCDLJMFI_03281	JNCELPED_03609	LLGNGGLJ_02139
gltC_1	HTH-type transcriptional regulator GltC	9	9	1	ELGMCBCN_03170	GGJKAOFK_02810	AAGJMEAC_02297	OGHBEFCK_02882	HFLALGJP_01002	NLKEFKOF_02409	PCDLJMFI_03282	JNCELPED_03608	LLGNGGLJ_02138
erfK	putative L,D-transpeptidase ErfK/SrfK	9	9	1	ELGMCBCN_03172	GGJKAOFK_02808	AAGJMEAC_02295	OGHBEFCK_02884	HFLALGJP_01000	NLKEFKOF_02411	PCDLJMFI_03296	JNCELPED_03606	LLGNGGLJ_02136
cobT	Nicotinate-nucleotide--dimethylbenzimidazole phosphoribosyltransferase	9	9	1	ELGMCBCN_03173	GGJKAOFK_02807	AAGJMEAC_02294	OGHBEFCK_02885	HFLALGJP_00999	NLKEFKOF_02412	PCDLJMFI_03297	JNCELPED_03605	LLGNGGLJ_02135
cobU	Bifunctional adenosylcobalamin biosynthesis protein CobU	9	9	1	ELGMCBCN_03175	GGJKAOFK_02805	AAGJMEAC_02292	OGHBEFCK_02887	HFLALGJP_00997	NLKEFKOF_02414	PCDLJMFI_03299	JNCELPED_03603	LLGNGGLJ_02133
group_2633	hypothetical protein	9	9	1	ELGMCBCN_03177	GGJKAOFK_03083	AAGJMEAC_02481	OGHBEFCK_01936	HFLALGJP_01789	NLKEFKOF_01393	PCDLJMFI_00709	JNCELPED_03738	LLGNGGLJ_00990
yceM	Putative oxidoreductase YceM	9	9	1	ELGMCBCN_03194	GGJKAOFK_03100	AAGJMEAC_02498	OGHBEFCK_01953	HFLALGJP_01806	NLKEFKOF_01413	PCDLJMFI_00726	JNCELPED_03721	LLGNGGLJ_01007
flgN	Flagella synthesis protein FlgN	9	9	1	ELGMCBCN_03196	GGJKAOFK_03102	AAGJMEAC_02500	OGHBEFCK_01955	HFLALGJP_01808	NLKEFKOF_01416	PCDLJMFI_00728	JNCELPED_03719	LLGNGGLJ_01009
flgA	Flagella basal body P-ring formation protein FlgA	9	9	1	ELGMCBCN_03198	GGJKAOFK_03104	AAGJMEAC_02502	OGHBEFCK_01957	HFLALGJP_01810	NLKEFKOF_01418	PCDLJMFI_00730	JNCELPED_03717	LLGNGGLJ_01011
flgJ	Peptidoglycan hydrolase FlgJ	9	9	1	ELGMCBCN_03207	GGJKAOFK_03114	AAGJMEAC_02512	OGHBEFCK_01966	HFLALGJP_01819	NLKEFKOF_01428	PCDLJMFI_00739	JNCELPED_03708	LLGNGGLJ_01020
yceF	7-methyl-GTP pyrophosphatase	9	9	1	ELGMCBCN_03212	GGJKAOFK_03119	AAGJMEAC_02517	OGHBEFCK_01971	HFLALGJP_01824	NLKEFKOF_01435	PCDLJMFI_00746	JNCELPED_03703	LLGNGGLJ_01025
fabG_2	3-oxoacyl-[acyl-carrier-protein] reductase FabG	9	9	1	ELGMCBCN_03218	GGJKAOFK_03125	AAGJMEAC_02523	OGHBEFCK_01977	HFLALGJP_01830	NLKEFKOF_01441	PCDLJMFI_00752	JNCELPED_03697	LLGNGGLJ_01031
pabC	Aminodeoxychorismate lyase	9	9	1	ELGMCBCN_03221	GGJKAOFK_03128	AAGJMEAC_02526	OGHBEFCK_01980	HFLALGJP_01833	NLKEFKOF_01444	PCDLJMFI_00755	JNCELPED_03694	LLGNGGLJ_01034
group_2641	hypothetical protein	9	9	1	ELGMCBCN_03235	GGJKAOFK_03142	AAGJMEAC_02540	OGHBEFCK_01994	HFLALGJP_01847	NLKEFKOF_01459	PCDLJMFI_00769	JNCELPED_03680	LLGNGGLJ_01048
comR	HTH-type transcriptional repressor ComR	9	9	1	ELGMCBCN_03236	GGJKAOFK_03143	AAGJMEAC_02541	OGHBEFCK_01995	HFLALGJP_01848	NLKEFKOF_01460	PCDLJMFI_00770	JNCELPED_03679	LLGNGGLJ_01049
ycfT	Inner membrane protein YcfT	9	9	1	ELGMCBCN_03240	GGJKAOFK_03147	AAGJMEAC_02545	OGHBEFCK_01999	HFLALGJP_01852	NLKEFKOF_01464	PCDLJMFI_00774	JNCELPED_03675	LLGNGGLJ_01053
cobB	NAD-dependent protein deacylase	9	9	1	ELGMCBCN_03245	GGJKAOFK_03152	AAGJMEAC_02550	OGHBEFCK_02004	HFLALGJP_01857	NLKEFKOF_01469	PCDLJMFI_00779	JNCELPED_03670	LLGNGGLJ_01058
mutT	8-oxo-dGTP diphosphatase	9	9	1	ELGMCBCN_03280	GGJKAOFK_03049	AAGJMEAC_02453	OGHBEFCK_00267	HFLALGJP_00878	NLKEFKOF_00294	PCDLJMFI_01865	JNCELPED_02187	LLGNGGLJ_00214
epsF	Type II secretion system protein F	9	9	1	ELGMCBCN_03285	GGJKAOFK_03054	AAGJMEAC_02448	OGHBEFCK_00262	HFLALGJP_00883	NLKEFKOF_00300	PCDLJMFI_01870	JNCELPED_02192	LLGNGGLJ_00219
ampD	1,6-anhydro-N-acetylmuramyl-L-alanine amidase AmpD	9	9	1	ELGMCBCN_03289	GGJKAOFK_03058	AAGJMEAC_02444	OGHBEFCK_00258	HFLALGJP_00887	NLKEFKOF_00305	PCDLJMFI_01874	JNCELPED_02196	LLGNGGLJ_00223
group_2649	hypothetical protein	9	9	1	ELGMCBCN_03301	GGJKAOFK_03070	AAGJMEAC_02432	OGHBEFCK_00246	HFLALGJP_00899	NLKEFKOF_00320	PCDLJMFI_01886	JNCELPED_02208	LLGNGGLJ_00235
hpt	Hypoxanthine phosphoribosyltransferase	9	9	1	ELGMCBCN_03304	GGJKAOFK_03073	AAGJMEAC_02429	OGHBEFCK_00243	HFLALGJP_00918	NLKEFKOF_00323	PCDLJMFI_01889	JNCELPED_02211	LLGNGGLJ_00238
group_2651	hypothetical protein	9	9	1	ELGMCBCN_03308	GGJKAOFK_03077	AAGJMEAC_02425	OGHBEFCK_00239	HFLALGJP_00922	NLKEFKOF_00328	PCDLJMFI_01893	JNCELPED_02215	LLGNGGLJ_00242
panB	3-methyl-2-oxobutanoate hydroxymethyltransferase	9	9	1	ELGMCBCN_03313	GGJKAOFK_03082	AAGJMEAC_02420	OGHBEFCK_00234	HFLALGJP_00927	NLKEFKOF_00333	PCDLJMFI_01899	JNCELPED_02220	LLGNGGLJ_00247
group_2656	hypothetical protein	9	9	1	ELGMCBCN_03334	GGJKAOFK_03237	AAGJMEAC_02655	OGHBEFCK_02557	HFLALGJP_02745	NLKEFKOF_02486	PCDLJMFI_03368	JNCELPED_00819	LLGNGGLJ_01474
wzb	Low molecular weight protein-tyrosine-phosphatase Wzb	9	9	1	ELGMCBCN_03345	GGJKAOFK_03248	AAGJMEAC_02644	OGHBEFCK_02568	HFLALGJP_02756	NLKEFKOF_02501	PCDLJMFI_03379	JNCELPED_00830	LLGNGGLJ_01463
group_2658	hypothetical protein	9	9	1	ELGMCBCN_03348	GGJKAOFK_03251	AAGJMEAC_02641	OGHBEFCK_02571	HFLALGJP_02761	NLKEFKOF_02504	PCDLJMFI_03382	JNCELPED_00833	LLGNGGLJ_01460
group_2659	hypothetical protein	9	9	1	ELGMCBCN_03357	GGJKAOFK_03260	AAGJMEAC_02632	OGHBEFCK_02580	HFLALGJP_02769	NLKEFKOF_02516	PCDLJMFI_03391	JNCELPED_00842	LLGNGGLJ_01451
mdtA	Multidrug resistance protein MdtA	9	9	1	ELGMCBCN_03359	GGJKAOFK_03262	AAGJMEAC_02630	OGHBEFCK_02582	HFLALGJP_02770	NLKEFKOF_02517	PCDLJMFI_03882	JNCELPED_00843	LLGNGGLJ_01450
baeS	Signal transduction histidine-protein kinase BaeS	9	9	1	ELGMCBCN_03363	GGJKAOFK_03266	AAGJMEAC_02626	OGHBEFCK_02586	HFLALGJP_02774	NLKEFKOF_02523	PCDLJMFI_03886	JNCELPED_00847	LLGNGGLJ_01446
yegS	Lipid kinase YegS	9	9	1	ELGMCBCN_03370	GGJKAOFK_03273	AAGJMEAC_02619	OGHBEFCK_02593	HFLALGJP_02781	NLKEFKOF_02529	PCDLJMFI_03891	JNCELPED_00852	LLGNGGLJ_01441
gatD	Galactitol 1-phosphate 5-dehydrogenase	9	9	1	ELGMCBCN_03372	GGJKAOFK_03402	AAGJMEAC_04618	OGHBEFCK_02597	HFLALGJP_02783	NLKEFKOF_02532	PCDLJMFI_03903	JNCELPED_00854	LLGNGGLJ_01439
gluQ	Glutamyl-Q tRNA(Asp) synthetase	9	9	1	ELGMCBCN_03443	GGJKAOFK_03217	AAGJMEAC_02615	OGHBEFCK_02485	HFLALGJP_00938	NLKEFKOF_00343	PCDLJMFI_01909	JNCELPED_02231	LLGNGGLJ_02009
hemL	Glutamate-1-semialdehyde 2,1-aminomutase	9	9	1	ELGMCBCN_03453	GGJKAOFK_03206	AAGJMEAC_02604	OGHBEFCK_02495	HFLALGJP_00948	NLKEFKOF_00355	PCDLJMFI_01919	JNCELPED_02241	LLGNGGLJ_01999
btuF	Vitamin B12-binding protein	9	9	1	ELGMCBCN_03457	GGJKAOFK_03202	AAGJMEAC_02600	OGHBEFCK_02499	HFLALGJP_00952	NLKEFKOF_00359	PCDLJMFI_01923	JNCELPED_02245	LLGNGGLJ_01995
mtnN	5'-methylthioadenosine/S-adenosylhomocysteine nucleosidase	9	9	1	ELGMCBCN_03458	GGJKAOFK_03201	AAGJMEAC_02599	OGHBEFCK_02500	HFLALGJP_00953	NLKEFKOF_00361	PCDLJMFI_01924	JNCELPED_02246	LLGNGGLJ_01994
cdaR	Carbohydrate diacid regulator	9	9	1	ELGMCBCN_03461	GGJKAOFK_03198	AAGJMEAC_02596	OGHBEFCK_02503	HFLALGJP_00956	NLKEFKOF_00365	PCDLJMFI_01927	JNCELPED_02249	LLGNGGLJ_01991
frr	Ribosome-recycling factor	9	9	1	ELGMCBCN_03470	GGJKAOFK_03189	AAGJMEAC_02587	OGHBEFCK_02512	HFLALGJP_00965	NLKEFKOF_00376	PCDLJMFI_01935	JNCELPED_02258	LLGNGGLJ_01982
group_2676	hypothetical protein	9	9	1	ELGMCBCN_03486	GGJKAOFK_03173	AAGJMEAC_02571	OGHBEFCK_02528	HFLALGJP_00981	NLKEFKOF_00396	PCDLJMFI_01952	JNCELPED_02274	LLGNGGLJ_01966
arfB	Peptidyl-tRNA hydrolase ArfB	9	9	1	ELGMCBCN_03491	GGJKAOFK_03168	AAGJMEAC_02566	OGHBEFCK_02533	HFLALGJP_00986	NLKEFKOF_00401	PCDLJMFI_01957	JNCELPED_02279	LLGNGGLJ_01961
gmhB	D-glycero-beta-D-manno-heptose-1,7-bisphosphate 7-phosphatase	9	9	1	ELGMCBCN_03500	GGJKAOFK_03159	AAGJMEAC_02557	OGHBEFCK_02542	HFLALGJP_00995	NLKEFKOF_00410	PCDLJMFI_01966	JNCELPED_02288	LLGNGGLJ_01952
zur	Zinc uptake regulation protein	9	9	1	ELGMCBCN_03531	GGJKAOFK_03314	AAGJMEAC_02767	OGHBEFCK_02615	HFLALGJP_02080	NLKEFKOF_04796	PCDLJMFI_00386	JNCELPED_02751	LLGNGGLJ_00328
ubiC	Chorismate pyruvate-lyase	9	9	1	ELGMCBCN_03538	GGJKAOFK_03307	AAGJMEAC_02774	OGHBEFCK_02622	HFLALGJP_02073	NLKEFKOF_04789	PCDLJMFI_00379	JNCELPED_02758	LLGNGGLJ_00335
group_2684	hypothetical protein	9	9	1	ELGMCBCN_03551	GGJKAOFK_03294	AAGJMEAC_02787	OGHBEFCK_02635	HFLALGJP_02060	NLKEFKOF_04775	PCDLJMFI_00371	JNCELPED_02771	LLGNGGLJ_00348
rluF	Dual-specificity RNA pseudouridine synthase RluF	9	9	1	ELGMCBCN_03558	GGJKAOFK_03287	AAGJMEAC_02794	OGHBEFCK_02642	HFLALGJP_02050	NLKEFKOF_04767	PCDLJMFI_00364	JNCELPED_02778	LLGNGGLJ_00355
metH	Methionine synthase	9	9	1	ELGMCBCN_03561	GGJKAOFK_03284	AAGJMEAC_02797	OGHBEFCK_02645	HFLALGJP_02040	NLKEFKOF_04764	PCDLJMFI_00352	JNCELPED_02781	LLGNGGLJ_00358
gltC_2	HTH-type transcriptional regulator GltC	9	9	1	ELGMCBCN_03650	GGJKAOFK_03415	AAGJMEAC_02881	OGHBEFCK_02772	HFLALGJP_03459	NLKEFKOF_04485	PCDLJMFI_03865	JNCELPED_04125	LLGNGGLJ_01795
wzzE	ECA polysaccharide chain length modulation protein	9	9	1	ELGMCBCN_03661	GGJKAOFK_03426	AAGJMEAC_02892	OGHBEFCK_02782	HFLALGJP_03470	NLKEFKOF_04496	PCDLJMFI_03855	JNCELPED_04114	LLGNGGLJ_01806
wecB	UDP-N-acetylglucosamine 2-epimerase	9	9	1	ELGMCBCN_03662	GGJKAOFK_03427	AAGJMEAC_02893	OGHBEFCK_02783	HFLALGJP_03471	NLKEFKOF_04497	PCDLJMFI_03854	JNCELPED_04113	LLGNGGLJ_01807
wecD	dTDP-fucosamine acetyltransferase	9	9	1	ELGMCBCN_03666	GGJKAOFK_03431	AAGJMEAC_02897	OGHBEFCK_02787	HFLALGJP_03475	NLKEFKOF_04501	PCDLJMFI_03850	JNCELPED_04109	LLGNGGLJ_01811
hemD	Uroporphyrinogen-III synthase	9	9	1	ELGMCBCN_03681	GGJKAOFK_03446	AAGJMEAC_02912	OGHBEFCK_02802	HFLALGJP_03490	NLKEFKOF_04518	PCDLJMFI_03835	JNCELPED_04094	LLGNGGLJ_01826
group_2718	hypothetical protein	9	9	1	ELGMCBCN_03685	GGJKAOFK_03450	AAGJMEAC_02916	OGHBEFCK_02806	HFLALGJP_03497	NLKEFKOF_04522	PCDLJMFI_03829	JNCELPED_04090	LLGNGGLJ_01830
dgcZ	Diguanylate cyclase DgcZ	9	9	1	ELGMCBCN_03699	GGJKAOFK_03576	AAGJMEAC_03242	OGHBEFCK_03535	HFLALGJP_03912	NLKEFKOF_01892	PCDLJMFI_01076	JNCELPED_02970	LLGNGGLJ_02688
gltR	HTH-type transcriptional regulator GltR	9	9	1	ELGMCBCN_03709	GGJKAOFK_03586	AAGJMEAC_03252	OGHBEFCK_03516	HFLALGJP_03895	NLKEFKOF_01881	PCDLJMFI_01085	JNCELPED_02980	LLGNGGLJ_02698
group_2722	hypothetical protein	9	9	1	ELGMCBCN_03712	GGJKAOFK_03589	AAGJMEAC_03255	OGHBEFCK_03513	HFLALGJP_03892	NLKEFKOF_01877	PCDLJMFI_01088	JNCELPED_02983	LLGNGGLJ_02701
hipA	Serine/threonine-protein kinase toxin HipA	9	9	1	ELGMCBCN_03728	GGJKAOFK_03605	AAGJMEAC_03271	OGHBEFCK_04177	HFLALGJP_03875	NLKEFKOF_01860	PCDLJMFI_01095	JNCELPED_02998	LLGNGGLJ_02716
fimF	Protein FimF	9	9	1	ELGMCBCN_03731	GGJKAOFK_03608	AAGJMEAC_03274	OGHBEFCK_04174	HFLALGJP_03871	NLKEFKOF_01858	PCDLJMFI_01100	JNCELPED_03021	LLGNGGLJ_02966
fimH	Type 1 fimbrin D-mannose specific adhesin	9	9	1	ELGMCBCN_03733	GGJKAOFK_03610	AAGJMEAC_03276	OGHBEFCK_04172	HFLALGJP_03869	NLKEFKOF_01856	PCDLJMFI_01102	JNCELPED_03023	LLGNGGLJ_02968
group_2727	hypothetical protein	9	9	1	ELGMCBCN_03740	GGJKAOFK_03621	AAGJMEAC_04158	OGHBEFCK_03114	HFLALGJP_02000	NLKEFKOF_01602	PCDLJMFI_00887	JNCELPED_01988	LLGNGGLJ_03702
yciI	Protein YciI	9	9	1	ELGMCBCN_03749	GGJKAOFK_03630	AAGJMEAC_04167	OGHBEFCK_03123	HFLALGJP_02009	NLKEFKOF_01612	PCDLJMFI_00896	JNCELPED_01997	LLGNGGLJ_03693
ygiD	4,5-DOPA dioxygenase extradiol	9	9	1	ELGMCBCN_03820	GGJKAOFK_03711	AAGJMEAC_03307	OGHBEFCK_04063	HFLALGJP_00095	NLKEFKOF_03642	PCDLJMFI_03470	JNCELPED_01178	LLGNGGLJ_00423
yqiJ	Inner membrane protein YqiJ	9	9	1	ELGMCBCN_03830	GGJKAOFK_03701	AAGJMEAC_03297	OGHBEFCK_01737	HFLALGJP_00105	NLKEFKOF_03654	PCDLJMFI_03464	JNCELPED_01189	LLGNGGLJ_00434
pitA_2	Low-affinity inorganic phosphate transporter 1	9	9	1	ELGMCBCN_03903	GGJKAOFK_03966	AAGJMEAC_03587	OGHBEFCK_03298	HFLALGJP_00051	NLKEFKOF_03588	PCDLJMFI_04211	JNCELPED_01130	LLGNGGLJ_00375
fdnH_1	Formate dehydrogenase, nitrate-inducible, iron-sulfur subunit	9	9	1	ELGMCBCN_03912	GGJKAOFK_03975	AAGJMEAC_03596	OGHBEFCK_03307	HFLALGJP_00060	NLKEFKOF_03595	PCDLJMFI_03522	JNCELPED_01139	LLGNGGLJ_00384
allE	(S)-ureidoglycine aminohydrolase	9	9	1	ELGMCBCN_03935	GGJKAOFK_03771	AAGJMEAC_03406	OGHBEFCK_02742	HFLALGJP_04743	NLKEFKOF_00726	PCDLJMFI_01460	JNCELPED_01448	LLGNGGLJ_02106
fdrA_2	Protein FdrA	9	9	1	ELGMCBCN_03938	GGJKAOFK_03774	AAGJMEAC_03403	OGHBEFCK_02739	HFLALGJP_04746	NLKEFKOF_00730	PCDLJMFI_01463	JNCELPED_01445	LLGNGGLJ_02103
folD	Bifunctional protein FolD protein	9	9	1	ELGMCBCN_03949	GGJKAOFK_03785	AAGJMEAC_03392	OGHBEFCK_02728	HFLALGJP_04757	NLKEFKOF_00741	PCDLJMFI_01474	JNCELPED_01434	LLGNGGLJ_02092
group_2761	hypothetical protein	9	9	1	ELGMCBCN_03958	GGJKAOFK_03794	AAGJMEAC_03383	OGHBEFCK_02719	HFLALGJP_04466	NLKEFKOF_00750	PCDLJMFI_02451	JNCELPED_01425	LLGNGGLJ_02083
cusF	Cation efflux system protein CusF	9	9	1	ELGMCBCN_03964	GGJKAOFK_03800	AAGJMEAC_03377	OGHBEFCK_02713	HFLALGJP_04480	NLKEFKOF_00757	PCDLJMFI_02457	JNCELPED_01419	LLGNGGLJ_02077
group_2763	hypothetical protein	9	9	1	ELGMCBCN_03970	GGJKAOFK_03806	AAGJMEAC_03371	OGHBEFCK_02707	HFLALGJP_04486	NLKEFKOF_00764	PCDLJMFI_02463	JNCELPED_01413	LLGNGGLJ_02071
hokE_2	hypothetical protein	9	9	1	ELGMCBCN_03973	GGJKAOFK_03809	AAGJMEAC_03368	OGHBEFCK_02704	HFLALGJP_04489	NLKEFKOF_00767	PCDLJMFI_02467	JNCELPED_01410	LLGNGGLJ_02068
yfgD	putative protein YfgD	9	9	1	ELGMCBCN_04000	GGJKAOFK_01452	AAGJMEAC_01129	OGHBEFCK_00531	HFLALGJP_03255	NLKEFKOF_02991	PCDLJMFI_03005	JNCELPED_00325	LLGNGGLJ_03475
xylA	Xylose isomerase	9	9	1	ELGMCBCN_04048	GGJKAOFK_03895	AAGJMEAC_03843	OGHBEFCK_04280	HFLALGJP_03323	NLKEFKOF_04230	PCDLJMFI_02681	JNCELPED_03100	LLGNGGLJ_01557
yiaA	Inner membrane protein YiaA	9	9	1	ELGMCBCN_04051	GGJKAOFK_03892	AAGJMEAC_03840	OGHBEFCK_04283	HFLALGJP_03320	NLKEFKOF_04226	PCDLJMFI_02678	JNCELPED_03103	LLGNGGLJ_01560
wecH	O-acetyltransferase WecH	9	9	1	ELGMCBCN_04052	GGJKAOFK_03891	AAGJMEAC_03839	OGHBEFCK_04284	HFLALGJP_03319	NLKEFKOF_04225	PCDLJMFI_02677	JNCELPED_03104	LLGNGGLJ_01561
purD	Phosphoribosylamine--glycine ligase	9	9	1	ELGMCBCN_04094	GGJKAOFK_04032	AAGJMEAC_03773	OGHBEFCK_03369	HFLALGJP_04693	NLKEFKOF_04747	PCDLJMFI_04247	JNCELPED_04412	LLGNGGLJ_02930
group_2784	hypothetical protein	9	9	1	ELGMCBCN_04099	GGJKAOFK_04027	AAGJMEAC_03778	OGHBEFCK_03374	HFLALGJP_04698	NLKEFKOF_04742	PCDLJMFI_04252	JNCELPED_04407	LLGNGGLJ_02935
thiE	Thiamine-phosphate synthase	9	9	1	ELGMCBCN_04107	GGJKAOFK_04019	AAGJMEAC_03786	OGHBEFCK_03382	HFLALGJP_04706	NLKEFKOF_04734	PCDLJMFI_04260	JNCELPED_04399	LLGNGGLJ_02943
thiF	Sulfur carrier protein ThiS adenylyltransferase	9	9	1	ELGMCBCN_04108	GGJKAOFK_04018	AAGJMEAC_03787	OGHBEFCK_03383	HFLALGJP_04707	NLKEFKOF_04733	PCDLJMFI_04261	JNCELPED_04398	LLGNGGLJ_02944
rplL	50S ribosomal protein L7/L12	9	9	1	ELGMCBCN_04115	GGJKAOFK_04011	AAGJMEAC_03794	OGHBEFCK_03390	HFLALGJP_04714	NLKEFKOF_04724	PCDLJMFI_04267	JNCELPED_04391	LLGNGGLJ_02951
murB	UDP-N-acetylenolpyruvoylglucosamine reductase	9	9	1	ELGMCBCN_04128	GGJKAOFK_03998	AAGJMEAC_04680	OGHBEFCK_03403	HFLALGJP_04727	NLKEFKOF_04711	PCDLJMFI_04280	JNCELPED_04378	LLGNGGLJ_03343
pyrF	Orotidine 5'-phosphate decarboxylase	9	9	1	ELGMCBCN_04169	GGJKAOFK_03737	AAGJMEAC_03359	OGHBEFCK_01163	HFLALGJP_01670	NLKEFKOF_01646	PCDLJMFI_00924	JNCELPED_02029	LLGNGGLJ_03661
group_2805	hypothetical protein	9	9	1	ELGMCBCN_04176	GGJKAOFK_03744	AAGJMEAC_03352	OGHBEFCK_01170	HFLALGJP_01677	NLKEFKOF_01638	PCDLJMFI_00918	JNCELPED_02022	LLGNGGLJ_03668
ymiA	Protein YmiA	9	9	1	ELGMCBCN_04177	GGJKAOFK_03745	AAGJMEAC_03351	OGHBEFCK_01171	HFLALGJP_01678	NLKEFKOF_01637	PCDLJMFI_00917	JNCELPED_02021	LLGNGGLJ_03669
trpC	Tryptophan biosynthesis protein TrpCF	9	9	1	ELGMCBCN_04190	GGJKAOFK_03758	AAGJMEAC_03338	OGHBEFCK_01184	HFLALGJP_01690	NLKEFKOF_01623	PCDLJMFI_00904	JNCELPED_02008	LLGNGGLJ_03682
mntH	Divalent metal cation transporter MntH	9	9	1	ELGMCBCN_04194	GGJKAOFK_04069	AAGJMEAC_03659	OGHBEFCK_03264	HFLALGJP_04531	NLKEFKOF_02875	PCDLJMFI_03089	JNCELPED_03990	LLGNGGLJ_03379
yfeO	Putative ion-transport protein YfeO	9	9	1	ELGMCBCN_04196	GGJKAOFK_04071	AAGJMEAC_03661	OGHBEFCK_03266	HFLALGJP_04533	NLKEFKOF_02873	PCDLJMFI_03091	JNCELPED_03988	LLGNGGLJ_03377
fryC	Fructose-like permease IIC component 1	9	9	1	ELGMCBCN_04199	GGJKAOFK_04074	AAGJMEAC_03664	OGHBEFCK_03269	HFLALGJP_04536	NLKEFKOF_02870	PCDLJMFI_03094	JNCELPED_03985	LLGNGGLJ_03374
lpxP	Lipid A biosynthesis palmitoleoyltransferase	9	9	1	ELGMCBCN_04208	GGJKAOFK_04083	AAGJMEAC_03673	OGHBEFCK_03277	HFLALGJP_04544	NLKEFKOF_02862	PCDLJMFI_03102	JNCELPED_03977	LLGNGGLJ_03366
emrK	putative multidrug resistance protein EmrK	9	9	1	ELGMCBCN_04218	GGJKAOFK_04093	AAGJMEAC_03683	OGHBEFCK_03287	HFLALGJP_04554	NLKEFKOF_02851	PCDLJMFI_03112	JNCELPED_03967	LLGNGGLJ_03356
bioP	Biotin transporter	9	9	1	ELGMCBCN_04233	GGJKAOFK_04117	AAGJMEAC_03707	OGHBEFCK_03606	HFLALGJP_03516	NLKEFKOF_04543	PCDLJMFI_03812	JNCELPED_04072	LLGNGGLJ_01848
fre	NAD(P)H-flavin reductase	9	9	1	ELGMCBCN_04248	GGJKAOFK_04102	AAGJMEAC_03692	OGHBEFCK_03621	HFLALGJP_03531	NLKEFKOF_04559	PCDLJMFI_03776	JNCELPED_04057	LLGNGGLJ_01863
trkH	Trk system potassium uptake protein TrkH	9	9	1	ELGMCBCN_04253	GGJKAOFK_04097	AAGJMEAC_03687	OGHBEFCK_03626	HFLALGJP_03536	NLKEFKOF_04566	PCDLJMFI_03771	JNCELPED_04052	LLGNGGLJ_01868
ycjU	Beta-phosphoglucomutase	9	9	1	ELGMCBCN_04283	GGJKAOFK_03479	AAGJMEAC_03051	OGHBEFCK_01127	HFLALGJP_01632	NLKEFKOF_01687	PCDLJMFI_01217	JNCELPED_02066	LLGNGGLJ_03625
group_2826	hypothetical protein	9	9	1	ELGMCBCN_04290	GGJKAOFK_03486	AAGJMEAC_03058	OGHBEFCK_01134	HFLALGJP_01639	NLKEFKOF_01679	PCDLJMFI_01224	JNCELPED_02059	LLGNGGLJ_03632
pspC	Phage shock protein C	9	9	1	ELGMCBCN_04294	GGJKAOFK_03490	AAGJMEAC_03062	OGHBEFCK_01138	HFLALGJP_01644	NLKEFKOF_01675	PCDLJMFI_01228	JNCELPED_02055	LLGNGGLJ_03636
sapD	Putrescine export system ATP-binding protein SapD	9	9	1	ELGMCBCN_04309	GGJKAOFK_03505	AAGJMEAC_03077	OGHBEFCK_01153	HFLALGJP_01659	NLKEFKOF_01658	PCDLJMFI_00939	JNCELPED_02040	LLGNGGLJ_03651
eae_1	hypothetical protein	9	9	1	ELGMCBCN_00430	GGJKAOFK_00430	AAGJMEAC_03720	OGHBEFCK_04032	HFLALGJP_00604	NLKEFKOF_00487	PCDLJMFI_01269	JNCELPED_01652	LLGNGGLJ_00835
hisI	Histidine biosynthesis bifunctional protein HisIE	9	9	1	ELGMCBCN_04318	GGJKAOFK_04157	AAGJMEAC_03828	OGHBEFCK_03807	HFLALGJP_02717	NLKEFKOF_02459	PCDLJMFI_03340	JNCELPED_03566	LLGNGGLJ_01499
hisA	1-(5-phosphoribosyl)-5-[(5-phosphoribosylamino)methylideneamino] imidazole-4-carboxamide isomerase	9	9	1	ELGMCBCN_04320	GGJKAOFK_04155	AAGJMEAC_03826	OGHBEFCK_03809	HFLALGJP_02715	NLKEFKOF_02456	PCDLJMFI_03338	JNCELPED_03568	LLGNGGLJ_01501
yhaJ_2	HTH-type transcriptional regulator YhaJ	9	9	1	ELGMCBCN_04327	GGJKAOFK_04148	AAGJMEAC_03819	OGHBEFCK_03816	HFLALGJP_02706	NLKEFKOF_02446	PCDLJMFI_03329	JNCELPED_03577	LLGNGGLJ_01510
group_2840	hypothetical protein	9	9	1	ELGMCBCN_04365	GGJKAOFK_04210	AAGJMEAC_03914	OGHBEFCK_03665	HFLALGJP_03852	NLKEFKOF_00424	PCDLJMFI_04200	JNCELPED_04286	LLGNGGLJ_02183
dkgB	2,5-diketo-D-gluconic acid reductase B	9	9	1	ELGMCBCN_04371	GGJKAOFK_04216	AAGJMEAC_03920	OGHBEFCK_03659	HFLALGJP_03858	NLKEFKOF_00417	PCDLJMFI_04206	JNCELPED_04280	LLGNGGLJ_02177
group_2849	hypothetical protein	9	9	1	ELGMCBCN_04409	GGJKAOFK_04254	AAGJMEAC_03958	OGHBEFCK_02604	HFLALGJP_02092	NLKEFKOF_04808	PCDLJMFI_00403	JNCELPED_02740	LLGNGGLJ_00317
tyrB	Aromatic-amino-acid aminotransferase	9	9	1	ELGMCBCN_04412	GGJKAOFK_04257	AAGJMEAC_03961	OGHBEFCK_02607	HFLALGJP_02089	NLKEFKOF_04805	PCDLJMFI_00392	JNCELPED_02743	LLGNGGLJ_00320
ydiB	Quinate/shikimate dehydrogenase	9	9	1	ELGMCBCN_04428	GGJKAOFK_04310	AAGJMEAC_04049	OGHBEFCK_02907	HFLALGJP_00436	NLKEFKOF_02070	PCDLJMFI_00960	JNCELPED_00021	LLGNGGLJ_02505
sufE	Cysteine desulfuration protein SufE	9	9	1	ELGMCBCN_04441	GGJKAOFK_04297	AAGJMEAC_04062	OGHBEFCK_02893	HFLALGJP_00423	NLKEFKOF_02054	PCDLJMFI_00973	JNCELPED_00008	LLGNGGLJ_02518
ynhG	putative L,D-transpeptidase YnhG	9	9	1	ELGMCBCN_04442	GGJKAOFK_04296	AAGJMEAC_04063	OGHBEFCK_02892	HFLALGJP_00422	NLKEFKOF_02053	PCDLJMFI_00974	JNCELPED_00007	LLGNGGLJ_02519
trxB	Thioredoxin reductase	9	9	1	ELGMCBCN_04452	GGJKAOFK_04426	AAGJMEAC_04121	OGHBEFCK_03487	HFLALGJP_02978	NLKEFKOF_01172	PCDLJMFI_02314	JNCELPED_00589	LLGNGGLJ_03130
lrp	Leucine-responsive regulatory protein	9	9	1	ELGMCBCN_04453	GGJKAOFK_04427	AAGJMEAC_04122	OGHBEFCK_03488	HFLALGJP_02977	NLKEFKOF_01173	PCDLJMFI_02315	JNCELPED_00588	LLGNGGLJ_03129
ftsK	DNA translocase FtsK	9	9	1	ELGMCBCN_04454	GGJKAOFK_04428	AAGJMEAC_04123	OGHBEFCK_03489	HFLALGJP_02976	NLKEFKOF_01174	PCDLJMFI_02316	JNCELPED_00587	LLGNGGLJ_03128
serS	Serine--tRNA ligase	9	9	1	ELGMCBCN_04457	GGJKAOFK_04431	AAGJMEAC_04126	OGHBEFCK_03492	HFLALGJP_02973	NLKEFKOF_01177	PCDLJMFI_02319	JNCELPED_00584	LLGNGGLJ_03125
ycaC	putative hydrolase YcaC	9	9	1	ELGMCBCN_04461	GGJKAOFK_04768	AAGJMEAC_04629	OGHBEFCK_03496	HFLALGJP_02969	NLKEFKOF_01182	PCDLJMFI_02323	JNCELPED_00580	LLGNGGLJ_03121
ycaD	putative MFS-type transporter YcaD	9	9	1	ELGMCBCN_04462	GGJKAOFK_04769	AAGJMEAC_04630	OGHBEFCK_03497	HFLALGJP_02968	NLKEFKOF_01183	PCDLJMFI_02324	JNCELPED_00579	LLGNGGLJ_03120
chaC	Glutathione-specific gamma-glutamylcyclotransferase	9	9	1	ELGMCBCN_04469	GGJKAOFK_04334	AAGJMEAC_04017	OGHBEFCK_03908	HFLALGJP_01974	NLKEFKOF_01572	PCDLJMFI_00856	JNCELPED_01963	LLGNGGLJ_03727
group_2861	Invasin	9	9	1	ELGMCBCN_04471	GGJKAOFK_04332	AAGJMEAC_04015	OGHBEFCK_03906	HFLALGJP_01976	NLKEFKOF_01574	PCDLJMFI_00858	JNCELPED_01965	LLGNGGLJ_03725
narJ	Nitrate reductase molybdenum cofactor assembly chaperone NarJ	9	9	1	ELGMCBCN_04478	GGJKAOFK_04325	AAGJMEAC_04008	OGHBEFCK_03899	HFLALGJP_01983	NLKEFKOF_01583	PCDLJMFI_00865	JNCELPED_01972	LLGNGGLJ_03718
narI	Respiratory nitrate reductase 1 gamma chain	9	9	1	ELGMCBCN_04479	GGJKAOFK_04324	AAGJMEAC_04007	OGHBEFCK_03898	HFLALGJP_01984	NLKEFKOF_01584	PCDLJMFI_00866	JNCELPED_01973	LLGNGGLJ_03717
group_2864	hypothetical protein	9	9	1	ELGMCBCN_04483	GGJKAOFK_04320	AAGJMEAC_04002	OGHBEFCK_03894	HFLALGJP_01988	NLKEFKOF_01588	PCDLJMFI_00877	JNCELPED_01977	LLGNGGLJ_03713
rssB	Regulator of RpoS	9	9	1	ELGMCBCN_04485	GGJKAOFK_04318	AAGJMEAC_04000	OGHBEFCK_03892	HFLALGJP_01990	NLKEFKOF_01591	PCDLJMFI_00879	JNCELPED_01979	LLGNGGLJ_03711
group_2866	hypothetical protein	9	9	1	ELGMCBCN_04496	GGJKAOFK_03469	AAGJMEAC_03041	OGHBEFCK_01117	HFLALGJP_01622	NLKEFKOF_01700	PCDLJMFI_01207	JNCELPED_02076	LLGNGGLJ_03615
mppA	Periplasmic murein peptide-binding protein	9	9	1	ELGMCBCN_04499	GGJKAOFK_03466	AAGJMEAC_03038	OGHBEFCK_01114	HFLALGJP_01618	NLKEFKOF_01705	PCDLJMFI_01204	JNCELPED_02080	LLGNGGLJ_03611
group_288	hypothetical protein	9	9	1	ELGMCBCN_00775	GGJKAOFK_00770	AAGJMEAC_00577	OGHBEFCK_00129	HFLALGJP_02815	NLKEFKOF_02693	PCDLJMFI_02063	JNCELPED_00990	LLGNGGLJ_01303
ratA	Ribosome association toxin RatA	9	9	1	ELGMCBCN_04567	GGJKAOFK_04399	AAGJMEAC_04150	OGHBEFCK_03987	HFLALGJP_04324	NLKEFKOF_03126	PCDLJMFI_00027	JNCELPED_04161	LLGNGGLJ_04150
rimM	Ribosome maturation factor RimM	9	9	1	ELGMCBCN_04577	GGJKAOFK_04409	AAGJMEAC_04140	OGHBEFCK_03997	HFLALGJP_04314	NLKEFKOF_03114	PCDLJMFI_00017	JNCELPED_04151	LLGNGGLJ_04160
pal_2	Peptidoglycan-associated lipoprotein	9	9	1	ELGMCBCN_04580	GGJKAOFK_04412	AAGJMEAC_04137	OGHBEFCK_04000	HFLALGJP_04311	NLKEFKOF_03111	PCDLJMFI_00014	JNCELPED_04148	LLGNGGLJ_04163
dgcN	Diguanylate cyclase DgcN	9	9	1	ELGMCBCN_04581	GGJKAOFK_04413	AAGJMEAC_04136	OGHBEFCK_04001	HFLALGJP_04310	NLKEFKOF_03110	PCDLJMFI_00013	JNCELPED_04147	LLGNGGLJ_04164
group_2888	hypothetical protein	9	9	1	ELGMCBCN_04600	GGJKAOFK_04692	AAGJMEAC_04907	OGHBEFCK_04418	HFLALGJP_02446	NLKEFKOF_01306	PCDLJMFI_04506	JNCELPED_00473	LLGNGGLJ_03014
yafV	Omega-amidase YafV	9	9	1	ELGMCBCN_04640	GGJKAOFK_04467	AAGJMEAC_04256	OGHBEFCK_03261	HFLALGJP_03821	NLKEFKOF_00439	PCDLJMFI_04196	JNCELPED_04299	LLGNGGLJ_02196
ivy	Inhibitor of vertebrate lysozyme	9	9	1	ELGMCBCN_04641	GGJKAOFK_04468	AAGJMEAC_04257	OGHBEFCK_03260	HFLALGJP_03820	NLKEFKOF_00440	PCDLJMFI_04195	JNCELPED_04300	LLGNGGLJ_02197
ymdA	putative protein YmdA	9	9	1	ELGMCBCN_04684	GGJKAOFK_04496	AAGJMEAC_04286	OGHBEFCK_01930	HFLALGJP_01783	NLKEFKOF_01384	PCDLJMFI_00703	JNCELPED_03744	LLGNGGLJ_00984
ycdX	putative phosphatase YcdX	9	9	1	ELGMCBCN_04694	GGJKAOFK_04486	AAGJMEAC_04276	OGHBEFCK_04222	HFLALGJP_01773	NLKEFKOF_01374	PCDLJMFI_00693	JNCELPED_03754	LLGNGGLJ_00974
hyi	Hydroxypyruvate isomerase	9	9	1	ELGMCBCN_04701	GGJKAOFK_04506	AAGJMEAC_04302	OGHBEFCK_02752	HFLALGJP_04736	NLKEFKOF_00720	PCDLJMFI_01454	JNCELPED_01455	LLGNGGLJ_02113
allS	HTH-type transcriptional activator AllS	9	9	1	ELGMCBCN_04705	GGJKAOFK_04510	AAGJMEAC_04298	OGHBEFCK_02756	HFLALGJP_04732	NLKEFKOF_00715	PCDLJMFI_01450	JNCELPED_01459	LLGNGGLJ_02117
selU	tRNA 2-selenouridine synthase	9	9	1	ELGMCBCN_04706	GGJKAOFK_04511	AAGJMEAC_04297	OGHBEFCK_02757	HFLALGJP_04731	NLKEFKOF_00714	PCDLJMFI_01449	JNCELPED_01460	LLGNGGLJ_02118
ydfJ	Putative transporter YdfJ	9	9	1	ELGMCBCN_04749	GGJKAOFK_04537	AAGJMEAC_04381	OGHBEFCK_04459	HFLALGJP_03920	NLKEFKOF_01902	PCDLJMFI_01070	JNCELPED_02962	LLGNGGLJ_02680
group_2936	hypothetical protein	9	9	1	ELGMCBCN_04887	GGJKAOFK_03616	AAGJMEAC_04772	OGHBEFCK_04492	HFLALGJP_03865	NLKEFKOF_01852	PCDLJMFI_01106	JNCELPED_03027	LLGNGGLJ_02972
chuR_2	Anaerobic sulfatase-maturating enzyme	9	9	1	ELGMCBCN_04888	GGJKAOFK_03617	AAGJMEAC_04771	OGHBEFCK_04493	HFLALGJP_03864	NLKEFKOF_01851	PCDLJMFI_01107	JNCELPED_03028	LLGNGGLJ_02973
dusB	tRNA-dihydrouridine synthase B	9	9	1	ELGMCBCN_00446	GGJKAOFK_00617	AAGJMEAC_00253	OGHBEFCK_01628	HFLALGJP_00319	NLKEFKOF_03889	PCDLJMFI_03252	JNCELPED_01394	LLGNGGLJ_04191
fepE	Ferric enterobactin transport protein FepE	9	9	1	ELGMCBCN_02100	GGJKAOFK_02543	AAGJMEAC_02047	OGHBEFCK_03039	HFLALGJP_03051	NLKEFKOF_00776	PCDLJMFI_02484	JNCELPED_03543	LLGNGGLJ_00858
apaH	Bis(5'-nucleosyl)-tetraphosphatase [symmetrical]	9	9	1	ELGMCBCN_01114	GGJKAOFK_01079	AAGJMEAC_01388	OGHBEFCK_00315	HFLALGJP_00831	NLKEFKOF_00237	PCDLJMFI_01819	JNCELPED_02139	LLGNGGLJ_00166
pheP	Phenylalanine-specific permease	9	9	1	ELGMCBCN_03967	GGJKAOFK_03803	AAGJMEAC_03374	OGHBEFCK_02710	HFLALGJP_04483	NLKEFKOF_00760	PCDLJMFI_02460	JNCELPED_01416	LLGNGGLJ_02074
vsr	Very short patch repair protein	9	9	1	ELGMCBCN_00813	GGJKAOFK_03522	AAGJMEAC_00763	OGHBEFCK_03186	HFLALGJP_01029	NLKEFKOF_02364	PCDLJMFI_01502	JNCELPED_00283	LLGNGGLJ_02242
rplY	50S ribosomal protein L25	9	9	1	ELGMCBCN_00718	GGJKAOFK_00713	AAGJMEAC_00520	OGHBEFCK_00186	HFLALGJP_02850	NLKEFKOF_02644	PCDLJMFI_02020	JNCELPED_00949	LLGNGGLJ_01344
evgS	Sensor protein EvgS	9	9	1	ELGMCBCN_04216	GGJKAOFK_04091	AAGJMEAC_03681	OGHBEFCK_03285	HFLALGJP_04552	NLKEFKOF_02853	PCDLJMFI_03110	JNCELPED_03969	LLGNGGLJ_03358
group_3039	hypothetical protein	9	9	1	ELGMCBCN_02633	GGJKAOFK_02520	AAGJMEAC_01866	OGHBEFCK_01907	HFLALGJP_04087	NLKEFKOF_03246	PCDLJMFI_00111	JNCELPED_03940	LLGNGGLJ_04005
group_3058	Glucitol operon repressor	9	9	1	ELGMCBCN_00574	GGJKAOFK_00489	AAGJMEAC_00381	OGHBEFCK_01813	HFLALGJP_00185	NLKEFKOF_03745	PCDLJMFI_03126	JNCELPED_01266	LLGNGGLJ_04319
rsmI	Ribosomal RNA small subunit methyltransferase I	9	9	1	ELGMCBCN_00557	GGJKAOFK_00506	AAGJMEAC_00364	OGHBEFCK_03563	HFLALGJP_00202	NLKEFKOF_03763	PCDLJMFI_03139	JNCELPED_01283	LLGNGGLJ_04302
oppF	Oligopeptide transport ATP-binding protein OppF	9	9	1	ELGMCBCN_02816	GGJKAOFK_00890	AAGJMEAC_02941	OGHBEFCK_02686	HFLALGJP_03293	NLKEFKOF_04199	PCDLJMFI_02655	JNCELPED_03127	LLGNGGLJ_01584
ldrA_2	Small toxic polypeptide LdrA	9	9	1	ELGMCBCN_04466	GGJKAOFK_04337	AAGJMEAC_04020	OGHBEFCK_03911	HFLALGJP_01971	NLKEFKOF_01569	PCDLJMFI_00853	JNCELPED_01960	LLGNGGLJ_03730
iolU	scyllo-inositol 2-dehydrogenase (NADP(+)) IolU	9	9	1	ELGMCBCN_00613	GGJKAOFK_00450	AAGJMEAC_00420	OGHBEFCK_01774	HFLALGJP_00142	NLKEFKOF_03700	PCDLJMFI_03429	JNCELPED_01227	LLGNGGLJ_00472
group_3105	hypothetical protein	9	9	1	ELGMCBCN_02116	GGJKAOFK_02560	AAGJMEAC_02030	OGHBEFCK_03055	HFLALGJP_03067	NLKEFKOF_00795	PCDLJMFI_02500	JNCELPED_03526	LLGNGGLJ_00875
pphC	Serine/threonine-protein phosphatase 3	9	9	1	ELGMCBCN_03356	GGJKAOFK_03259	AAGJMEAC_02633	OGHBEFCK_02579	HFLALGJP_02768	NLKEFKOF_02515	PCDLJMFI_03389	JNCELPED_00841	LLGNGGLJ_01452
cusC_2	Cation efflux system protein CusC	9	9	1	ELGMCBCN_03963	GGJKAOFK_03799	AAGJMEAC_03378	OGHBEFCK_02714	HFLALGJP_04479	NLKEFKOF_00756	PCDLJMFI_02456	JNCELPED_01420	LLGNGGLJ_02078
group_315	hypothetical protein	9	9	1	ELGMCBCN_03430	GGJKAOFK_04592	AAGJMEAC_04394	OGHBEFCK_03081	HFLALGJP_05072	NLKEFKOF_02568	PCDLJMFI_03936	JNCELPED_00884	LLGNGGLJ_01409
group_329	hypothetical protein	9	9	1	ELGMCBCN_03915	GGJKAOFK_03978	AAGJMEAC_03599	OGHBEFCK_03310	HFLALGJP_00063	NLKEFKOF_03598	PCDLJMFI_03519	JNCELPED_01142	LLGNGGLJ_00387
group_361	hypothetical protein	9	9	1	ELGMCBCN_04596	GGJKAOFK_04696	AAGJMEAC_04719	OGHBEFCK_04414	HFLALGJP_04934	NLKEFKOF_01302	PCDLJMFI_04528	JNCELPED_00477	LLGNGGLJ_03018
ybbY	Putative purine permease YbbY	9	9	1	ELGMCBCN_04697	GGJKAOFK_04502	AAGJMEAC_04306	OGHBEFCK_02746	HFLALGJP_04740	NLKEFKOF_00724	PCDLJMFI_01458	JNCELPED_01451	LLGNGGLJ_02109
valS	Valine--tRNA ligase	9	9	1	ELGMCBCN_00228	GGJKAOFK_00010	AAGJMEAC_00010	OGHBEFCK_02338	HFLALGJP_01427	NLKEFKOF_05039	PCDLJMFI_00616	JNCELPED_02611	LLGNGGLJ_01631
sbcC	Nuclease SbcCD subunit C	9	9	1	ELGMCBCN_00336	GGJKAOFK_00336	AAGJMEAC_01363	OGHBEFCK_01316	HFLALGJP_00694	NLKEFKOF_00591	PCDLJMFI_01340	JNCELPED_01565	LLGNGGLJ_00748
acrF	Multidrug export protein AcrF	9	9	1	ELGMCBCN_00440	GGJKAOFK_00623	AAGJMEAC_00247	OGHBEFCK_01634	HFLALGJP_00325	NLKEFKOF_03898	PCDLJMFI_03258	JNCELPED_01400	LLGNGGLJ_04185
tar	Methyl-accepting chemotaxis protein II	9	9	1	ELGMCBCN_00886	GGJKAOFK_01625	AAGJMEAC_00690	OGHBEFCK_00793	HFLALGJP_01093	NLKEFKOF_02291	PCDLJMFI_01571	JNCELPED_00217	LLGNGGLJ_02308
yjjW	Putative glycyl-radical enzyme activating enzyme YjjW	9	9	1	ELGMCBCN_01041	GGJKAOFK_01006	AAGJMEAC_03864	OGHBEFCK_00389	HFLALGJP_04160	NLKEFKOF_00159	PCDLJMFI_01746	JNCELPED_02903	LLGNGGLJ_00534
spoT	Bifunctional (p)ppGpp synthase/hydrolase SpoT	9	9	1	ELGMCBCN_01190	GGJKAOFK_01156	AAGJMEAC_00834	OGHBEFCK_01017	HFLALGJP_03367	NLKEFKOF_04335	PCDLJMFI_02760	JNCELPED_03243	LLGNGGLJ_00078
mocA	Molybdenum cofactor cytidylyltransferase	9	9	1	ELGMCBCN_02007	GGJKAOFK_01842	AAGJMEAC_01568	OGHBEFCK_04579	HFLALGJP_04291	NLKEFKOF_03417	PCDLJMFI_00242	JNCELPED_01800	LLGNGGLJ_03930
speC	Constitutive ornithine decarboxylase	9	9	1	ELGMCBCN_02091	GGJKAOFK_01926	AAGJMEAC_01652	OGHBEFCK_03657	HFLALGJP_03604	NLKEFKOF_03515	PCDLJMFI_00331	JNCELPED_01886	LLGNGGLJ_02666
entF	Enterobactin synthase component F	9	9	1	ELGMCBCN_02099	GGJKAOFK_04675	AAGJMEAC_04460	OGHBEFCK_03038	HFLALGJP_03050	NLKEFKOF_00775	PCDLJMFI_02483	JNCELPED_03544	LLGNGGLJ_00857
group_438	hypothetical protein	9	9	1	ELGMCBCN_02421	GGJKAOFK_02152	AAGJMEAC_02869	OGHBEFCK_01417	HFLALGJP_01279	NLKEFKOF_04042	PCDLJMFI_02892	JNCELPED_02365	LLGNGGLJ_04398
selO	Protein adenylyltransferase SelO	9	9	1	ELGMCBCN_02512	GGJKAOFK_02163	AAGJMEAC_01665	OGHBEFCK_02922	HFLALGJP_00451	NLKEFKOF_02089	PCDLJMFI_00945	JNCELPED_00035	LLGNGGLJ_02490
kgtP	Alpha-ketoglutarate permease	9	9	1	ELGMCBCN_02797	GGJKAOFK_01358	AAGJMEAC_01035	OGHBEFCK_00639	HFLALGJP_05092	NLKEFKOF_03092	PCDLJMFI_04155	JNCELPED_00418	LLGNGGLJ_03568
group_464	hypothetical protein	9	9	1	ELGMCBCN_03369	GGJKAOFK_03272	AAGJMEAC_02620	OGHBEFCK_02592	HFLALGJP_02780	NLKEFKOF_02528	PCDLJMFI_03890	JNCELPED_00851	LLGNGGLJ_01442
ldcC	Constitutive lysine decarboxylase	9	9	1	ELGMCBCN_03485	GGJKAOFK_03174	AAGJMEAC_02572	OGHBEFCK_02527	HFLALGJP_00980	NLKEFKOF_00394	PCDLJMFI_01951	JNCELPED_02273	LLGNGGLJ_01967
zraS	Sensor protein ZraS	9	9	1	ELGMCBCN_04096	GGJKAOFK_04030	AAGJMEAC_03775	OGHBEFCK_03371	HFLALGJP_04695	NLKEFKOF_04744	PCDLJMFI_04249	JNCELPED_04410	LLGNGGLJ_02932
ydiF_2	Acetate CoA-transferase YdiF	9	9	1	ELGMCBCN_04426	GGJKAOFK_04312	AAGJMEAC_04047	OGHBEFCK_02909	HFLALGJP_00438	NLKEFKOF_02073	PCDLJMFI_00958	JNCELPED_00023	LLGNGGLJ_02503
ydiM	Inner membrane transport protein YdiM	9	9	1	ELGMCBCN_04430	GGJKAOFK_04308	AAGJMEAC_04051	OGHBEFCK_02904	HFLALGJP_00434	NLKEFKOF_02066	PCDLJMFI_00962	JNCELPED_00019	LLGNGGLJ_02507
ycjY	putative protein YcjY	9	9	1	ELGMCBCN_04497	GGJKAOFK_03468	AAGJMEAC_03040	OGHBEFCK_01116	HFLALGJP_01620	NLKEFKOF_01702	PCDLJMFI_01206	JNCELPED_02078	LLGNGGLJ_03613
dcuD_2	Putative cryptic C4-dicarboxylate transporter DcuD	9	9	1	ELGMCBCN_02135	GGJKAOFK_02579	AAGJMEAC_02011	OGHBEFCK_03074	HFLALGJP_03086	NLKEFKOF_00813	PCDLJMFI_02518	JNCELPED_03507	LLGNGGLJ_00894
phnM	Alpha-D-ribose 1-methylphosphonate 5-triphosphate diphosphatase	9	9	1	ELGMCBCN_00032	GGJKAOFK_00206	AAGJMEAC_00206	OGHBEFCK_00935	HFLALGJP_02129	NLKEFKOF_04856	PCDLJMFI_00451	JNCELPED_02699	LLGNGGLJ_00276
phnC	Phosphate-import ATP-binding protein PhnC	9	9	1	ELGMCBCN_00042	GGJKAOFK_00196	AAGJMEAC_00196	OGHBEFCK_00925	HFLALGJP_02139	NLKEFKOF_04868	PCDLJMFI_00461	JNCELPED_02689	LLGNGGLJ_00266
proP	Proline/betaine transporter	9	9	1	ELGMCBCN_00047	GGJKAOFK_00191	AAGJMEAC_00191	OGHBEFCK_00920	HFLALGJP_02143	NLKEFKOF_04873	PCDLJMFI_00466	JNCELPED_02684	LLGNGGLJ_00261
adiC	Arginine/agmatine antiporter	9	9	1	ELGMCBCN_00052	GGJKAOFK_00186	AAGJMEAC_00186	OGHBEFCK_00915	HFLALGJP_02148	NLKEFKOF_04881	PCDLJMFI_00471	JNCELPED_02679	LLGNGGLJ_00256
group_575	hypothetical protein	9	9	1	ELGMCBCN_00087	GGJKAOFK_00152	AAGJMEAC_00152	OGHBEFCK_00881	HFLALGJP_03955	NLKEFKOF_03561	PCDLJMFI_03642	JNCELPED_04434	LLGNGGLJ_02908
yscN	putative ATP synthase YscN	9	9	1	ELGMCBCN_00089	GGJKAOFK_00150	AAGJMEAC_00150	OGHBEFCK_00879	HFLALGJP_03953	NLKEFKOF_03558	PCDLJMFI_03644	JNCELPED_04436	LLGNGGLJ_02906
group_577	hypothetical protein	9	9	1	ELGMCBCN_00099	GGJKAOFK_00140	AAGJMEAC_00140	OGHBEFCK_00869	HFLALGJP_03942	NLKEFKOF_03546	PCDLJMFI_02784	JNCELPED_04446	LLGNGGLJ_02896
mutL	DNA mismatch repair protein MutL	9	9	1	ELGMCBCN_00146	GGJKAOFK_00093	AAGJMEAC_00093	OGHBEFCK_00822	HFLALGJP_01512	NLKEFKOF_04943	PCDLJMFI_00527	JNCELPED_02523	LLGNGGLJ_01905
ulaF	L-ribulose-5-phosphate 4-epimerase UlaF	9	9	1	ELGMCBCN_00169	GGJKAOFK_00070	AAGJMEAC_00070	OGHBEFCK_00799	HFLALGJP_01484	NLKEFKOF_04975	PCDLJMFI_00555	JNCELPED_02551	LLGNGGLJ_01877
group_587	hypothetical protein	9	9	1	ELGMCBCN_00234	GGJKAOFK_00004	AAGJMEAC_00004	OGHBEFCK_02344	HFLALGJP_01422	NLKEFKOF_05047	PCDLJMFI_00621	JNCELPED_02616	LLGNGGLJ_01626
lacZ	Beta-galactosidase	9	9	1	ELGMCBCN_00350	GGJKAOFK_00350	AAGJMEAC_03138	OGHBEFCK_03451	HFLALGJP_00650	NLKEFKOF_00540	PCDLJMFI_01307	JNCELPED_01610	LLGNGGLJ_00793
yehZ	Glycine betaine-binding protein YehZ	9	9	1	ELGMCBCN_00664	GGJKAOFK_00659	AAGJMEAC_00466	OGHBEFCK_03769	HFLALGJP_02904	NLKEFKOF_02582	PCDLJMFI_03946	JNCELPED_00894	LLGNGGLJ_01399
group_606	Beta-xylosidase	9	9	1	ELGMCBCN_00665	GGJKAOFK_00660	AAGJMEAC_00467	OGHBEFCK_03768	HFLALGJP_02903	NLKEFKOF_02586	PCDLJMFI_01967	JNCELPED_00895	LLGNGGLJ_01398
preT	NAD-dependent dihydropyrimidine dehydrogenase subunit PreT	9	9	1	ELGMCBCN_00678	GGJKAOFK_00673	AAGJMEAC_00480	OGHBEFCK_00226	HFLALGJP_02890	NLKEFKOF_02601	PCDLJMFI_01980	JNCELPED_00909	LLGNGGLJ_01384
setB	Sugar efflux transporter B	9	9	1	ELGMCBCN_00702	GGJKAOFK_00697	AAGJMEAC_00504	OGHBEFCK_00202	HFLALGJP_02866	NLKEFKOF_02627	PCDLJMFI_02004	JNCELPED_00933	LLGNGGLJ_01360
ompC	Outer membrane porin C	9	9	1	ELGMCBCN_00763	GGJKAOFK_00758	AAGJMEAC_00565	OGHBEFCK_00141	HFLALGJP_02821	NLKEFKOF_02679	PCDLJMFI_02051	JNCELPED_00978	LLGNGGLJ_01315
hchA	Protein/nucleic acid deglycase 1	9	9	1	ELGMCBCN_00809	GGJKAOFK_03518	AAGJMEAC_00767	OGHBEFCK_03182	HFLALGJP_01024	NLKEFKOF_02371	PCDLJMFI_01497	JNCELPED_03651	LLGNGGLJ_03313
yedP	Mannosyl-3-phosphoglycerate phosphatase	9	9	1	ELGMCBCN_00819	GGJKAOFK_03528	AAGJMEAC_00757	OGHBEFCK_03192	HFLALGJP_01034	NLKEFKOF_02358	PCDLJMFI_01507	JNCELPED_00278	LLGNGGLJ_02247
fliK	Flagellar hook-length control protein	9	9	1	ELGMCBCN_00831	GGJKAOFK_03540	AAGJMEAC_00745	OGHBEFCK_03203	HFLALGJP_01045	NLKEFKOF_02348	PCDLJMFI_01518	JNCELPED_00267	LLGNGGLJ_02258
yedK	SOS response-associated protein YedK	9	9	1	ELGMCBCN_00839	GGJKAOFK_03548	AAGJMEAC_00737	OGHBEFCK_03211	HFLALGJP_01052	NLKEFKOF_02339	PCDLJMFI_01529	JNCELPED_00259	LLGNGGLJ_02266
lgoD	L-galactonate-5-dehydrogenase	9	9	1	ELGMCBCN_01019	GGJKAOFK_00984	AAGJMEAC_03886	OGHBEFCK_00411	HFLALGJP_04183	NLKEFKOF_00134	PCDLJMFI_04004	JNCELPED_02880	LLGNGGLJ_00557
creD	Inner membrane protein CreD	9	9	1	ELGMCBCN_01065	GGJKAOFK_01030	AAGJMEAC_01437	OGHBEFCK_00365	HFLALGJP_04139	NLKEFKOF_00184	PCDLJMFI_01769	JNCELPED_02924	LLGNGGLJ_00513
group_629	hypothetical protein	9	9	1	ELGMCBCN_01131	GGJKAOFK_01096	AAGJMEAC_01371	OGHBEFCK_00298	HFLALGJP_00847	NLKEFKOF_00256	PCDLJMFI_01835	JNCELPED_02156	LLGNGGLJ_00183
dnaA	Chromosomal replication initiator protein DnaA	9	9	1	ELGMCBCN_01243	GGJKAOFK_01209	AAGJMEAC_00888	OGHBEFCK_00963	HFLALGJP_02621	NLKEFKOF_04409	PCDLJMFI_03581	JNCELPED_03303	LLGNGGLJ_00017
tnaB	Low affinity tryptophan permease	9	9	1	ELGMCBCN_01249	GGJKAOFK_01215	AAGJMEAC_00894	OGHBEFCK_00957	HFLALGJP_02615	NLKEFKOF_04415	PCDLJMFI_03575	JNCELPED_03309	LLGNGGLJ_00011
clcB	Voltage-gated ClC-type chloride channel ClcB	9	9	1	ELGMCBCN_01448	GGJKAOFK_01571	AAGJMEAC_01248	OGHBEFCK_03925	HFLALGJP_00334	NLKEFKOF_01952	PCDLJMFI_01061	JNCELPED_03843	LLGNGGLJ_02609
rsxC	Ion-translocating oxidoreductase complex subunit C	9	9	1	ELGMCBCN_01506	GGJKAOFK_01516	AAGJMEAC_01193	OGHBEFCK_02163	HFLALGJP_00371	NLKEFKOF_01994	PCDLJMFI_01023	JNCELPED_03805	LLGNGGLJ_02571
ydgA_1	Protein YdgA	9	9	1	ELGMCBCN_01560	GGJKAOFK_01350	AAGJMEAC_00925	OGHBEFCK_01203	HFLALGJP_03635	NLKEFKOF_04578	PCDLJMFI_04406	JNCELPED_03324	LLGNGGLJ_00735
group_662	hypothetical protein	9	9	1	ELGMCBCN_01832	GGJKAOFK_02673	AAGJMEAC_02097	OGHBEFCK_02458	HFLALGJP_02218	NLKEFKOF_03349	PCDLJMFI_00207	JNCELPED_01738	LLGNGGLJ_03868
mnmC	tRNA 5-methylaminomethyl-2-thiouridine biosynthesis bifunctional protein MnmC	9	9	1	ELGMCBCN_01921	GGJKAOFK_02327	AAGJMEAC_01536	OGHBEFCK_00027	HFLALGJP_02540	NLKEFKOF_02807	PCDLJMFI_02157	JNCELPED_01089	LLGNGGLJ_01204
dedA	Protein DedA	9	9	1	ELGMCBCN_01928	GGJKAOFK_02320	AAGJMEAC_01529	OGHBEFCK_00034	HFLALGJP_02533	NLKEFKOF_02798	PCDLJMFI_02150	JNCELPED_01082	LLGNGGLJ_01211
nuoG	NADH-quinone oxidoreductase subunit G	9	9	1	ELGMCBCN_01963	GGJKAOFK_02285	AAGJMEAC_01494	OGHBEFCK_00069	HFLALGJP_02498	NLKEFKOF_02755	PCDLJMFI_02115	JNCELPED_01047	LLGNGGLJ_01246
hda	DnaA regulatory inactivator Hda	9	9	1	ELGMCBCN_03999	GGJKAOFK_01451	AAGJMEAC_01128	OGHBEFCK_00532	HFLALGJP_03256	NLKEFKOF_02992	PCDLJMFI_03004	JNCELPED_00326	LLGNGGLJ_03476
rraA	Regulator of ribonuclease activity A	9	9	1	ELGMCBCN_01631	GGJKAOFK_01279	AAGJMEAC_00996	OGHBEFCK_01274	HFLALGJP_05087	NLKEFKOF_04660	PCDLJMFI_03671	JNCELPED_03395	LLGNGGLJ_00664
rpsC	30S ribosomal protein S3	9	9	1	ELGMCBCN_02334	GGJKAOFK_02065	AAGJMEAC_03489	OGHBEFCK_01508	HFLALGJP_01354	NLKEFKOF_03949	PCDLJMFI_02823	JNCELPED_02453	LLGNGGLJ_02830
psiE	Protein PsiE	9	9	1	ELGMCBCN_03550	GGJKAOFK_03295	AAGJMEAC_02786	OGHBEFCK_02634	HFLALGJP_02061	NLKEFKOF_04776	PCDLJMFI_00372	JNCELPED_02770	LLGNGGLJ_00347
gltA	Citrate synthase	9	9	1	ELGMCBCN_02212	GGJKAOFK_02016	AAGJMEAC_03758	OGHBEFCK_02119	HFLALGJP_03768	NLKEFKOF_00919	PCDLJMFI_02600	JNCELPED_00791	LLGNGGLJ_01763
pdhR_1	Pyruvate dehydrogenase complex repressor	9	9	1	ELGMCBCN_03292	GGJKAOFK_03061	AAGJMEAC_02441	OGHBEFCK_00255	HFLALGJP_00890	NLKEFKOF_00309	PCDLJMFI_01877	JNCELPED_02199	LLGNGGLJ_00226
nrdR	Transcriptional repressor NrdR	9	9	1	ELGMCBCN_00320	GGJKAOFK_00320	AAGJMEAC_01347	OGHBEFCK_01332	HFLALGJP_00710	NLKEFKOF_00611	PCDLJMFI_01359	JNCELPED_01549	LLGNGGLJ_01159
uspA	Universal stress protein A	9	9	1	ELGMCBCN_02863	GGJKAOFK_00937	AAGJMEAC_03537	OGHBEFCK_04243	HFLALGJP_04515	NLKEFKOF_04146	PCDLJMFI_04062	JNCELPED_03175	LLGNGGLJ_02879
mrdA	Peptidoglycan D,D-transpeptidase MrdA	9	9	1	ELGMCBCN_02149	GGJKAOFK_02593	AAGJMEAC_01997	OGHBEFCK_03964	HFLALGJP_03099	NLKEFKOF_00827	PCDLJMFI_02531	JNCELPED_03493	LLGNGGLJ_00908
rpsP	30S ribosomal protein S16	9	9	1	ELGMCBCN_04576	GGJKAOFK_04408	AAGJMEAC_04141	OGHBEFCK_03996	HFLALGJP_04315	NLKEFKOF_03115	PCDLJMFI_00018	JNCELPED_04152	LLGNGGLJ_04159
lpoB	Penicillin-binding protein activator LpoB	9	9	1	ELGMCBCN_03230	GGJKAOFK_03137	AAGJMEAC_02535	OGHBEFCK_01989	HFLALGJP_01842	NLKEFKOF_01454	PCDLJMFI_00764	JNCELPED_03685	LLGNGGLJ_01043
mlaF	Intermembrane phospholipid transport system ATP-binding protein MlaF	9	9	1	ELGMCBCN_00508	GGJKAOFK_00555	AAGJMEAC_00315	OGHBEFCK_01566	HFLALGJP_00251	NLKEFKOF_03818	PCDLJMFI_03188	JNCELPED_01332	LLGNGGLJ_04253
glpK	Glycerol kinase	9	9	1	ELGMCBCN_01628	GGJKAOFK_01282	AAGJMEAC_00993	OGHBEFCK_01271	HFLALGJP_05090	NLKEFKOF_04656	PCDLJMFI_03674	JNCELPED_03392	LLGNGGLJ_00667
group_6817	hypothetical protein	9	9	1	ELGMCBCN_03489	GGJKAOFK_03170	AAGJMEAC_02568	OGHBEFCK_02531	HFLALGJP_00984	NLKEFKOF_00399	PCDLJMFI_01955	JNCELPED_02277	LLGNGGLJ_01963
ahpC	Alkyl hydroperoxide reductase C	9	9	1	ELGMCBCN_02119	GGJKAOFK_02563	AAGJMEAC_02027	OGHBEFCK_03058	HFLALGJP_03070	NLKEFKOF_00798	PCDLJMFI_02503	JNCELPED_03523	LLGNGGLJ_00878
prfB_1	Peptide chain release factor RF2	9	9	1	ELGMCBCN_02021	GGJKAOFK_01856	AAGJMEAC_01582	OGHBEFCK_02970	HFLALGJP_04276	NLKEFKOF_03434	PCDLJMFI_00256	JNCELPED_01814	LLGNGGLJ_03944
menB	1,4-dihydroxy-2-naphthoyl-CoA synthase	9	9	1	ELGMCBCN_01984	GGJKAOFK_02264	AAGJMEAC_01473	OGHBEFCK_00090	HFLALGJP_02480	NLKEFKOF_02733	PCDLJMFI_02098	JNCELPED_01026	LLGNGGLJ_01267
osmB	Osmotically-inducible lipoprotein B	9	9	1	ELGMCBCN_04167	GGJKAOFK_03735	AAGJMEAC_03361	OGHBEFCK_01161	HFLALGJP_01668	NLKEFKOF_01648	PCDLJMFI_00926	JNCELPED_02031	LLGNGGLJ_03659
rplI	50S ribosomal protein L9	9	9	1	ELGMCBCN_00174	GGJKAOFK_00065	AAGJMEAC_00065	OGHBEFCK_02284	HFLALGJP_01479	NLKEFKOF_04981	PCDLJMFI_00560	JNCELPED_02556	LLGNGGLJ_01872
pgk	Phosphoglycerate kinase	9	9	1	ELGMCBCN_02055	GGJKAOFK_01890	AAGJMEAC_01616	OGHBEFCK_04263	HFLALGJP_03550	NLKEFKOF_03476	PCDLJMFI_00287	JNCELPED_01850	LLGNGGLJ_02630
rpsL	30S ribosomal protein S12	9	9	1	ELGMCBCN_02362	GGJKAOFK_02093	AAGJMEAC_02810	OGHBEFCK_01476	HFLALGJP_01340	NLKEFKOF_03978	PCDLJMFI_02837	JNCELPED_02425	LLGNGGLJ_04338
group_6824	hypothetical protein	9	9	1	ELGMCBCN_00380	GGJKAOFK_00380	AAGJMEAC_03168	OGHBEFCK_04161	HFLALGJP_00679	NLKEFKOF_00572	PCDLJMFI_01324	JNCELPED_01581	LLGNGGLJ_00764
pspB_2	Phage shock protein B	9	9	1	ELGMCBCN_04295	GGJKAOFK_03491	AAGJMEAC_03063	OGHBEFCK_01139	HFLALGJP_01645	NLKEFKOF_01674	PCDLJMFI_01229	JNCELPED_02054	LLGNGGLJ_03637
yceB	putative lipoprotein YceB	9	9	1	ELGMCBCN_03189	GGJKAOFK_03095	AAGJMEAC_02493	OGHBEFCK_01948	HFLALGJP_01801	NLKEFKOF_01406	PCDLJMFI_00721	JNCELPED_03726	LLGNGGLJ_01002
rpsI	30S ribosomal protein S9	9	9	1	ELGMCBCN_00474	GGJKAOFK_00589	AAGJMEAC_00281	OGHBEFCK_01600	HFLALGJP_00281	NLKEFKOF_03859	PCDLJMFI_03216	JNCELPED_01366	LLGNGGLJ_04219
group_6828	hypothetical protein	9	9	1	ELGMCBCN_01950	GGJKAOFK_02298	AAGJMEAC_01507	OGHBEFCK_00056	HFLALGJP_02511	NLKEFKOF_02769	PCDLJMFI_02128	JNCELPED_01060	LLGNGGLJ_01233
grpE	Protein GrpE	9	9	1	ELGMCBCN_04572	GGJKAOFK_04404	AAGJMEAC_04145	OGHBEFCK_03992	HFLALGJP_04319	NLKEFKOF_03120	PCDLJMFI_00022	JNCELPED_04156	LLGNGGLJ_04155
ftnA_1	Bacterial non-heme ferritin	9	9	1	ELGMCBCN_00869	GGJKAOFK_01608	AAGJMEAC_00707	OGHBEFCK_03843	HFLALGJP_01078	NLKEFKOF_02309	PCDLJMFI_01555	JNCELPED_00233	LLGNGGLJ_02292
group_6831	hypothetical protein	9	9	1	ELGMCBCN_01204	GGJKAOFK_01170	AAGJMEAC_00849	OGHBEFCK_01003	HFLALGJP_02663	NLKEFKOF_04361	PCDLJMFI_03614	JNCELPED_03264	LLGNGGLJ_00057
citD	Citrate lyase acyl carrier protein	9	9	1	ELGMCBCN_02131	GGJKAOFK_02575	AAGJMEAC_02015	OGHBEFCK_03070	HFLALGJP_03082	NLKEFKOF_00809	PCDLJMFI_02514	JNCELPED_03511	LLGNGGLJ_00890
group_6833	hypothetical protein	9	9	1	ELGMCBCN_02699	GGJKAOFK_02454	AAGJMEAC_01932	OGHBEFCK_01841	HFLALGJP_04581	NLKEFKOF_03174	PCDLJMFI_00046	JNCELPED_03874	LLGNGGLJ_04071
ybhL	Inner membrane protein YbhL	9	9	1	ELGMCBCN_02277	GGJKAOFK_01951	AAGJMEAC_03182	OGHBEFCK_02052	HFLALGJP_01727	NLKEFKOF_01032	PCDLJMFI_02213	JNCELPED_00691	LLGNGGLJ_03232
rplF	50S ribosomal protein L6	9	9	1	ELGMCBCN_02325	GGJKAOFK_02056	AAGJMEAC_03480	OGHBEFCK_01517	HFLALGJP_01363	NLKEFKOF_03940	PCDLJMFI_02814	JNCELPED_02462	LLGNGGLJ_02821
group_6836	hypothetical protein	9	9	1	ELGMCBCN_00443	GGJKAOFK_00620	AAGJMEAC_00250	OGHBEFCK_01631	HFLALGJP_00322	NLKEFKOF_03893	PCDLJMFI_03255	JNCELPED_01397	LLGNGGLJ_04188
fumE	Fumarase E	9	9	1	ELGMCBCN_02058	GGJKAOFK_01893	AAGJMEAC_01619	OGHBEFCK_04260	HFLALGJP_03558	NLKEFKOF_03479	PCDLJMFI_00295	JNCELPED_01853	LLGNGGLJ_02633
group_6843	hypothetical protein	9	9	1	ELGMCBCN_01587	GGJKAOFK_01322	AAGJMEAC_00952	OGHBEFCK_01230	HFLALGJP_03663	NLKEFKOF_04610	PCDLJMFI_03752	JNCELPED_03351	LLGNGGLJ_00707
atpE	ATP synthase subunit c	9	9	1	ELGMCBCN_01278	GGJKAOFK_04280	AAGJMEAC_03987	OGHBEFCK_03587	HFLALGJP_02583	NLKEFKOF_04446	PCDLJMFI_03547	JNCELPED_04358	LLGNGGLJ_02775
dinI_1	DNA damage-inducible protein I	9	9	1	ELGMCBCN_03187	GGJKAOFK_03093	AAGJMEAC_02491	OGHBEFCK_01946	HFLALGJP_01799	NLKEFKOF_01404	PCDLJMFI_00719	JNCELPED_03728	LLGNGGLJ_01000
ibaG	Acid stress protein IbaG	9	9	1	ELGMCBCN_00513	GGJKAOFK_00550	AAGJMEAC_00320	OGHBEFCK_01561	HFLALGJP_00246	NLKEFKOF_03813	PCDLJMFI_03183	JNCELPED_01327	LLGNGGLJ_04258
ihfB	Integration host factor subunit beta	9	9	1	ELGMCBCN_02598	GGJKAOFK_02364	AAGJMEAC_01831	OGHBEFCK_01722	HFLALGJP_02954	NLKEFKOF_01199	PCDLJMFI_02335	JNCELPED_00565	LLGNGGLJ_03106
rnpA	Ribonuclease P protein component	9	9	1	ELGMCBCN_01245	GGJKAOFK_01211	AAGJMEAC_00890	OGHBEFCK_00961	HFLALGJP_02619	NLKEFKOF_04411	PCDLJMFI_03579	JNCELPED_03305	LLGNGGLJ_00015
acrZ	Multidrug efflux pump accessory protein AcrZ	9	9	1	ELGMCBCN_02253	GGJKAOFK_01975	AAGJMEAC_03206	OGHBEFCK_02076	HFLALGJP_03725	NLKEFKOF_00970	PCDLJMFI_04312	JNCELPED_00748	LLGNGGLJ_01720
gltK	Glutamate/aspartate import permease protein GltK	9	9	1	ELGMCBCN_02167	GGJKAOFK_02611	AAGJMEAC_01979	OGHBEFCK_02991	HFLALGJP_03117	NLKEFKOF_00849	PCDLJMFI_02542	JNCELPED_03475	LLGNGGLJ_00926
ybcJ	putative protein YbcJ	9	9	1	ELGMCBCN_03948	GGJKAOFK_03784	AAGJMEAC_03393	OGHBEFCK_02729	HFLALGJP_04756	NLKEFKOF_00740	PCDLJMFI_01473	JNCELPED_01435	LLGNGGLJ_02093
malG	Maltose/maltodextrin transport system permease protein MalG	9	9	1	ELGMCBCN_03548	GGJKAOFK_03297	AAGJMEAC_02784	OGHBEFCK_02632	HFLALGJP_02063	NLKEFKOF_04778	PCDLJMFI_00373	JNCELPED_02768	LLGNGGLJ_00345
ptsG	PTS system glucose-specific EIICB component	9	9	1	ELGMCBCN_03226	GGJKAOFK_03133	AAGJMEAC_02531	OGHBEFCK_01985	HFLALGJP_01838	NLKEFKOF_01449	PCDLJMFI_00760	JNCELPED_03689	LLGNGGLJ_01039
bamE	Outer membrane protein assembly factor BamE	9	9	1	ELGMCBCN_04569	GGJKAOFK_04401	AAGJMEAC_04148	OGHBEFCK_03989	HFLALGJP_04322	NLKEFKOF_03124	PCDLJMFI_00025	JNCELPED_04159	LLGNGGLJ_04152
upp	Uracil phosphoribosyltransferase	9	9	1	ELGMCBCN_03997	GGJKAOFK_01449	AAGJMEAC_01126	OGHBEFCK_00534	HFLALGJP_03258	NLKEFKOF_02994	PCDLJMFI_03002	JNCELPED_00328	LLGNGGLJ_03478
cysE_1	Serine acetyltransferase	9	9	1	ELGMCBCN_01148	GGJKAOFK_01114	AAGJMEAC_00792	OGHBEFCK_01059	HFLALGJP_03428	NLKEFKOF_04279	PCDLJMFI_02721	JNCELPED_03201	LLGNGGLJ_00120
gpmA	2,3-bisphosphoglycerate-dependent phosphoglycerate mutase	9	9	1	ELGMCBCN_02246	GGJKAOFK_01982	AAGJMEAC_03213	OGHBEFCK_02083	HFLALGJP_03732	NLKEFKOF_00962	PCDLJMFI_04305	JNCELPED_00755	LLGNGGLJ_01727
dauR	Transcriptional regulator DauR	9	9	1	ELGMCBCN_02366	GGJKAOFK_02097	AAGJMEAC_02814	OGHBEFCK_01472	HFLALGJP_01336	NLKEFKOF_03982	PCDLJMFI_02841	JNCELPED_02421	LLGNGGLJ_04342
glgA	Glycogen synthase	9	9	1	ELGMCBCN_02928	GGJKAOFK_02768	AAGJMEAC_02156	OGHBEFCK_02827	HFLALGJP_01250	NLKEFKOF_04072	PCDLJMFI_02931	JNCELPED_02339	LLGNGGLJ_04424
group_686	hypothetical protein	9	9	1	ELGMCBCN_02082	GGJKAOFK_01917	AAGJMEAC_01643	OGHBEFCK_03648	HFLALGJP_03594	NLKEFKOF_03504	PCDLJMFI_00322	JNCELPED_01877	LLGNGGLJ_02657
tomB	Hha toxicity modulator TomB	9	9	1	ELGMCBCN_00273	GGJKAOFK_00273	AAGJMEAC_01300	OGHBEFCK_01379	HFLALGJP_00760	NLKEFKOF_00662	PCDLJMFI_01407	JNCELPED_01502	LLGNGGLJ_01112
narL_2	Nitrate/nitrite response regulator protein NarL	9	9	1	ELGMCBCN_04472	GGJKAOFK_04331	AAGJMEAC_04014	OGHBEFCK_03905	HFLALGJP_01977	NLKEFKOF_01575	PCDLJMFI_00859	JNCELPED_01966	LLGNGGLJ_03724
tsf	Elongation factor Ts	9	9	1	ELGMCBCN_03468	GGJKAOFK_03191	AAGJMEAC_02589	OGHBEFCK_02510	HFLALGJP_00963	NLKEFKOF_00373	PCDLJMFI_01933	JNCELPED_02256	LLGNGGLJ_01984
sdaA	L-serine dehydratase 1	9	9	1	ELGMCBCN_00961	GGJKAOFK_01699	AAGJMEAC_00616	OGHBEFCK_00717	HFLALGJP_01182	NLKEFKOF_02207	PCDLJMFI_01643	JNCELPED_00142	LLGNGGLJ_02383
bcp	Peroxiredoxin Bcp	9	9	1	ELGMCBCN_03118	GGJKAOFK_02943	AAGJMEAC_02289	OGHBEFCK_00516	HFLALGJP_03240	NLKEFKOF_02972	PCDLJMFI_03008	JNCELPED_00310	LLGNGGLJ_03460
ygiW_2	Protein YgiW	9	9	1	ELGMCBCN_03807	GGJKAOFK_03724	AAGJMEAC_03320	OGHBEFCK_04050	HFLALGJP_00082	NLKEFKOF_03625	PCDLJMFI_03492	JNCELPED_01165	LLGNGGLJ_00410
mreD	Rod shape-determining protein MreD	9	9	1	ELGMCBCN_00456	GGJKAOFK_00607	AAGJMEAC_00263	OGHBEFCK_01618	HFLALGJP_00299	NLKEFKOF_03878	PCDLJMFI_03234	JNCELPED_01384	LLGNGGLJ_04201
yddM	putative HTH-type transcriptional regulator YddM	9	9	1	ELGMCBCN_04079	GGJKAOFK_03871	AAGJMEAC_04028	OGHBEFCK_01094	HFLALGJP_04673	NLKEFKOF_01825	PCDLJMFI_01120	JNCELPED_03048	LLGNGGLJ_02984
entH	Proofreading thioesterase EntH	9	9	1	ELGMCBCN_02110	GGJKAOFK_02553	AAGJMEAC_02037	OGHBEFCK_03049	HFLALGJP_03061	NLKEFKOF_00788	PCDLJMFI_02494	JNCELPED_03533	LLGNGGLJ_00868
group_6869	hypothetical protein	9	9	1	ELGMCBCN_02424	GGJKAOFK_02252	AAGJMEAC_01753	OGHBEFCK_00698	HFLALGJP_00580	NLKEFKOF_02186	PCDLJMFI_01657	JNCELPED_00123	LLGNGGLJ_02402
yiaD	putative lipoprotein YiaD	9	9	1	ELGMCBCN_02804	GGJKAOFK_00878	AAGJMEAC_02929	OGHBEFCK_02698	HFLALGJP_03310	NLKEFKOF_04212	PCDLJMFI_02668	JNCELPED_03115	LLGNGGLJ_01572
group_6871	hypothetical protein	9	9	1	ELGMCBCN_02584	GGJKAOFK_02378	AAGJMEAC_01817	OGHBEFCK_01708	HFLALGJP_02940	NLKEFKOF_01216	PCDLJMFI_02349	JNCELPED_00551	LLGNGGLJ_03092
zwf	Glucose-6-phosphate 1-dehydrogenase	9	9	1	ELGMCBCN_00922	GGJKAOFK_01660	AAGJMEAC_00655	OGHBEFCK_00758	HFLALGJP_01142	NLKEFKOF_02250	PCDLJMFI_01605	JNCELPED_00181	LLGNGGLJ_02344
pyrG	CTP synthase	9	9	1	ELGMCBCN_01877	GGJKAOFK_02718	AAGJMEAC_02052	OGHBEFCK_04186	HFLALGJP_02268	NLKEFKOF_03293	PCDLJMFI_00162	JNCELPED_01693	LLGNGGLJ_03823
pspD	Phage shock protein D	9	9	1	ELGMCBCN_04293	GGJKAOFK_03489	AAGJMEAC_03061	OGHBEFCK_01137	HFLALGJP_01643	NLKEFKOF_01676	PCDLJMFI_01227	JNCELPED_02056	LLGNGGLJ_03635
dksA	RNA polymerase-binding transcription factor DksA	9	9	1	ELGMCBCN_03444	GGJKAOFK_03216	AAGJMEAC_02614	OGHBEFCK_02486	HFLALGJP_00939	NLKEFKOF_00344	PCDLJMFI_01910	JNCELPED_02232	LLGNGGLJ_02008
elaB	Protein ElaB	9	9	1	ELGMCBCN_01980	GGJKAOFK_02268	AAGJMEAC_01477	OGHBEFCK_00086	HFLALGJP_02484	NLKEFKOF_02737	PCDLJMFI_02102	JNCELPED_01030	LLGNGGLJ_01263
csgF	Curli production assembly/transport component CsgF	9	9	1	ELGMCBCN_04690	GGJKAOFK_04490	AAGJMEAC_04280	OGHBEFCK_04218	HFLALGJP_01777	NLKEFKOF_01378	PCDLJMFI_00697	JNCELPED_03750	LLGNGGLJ_00978
yafJ	Putative glutamine amidotransferase YafJ	9	9	1	ELGMCBCN_04644	GGJKAOFK_04471	AAGJMEAC_04260	OGHBEFCK_03257	HFLALGJP_03817	NLKEFKOF_00444	PCDLJMFI_04192	JNCELPED_04303	LLGNGGLJ_02200
group_6879	hypothetical protein	9	9	1	ELGMCBCN_02370	GGJKAOFK_02101	AAGJMEAC_02818	OGHBEFCK_01468	HFLALGJP_01332	NLKEFKOF_03986	PCDLJMFI_02845	JNCELPED_02417	LLGNGGLJ_04346
folE	GTP cyclohydrolase 1	9	9	1	ELGMCBCN_00685	GGJKAOFK_00680	AAGJMEAC_00487	OGHBEFCK_00219	HFLALGJP_02883	NLKEFKOF_02609	PCDLJMFI_01987	JNCELPED_00916	LLGNGGLJ_01377
rho	Transcription termination factor Rho	9	9	1	ELGMCBCN_03658	GGJKAOFK_03423	AAGJMEAC_02889	OGHBEFCK_02780	HFLALGJP_03467	NLKEFKOF_04493	PCDLJMFI_03858	JNCELPED_04117	LLGNGGLJ_01803
ydgH	Protein YdgH	9	9	1	ELGMCBCN_01480	GGJKAOFK_01542	AAGJMEAC_01219	OGHBEFCK_02189	HFLALGJP_00346	NLKEFKOF_01964	PCDLJMFI_01049	JNCELPED_03831	LLGNGGLJ_02597
rcnB	Nickel/cobalt homeostasis protein RcnB	9	9	1	ELGMCBCN_03414	GGJKAOFK_03360	AAGJMEAC_03114	OGHBEFCK_03098	HFLALGJP_02799	NLKEFKOF_02552	PCDLJMFI_03920	JNCELPED_00870	LLGNGGLJ_01423
group_6884	hypothetical protein	9	9	1	ELGMCBCN_00677	GGJKAOFK_00672	AAGJMEAC_00479	OGHBEFCK_00227	HFLALGJP_02891	NLKEFKOF_02599	PCDLJMFI_01979	JNCELPED_00908	LLGNGGLJ_01385
fldB	Flavodoxin 2	9	9	1	ELGMCBCN_02025	GGJKAOFK_01860	AAGJMEAC_01586	OGHBEFCK_02966	HFLALGJP_04272	NLKEFKOF_03438	PCDLJMFI_00260	JNCELPED_01818	LLGNGGLJ_03948
pqiA	Intermembrane transport protein PqiA	9	9	1	ELGMCBCN_02560	GGJKAOFK_02402	AAGJMEAC_01793	OGHBEFCK_01684	HFLALGJP_04385	NLKEFKOF_01246	PCDLJMFI_02366	JNCELPED_00527	LLGNGGLJ_03068
prs_1	Ribose-phosphate pyrophosphokinase	9	9	1	ELGMCBCN_03026	GGJKAOFK_00862	AAGJMEAC_02358	OGHBEFCK_02408	HFLALGJP_01962	NLKEFKOF_01559	PCDLJMFI_00844	JNCELPED_01950	LLGNGGLJ_03740
ihfA	Integration host factor subunit alpha	9	9	1	ELGMCBCN_02506	GGJKAOFK_02169	AAGJMEAC_01671	OGHBEFCK_02928	HFLALGJP_00506	NLKEFKOF_02097	PCDLJMFI_01740	JNCELPED_00041	LLGNGGLJ_02484
group_6889	hypothetical protein	9	9	1	ELGMCBCN_04435	GGJKAOFK_04303	AAGJMEAC_04056	OGHBEFCK_02899	HFLALGJP_00429	NLKEFKOF_02061	PCDLJMFI_00967	JNCELPED_00014	LLGNGGLJ_02512
fldA	Flavodoxin 1	9	9	1	ELGMCBCN_02194	GGJKAOFK_02638	AAGJMEAC_01952	OGHBEFCK_03018	HFLALGJP_03145	NLKEFKOF_00881	PCDLJMFI_02577	JNCELPED_03448	LLGNGGLJ_00954
nfi	Endonuclease V	9	9	1	ELGMCBCN_04102	GGJKAOFK_04024	AAGJMEAC_03781	OGHBEFCK_03377	HFLALGJP_04701	NLKEFKOF_04739	PCDLJMFI_04255	JNCELPED_04404	LLGNGGLJ_02938
rcsB	Transcriptional regulatory protein RcsB	9	9	1	ELGMCBCN_00765	GGJKAOFK_00760	AAGJMEAC_00567	OGHBEFCK_00139	HFLALGJP_02819	NLKEFKOF_02681	PCDLJMFI_02053	JNCELPED_00980	LLGNGGLJ_01313
ribE	6,7-dimethyl-8-ribityllumazine synthase	9	9	1	ELGMCBCN_00318	GGJKAOFK_00318	AAGJMEAC_01345	OGHBEFCK_01334	HFLALGJP_00712	NLKEFKOF_00613	PCDLJMFI_01361	JNCELPED_01547	LLGNGGLJ_01157
group_6894	hypothetical protein	9	9	1	ELGMCBCN_00044	GGJKAOFK_00194	AAGJMEAC_00194	OGHBEFCK_00923	HFLALGJP_02140	NLKEFKOF_04870	PCDLJMFI_00463	JNCELPED_02687	LLGNGGLJ_00264
dnaC_1	DNA replication protein DnaC	9	9	1	ELGMCBCN_01022	GGJKAOFK_00987	AAGJMEAC_03883	OGHBEFCK_00408	HFLALGJP_04180	NLKEFKOF_00138	PCDLJMFI_04007	JNCELPED_02883	LLGNGGLJ_00554
yedF	Putative sulfur carrier protein YedF	9	9	1	ELGMCBCN_00840	GGJKAOFK_03549	AAGJMEAC_00736	OGHBEFCK_03212	HFLALGJP_01053	NLKEFKOF_02338	PCDLJMFI_01530	JNCELPED_00258	LLGNGGLJ_02267
ttdB	L(+)-tartrate dehydratase subunit beta	9	9	1	ELGMCBCN_03842	GGJKAOFK_03689	AAGJMEAC_03285	OGHBEFCK_01749	HFLALGJP_00118	NLKEFKOF_03670	PCDLJMFI_03452	JNCELPED_01202	LLGNGGLJ_00447
rplW	50S ribosomal protein L23	9	9	1	ELGMCBCN_02338	GGJKAOFK_02069	AAGJMEAC_03493	OGHBEFCK_01504	HFLALGJP_01350	NLKEFKOF_03953	PCDLJMFI_02827	JNCELPED_02449	LLGNGGLJ_02834
group_6899	hypothetical protein	9	9	1	ELGMCBCN_00926	GGJKAOFK_01664	AAGJMEAC_00651	OGHBEFCK_00754	HFLALGJP_01146	NLKEFKOF_02245	PCDLJMFI_01609	JNCELPED_00177	LLGNGGLJ_02348
ubiF	3-demethoxyubiquinol 3-hydroxylase	9	9	1	ELGMCBCN_02175	GGJKAOFK_02619	AAGJMEAC_01971	OGHBEFCK_02999	HFLALGJP_03126	NLKEFKOF_00859	PCDLJMFI_02551	JNCELPED_03467	LLGNGGLJ_00934
trkA	Trk system potassium uptake protein TrkA	9	9	1	ELGMCBCN_02309	GGJKAOFK_02040	AAGJMEAC_03464	OGHBEFCK_01533	HFLALGJP_01379	NLKEFKOF_03923	PCDLJMFI_02798	JNCELPED_02478	LLGNGGLJ_02805
lptC	Lipopolysaccharide export system protein LptC	9	9	1	ELGMCBCN_00504	GGJKAOFK_00559	AAGJMEAC_00311	OGHBEFCK_01570	HFLALGJP_00255	NLKEFKOF_03823	PCDLJMFI_03192	JNCELPED_01336	LLGNGGLJ_04249
yhcO	putative protein YhcO	9	9	1	ELGMCBCN_00465	GGJKAOFK_00598	AAGJMEAC_00272	OGHBEFCK_01609	HFLALGJP_00290	NLKEFKOF_03868	PCDLJMFI_03225	JNCELPED_01375	LLGNGGLJ_04210
rpmI	50S ribosomal protein L35	9	9	1	ELGMCBCN_02502	GGJKAOFK_02173	AAGJMEAC_01675	OGHBEFCK_02932	HFLALGJP_00510	NLKEFKOF_02102	PCDLJMFI_01736	JNCELPED_00045	LLGNGGLJ_02480
group_6904	hypothetical protein	9	9	1	ELGMCBCN_00387	GGJKAOFK_00387	AAGJMEAC_03175	OGHBEFCK_04154	HFLALGJP_00686	NLKEFKOF_00580	PCDLJMFI_01331	JNCELPED_01574	LLGNGGLJ_00757
rpsE	30S ribosomal protein S5	9	9	1	ELGMCBCN_02323	GGJKAOFK_02054	AAGJMEAC_03478	OGHBEFCK_01519	HFLALGJP_01365	NLKEFKOF_03938	PCDLJMFI_02812	JNCELPED_02464	LLGNGGLJ_02819
ccmD	Heme exporter protein D	9	9	1	ELGMCBCN_00745	GGJKAOFK_00740	AAGJMEAC_00547	OGHBEFCK_00159	HFLALGJP_02839	NLKEFKOF_02658	PCDLJMFI_02033	JNCELPED_00960	LLGNGGLJ_01333
yceD	Large ribosomal RNA subunit accumulation protein YceD	9	9	1	ELGMCBCN_03213	GGJKAOFK_03120	AAGJMEAC_02518	OGHBEFCK_01972	HFLALGJP_01825	NLKEFKOF_01436	PCDLJMFI_00747	JNCELPED_03702	LLGNGGLJ_01026
fis	DNA-binding protein Fis	9	9	1	ELGMCBCN_00445	GGJKAOFK_00618	AAGJMEAC_00252	OGHBEFCK_01629	HFLALGJP_00320	NLKEFKOF_03890	PCDLJMFI_03253	JNCELPED_01395	LLGNGGLJ_04190
yeiP	Elongation factor P-like protein	9	9	1	ELGMCBCN_00704	GGJKAOFK_00699	AAGJMEAC_00506	OGHBEFCK_00200	HFLALGJP_02864	NLKEFKOF_02630	PCDLJMFI_02006	JNCELPED_00935	LLGNGGLJ_01358
ssb	Single-stranded DNA-binding protein	9	9	1	ELGMCBCN_04406	GGJKAOFK_04251	AAGJMEAC_03955	OGHBEFCK_02601	HFLALGJP_02095	NLKEFKOF_04812	PCDLJMFI_00406	JNCELPED_02737	LLGNGGLJ_00314
ilvN	Acetolactate synthase isozyme 1 small subunit	9	9	1	ELGMCBCN_01211	GGJKAOFK_01177	AAGJMEAC_00856	OGHBEFCK_00996	HFLALGJP_02655	NLKEFKOF_04372	PCDLJMFI_03607	JNCELPED_03271	LLGNGGLJ_00050
yihD	Protein YihD	9	9	1	ELGMCBCN_01557	GGJKAOFK_01353	AAGJMEAC_00922	OGHBEFCK_01200	HFLALGJP_03632	NLKEFKOF_04575	PCDLJMFI_04409	JNCELPED_03321	LLGNGGLJ_00738
rsmH	Ribosomal RNA small subunit methyltransferase H	9	9	1	ELGMCBCN_03263	GGJKAOFK_03032	AAGJMEAC_02470	OGHBEFCK_00284	HFLALGJP_00861	NLKEFKOF_00275	PCDLJMFI_01848	JNCELPED_02170	LLGNGGLJ_00197
dctA	Aerobic C4-dicarboxylate transport protein	9	9	1	ELGMCBCN_02830	GGJKAOFK_00904	AAGJMEAC_02955	OGHBEFCK_02672	HFLALGJP_03275	NLKEFKOF_04184	PCDLJMFI_02638	JNCELPED_03141	LLGNGGLJ_01598
znuC	Zinc import ATP-binding protein ZnuC	9	9	1	ELGMCBCN_00915	GGJKAOFK_01653	AAGJMEAC_00662	OGHBEFCK_00765	HFLALGJP_01121	NLKEFKOF_02259	PCDLJMFI_01598	JNCELPED_00188	LLGNGGLJ_02337
serA	D-3-phosphoglycerate dehydrogenase	9	9	1	ELGMCBCN_02042	GGJKAOFK_01877	AAGJMEAC_01603	OGHBEFCK_02949	HFLALGJP_04255	NLKEFKOF_03458	PCDLJMFI_00276	JNCELPED_01835	LLGNGGLJ_03965
rplN	50S ribosomal protein L14	9	9	1	ELGMCBCN_02330	GGJKAOFK_02061	AAGJMEAC_03485	OGHBEFCK_01512	HFLALGJP_01358	NLKEFKOF_03945	PCDLJMFI_02819	JNCELPED_02457	LLGNGGLJ_02826
rlmH	Ribosomal RNA large subunit methyltransferase H	9	9	1	ELGMCBCN_02150	GGJKAOFK_02594	AAGJMEAC_01996	OGHBEFCK_03963	HFLALGJP_03100	NLKEFKOF_00828	PCDLJMFI_02532	JNCELPED_03492	LLGNGGLJ_00909
pfkA	ATP-dependent 6-phosphofructokinase isozyme 1	9	9	1	ELGMCBCN_01618	GGJKAOFK_01292	AAGJMEAC_00983	OGHBEFCK_01261	HFLALGJP_03699	NLKEFKOF_04644	PCDLJMFI_03684	JNCELPED_03382	LLGNGGLJ_00677
gpsA	Glycerol-3-phosphate dehydrogenase [NAD(P)+]	9	9	1	ELGMCBCN_01149	GGJKAOFK_01115	AAGJMEAC_00793	OGHBEFCK_01058	HFLALGJP_03427	NLKEFKOF_04280	PCDLJMFI_02722	JNCELPED_03202	LLGNGGLJ_00119
infC	Translation initiation factor IF-3	9	9	1	ELGMCBCN_02501	GGJKAOFK_02174	AAGJMEAC_01676	OGHBEFCK_02933	HFLALGJP_00511	NLKEFKOF_02103	PCDLJMFI_01735	JNCELPED_00046	LLGNGGLJ_02479
infA	Translation initiation factor IF-1	9	9	1	ELGMCBCN_04448	GGJKAOFK_04422	AAGJMEAC_04117	OGHBEFCK_03483	HFLALGJP_02982	NLKEFKOF_01168	PCDLJMFI_02310	JNCELPED_00593	LLGNGGLJ_03134
epd	D-erythrose-4-phosphate dehydrogenase	9	9	1	ELGMCBCN_02056	GGJKAOFK_01891	AAGJMEAC_01617	OGHBEFCK_04262	HFLALGJP_03551	NLKEFKOF_03477	PCDLJMFI_00288	JNCELPED_01851	LLGNGGLJ_02631
narK	Nitrate/nitrite transporter NarK	9	9	1	ELGMCBCN_04475	GGJKAOFK_04328	AAGJMEAC_04011	OGHBEFCK_03902	HFLALGJP_01980	NLKEFKOF_01578	PCDLJMFI_00862	JNCELPED_01969	LLGNGGLJ_03721
group_6925	hypothetical protein	9	9	1	ELGMCBCN_03554	GGJKAOFK_03291	AAGJMEAC_02790	OGHBEFCK_02638	HFLALGJP_02057	NLKEFKOF_04772	PCDLJMFI_00368	JNCELPED_02774	LLGNGGLJ_00351
ptsH	Phosphocarrier protein HPr	9	9	1	ELGMCBCN_03055	GGJKAOFK_02880	AAGJMEAC_02226	OGHBEFCK_04010	HFLALGJP_03180	NLKEFKOF_02902	PCDLJMFI_03065	JNCELPED_04013	LLGNGGLJ_03402
group_6927	hypothetical protein	9	9	1	ELGMCBCN_01038	GGJKAOFK_01003	AAGJMEAC_03867	OGHBEFCK_00392	HFLALGJP_04163	NLKEFKOF_00156	PCDLJMFI_04024	JNCELPED_02900	LLGNGGLJ_00537
rplT	50S ribosomal protein L20	9	9	1	ELGMCBCN_02503	GGJKAOFK_02172	AAGJMEAC_01674	OGHBEFCK_02931	HFLALGJP_00509	NLKEFKOF_02101	PCDLJMFI_01737	JNCELPED_00044	LLGNGGLJ_02481
group_6929	hypothetical protein	9	9	1	ELGMCBCN_04226	GGJKAOFK_04124	AAGJMEAC_03714	OGHBEFCK_03599	HFLALGJP_03509	NLKEFKOF_04535	PCDLJMFI_03819	JNCELPED_04079	LLGNGGLJ_01841
fkpB	FKBP-type 16 kDa peptidyl-prolyl cis-trans isomerase	9	9	1	ELGMCBCN_01093	GGJKAOFK_01058	AAGJMEAC_01409	OGHBEFCK_00337	HFLALGJP_00806	NLKEFKOF_00213	PCDLJMFI_01795	JNCELPED_02118	LLGNGGLJ_00145
ymgD	putative protein YmgD	9	9	1	ELGMCBCN_02989	GGJKAOFK_00825	AAGJMEAC_02395	OGHBEFCK_02372	HFLALGJP_01924	NLKEFKOF_01516	PCDLJMFI_00805	JNCELPED_01913	LLGNGGLJ_03777
rpmD	50S ribosomal protein L30	9	9	1	ELGMCBCN_02322	GGJKAOFK_02053	AAGJMEAC_03477	OGHBEFCK_01520	HFLALGJP_01366	NLKEFKOF_03937	PCDLJMFI_02811	JNCELPED_02465	LLGNGGLJ_02818
feoA	Fe(2+) transport protein A	9	9	1	ELGMCBCN_02950	GGJKAOFK_02789	AAGJMEAC_02134	OGHBEFCK_02847	HFLALGJP_01273	NLKEFKOF_04049	PCDLJMFI_02900	JNCELPED_02359	LLGNGGLJ_04404
group_6934	hypothetical protein	9	9	1	ELGMCBCN_03919	GGJKAOFK_03982	AAGJMEAC_03603	OGHBEFCK_03314	HFLALGJP_00065	NLKEFKOF_03602	PCDLJMFI_03517	JNCELPED_01146	LLGNGGLJ_00391
raiA	Ribosome-associated inhibitor A	9	9	1	ELGMCBCN_04587	GGJKAOFK_04419	AAGJMEAC_04130	OGHBEFCK_04007	HFLALGJP_04304	NLKEFKOF_03103	PCDLJMFI_00007	JNCELPED_04141	LLGNGGLJ_04170
rplK	50S ribosomal protein L11	9	9	1	ELGMCBCN_04118	GGJKAOFK_04008	AAGJMEAC_03797	OGHBEFCK_03393	HFLALGJP_04717	NLKEFKOF_04721	PCDLJMFI_04270	JNCELPED_04388	LLGNGGLJ_02954
cyoB	Cytochrome bo(3) ubiquinol oxidase subunit 1	9	9	1	ELGMCBCN_00302	GGJKAOFK_00302	AAGJMEAC_01329	OGHBEFCK_01350	HFLALGJP_00731	NLKEFKOF_00629	PCDLJMFI_01377	JNCELPED_01531	LLGNGGLJ_01141
grxD	Glutaredoxin 4	9	9	1	ELGMCBCN_01533	GGJKAOFK_01489	AAGJMEAC_01166	OGHBEFCK_02136	HFLALGJP_00397	NLKEFKOF_02024	PCDLJMFI_00999	JNCELPED_03778	LLGNGGLJ_02544
bamD	Outer membrane protein assembly factor BamD	9	9	1	ELGMCBCN_04838	GGJKAOFK_04739	AAGJMEAC_04597	OGHBEFCK_04384	HFLALGJP_04303	NLKEFKOF_03102	PCDLJMFI_00004	JNCELPED_04140	LLGNGGLJ_04171
asnB	Asparagine synthetase B [glutamine-hydrolyzing]	9	9	1	ELGMCBCN_02183	GGJKAOFK_02627	AAGJMEAC_01963	OGHBEFCK_03007	HFLALGJP_03134	NLKEFKOF_00869	PCDLJMFI_02559	JNCELPED_03459	LLGNGGLJ_00942
mazE	Antitoxin MazE	9	9	1	ELGMCBCN_01874	GGJKAOFK_02715	AAGJMEAC_02055	OGHBEFCK_04189	HFLALGJP_02265	NLKEFKOF_03296	PCDLJMFI_00165	JNCELPED_01696	LLGNGGLJ_03826
clsA	Cardiolipin synthase A	9	9	1	ELGMCBCN_03747	GGJKAOFK_03628	AAGJMEAC_04165	OGHBEFCK_03121	HFLALGJP_02007	NLKEFKOF_01610	PCDLJMFI_00894	JNCELPED_01995	LLGNGGLJ_03695
yhbY	RNA-binding protein YhbY	9	9	1	ELGMCBCN_00523	GGJKAOFK_00540	AAGJMEAC_00330	OGHBEFCK_01551	HFLALGJP_00236	NLKEFKOF_03801	PCDLJMFI_03173	JNCELPED_01317	LLGNGGLJ_04268
pstB	Phosphate import ATP-binding protein PstB	9	9	1	ELGMCBCN_01266	GGJKAOFK_01232	AAGJMEAC_00911	OGHBEFCK_03575	HFLALGJP_02599	NLKEFKOF_04433	PCDLJMFI_03559	JNCELPED_04370	LLGNGGLJ_02787
argA	Amino-acid acetyltransferase	9	9	1	ELGMCBCN_01839	GGJKAOFK_02680	AAGJMEAC_02090	OGHBEFCK_02451	HFLALGJP_02225	NLKEFKOF_03337	PCDLJMFI_00200	JNCELPED_01731	LLGNGGLJ_03861
yrfG	GMP/IMP nucleotidase YrfG	9	9	1	ELGMCBCN_02418	GGJKAOFK_02149	AAGJMEAC_02866	OGHBEFCK_01420	HFLALGJP_01282	NLKEFKOF_04039	PCDLJMFI_02889	JNCELPED_02368	LLGNGGLJ_04395
rpmG	50S ribosomal protein L33	9	9	1	ELGMCBCN_01176	GGJKAOFK_01142	AAGJMEAC_00820	OGHBEFCK_01031	HFLALGJP_03402	NLKEFKOF_04314	PCDLJMFI_02747	JNCELPED_03229	LLGNGGLJ_00092
group_6947	hypothetical protein	9	9	1	ELGMCBCN_02039	GGJKAOFK_01874	AAGJMEAC_01600	OGHBEFCK_02952	HFLALGJP_04258	NLKEFKOF_03455	PCDLJMFI_00273	JNCELPED_01832	LLGNGGLJ_03962
nudJ	Phosphatase NudJ	9	9	1	ELGMCBCN_02975	GGJKAOFK_00811	AAGJMEAC_02409	OGHBEFCK_02358	HFLALGJP_01911	NLKEFKOF_01484	PCDLJMFI_00793	JNCELPED_03656	LLGNGGLJ_01072
ycfH	putative metal-dependent hydrolase YcfH	9	9	1	ELGMCBCN_03225	GGJKAOFK_03132	AAGJMEAC_02530	OGHBEFCK_01984	HFLALGJP_01837	NLKEFKOF_01448	PCDLJMFI_00759	JNCELPED_03690	LLGNGGLJ_01038
fnr	Fumarate and nitrate reduction regulatory protein	9	9	1	ELGMCBCN_04503	GGJKAOFK_03462	AAGJMEAC_03034	OGHBEFCK_01110	HFLALGJP_01614	NLKEFKOF_01709	PCDLJMFI_01200	JNCELPED_02084	LLGNGGLJ_03607
rpoA	DNA-directed RNA polymerase subunit alpha	9	9	1	ELGMCBCN_02315	GGJKAOFK_02046	AAGJMEAC_03470	OGHBEFCK_01527	HFLALGJP_01373	NLKEFKOF_03929	PCDLJMFI_02804	JNCELPED_02472	LLGNGGLJ_02811
yidG	Inner membrane protein YidG	9	9	1	ELGMCBCN_01216	GGJKAOFK_01182	AAGJMEAC_00861	OGHBEFCK_00990	HFLALGJP_02649	NLKEFKOF_04377	PCDLJMFI_03603	JNCELPED_03276	LLGNGGLJ_00044
cydB	Cytochrome bd-I ubiquinol oxidase subunit 2	9	9	1	ELGMCBCN_02226	GGJKAOFK_02002	AAGJMEAC_03233	OGHBEFCK_02105	HFLALGJP_03754	NLKEFKOF_00939	PCDLJMFI_04283	JNCELPED_00777	LLGNGGLJ_01749
rhtB	Homoserine/homoserine lactone efflux protein	9	9	1	ELGMCBCN_04230	GGJKAOFK_04120	AAGJMEAC_03710	OGHBEFCK_03603	HFLALGJP_03513	NLKEFKOF_04539	PCDLJMFI_03815	JNCELPED_04075	LLGNGGLJ_01845
napF	Ferredoxin-type protein NapF	9	9	1	ELGMCBCN_00755	GGJKAOFK_00750	AAGJMEAC_00557	OGHBEFCK_00149	HFLALGJP_02829	NLKEFKOF_02669	PCDLJMFI_02043	JNCELPED_00970	LLGNGGLJ_01323
group_6956	hypothetical protein	9	9	1	ELGMCBCN_00783	GGJKAOFK_00778	AAGJMEAC_00585	OGHBEFCK_00121	HFLALGJP_02456	NLKEFKOF_02706	PCDLJMFI_02072	JNCELPED_00998	LLGNGGLJ_01295
crp	cAMP-activated global transcriptional regulator CRP	9	9	1	ELGMCBCN_02378	GGJKAOFK_02109	AAGJMEAC_02826	OGHBEFCK_01460	HFLALGJP_01324	NLKEFKOF_03994	PCDLJMFI_02853	JNCELPED_02409	LLGNGGLJ_04354
plsY	putative glycerol-3-phosphate acyltransferase	9	9	1	ELGMCBCN_03839	GGJKAOFK_03692	AAGJMEAC_03288	OGHBEFCK_01746	HFLALGJP_00115	NLKEFKOF_03666	PCDLJMFI_03455	JNCELPED_01198	LLGNGGLJ_00443
group_6959	hypothetical protein	9	9	1	ELGMCBCN_04501	GGJKAOFK_03464	AAGJMEAC_03036	OGHBEFCK_01112	HFLALGJP_01616	NLKEFKOF_01707	PCDLJMFI_01202	JNCELPED_02082	LLGNGGLJ_03609
csrA	Carbon storage regulator	9	9	1	ELGMCBCN_02669	GGJKAOFK_02484	AAGJMEAC_01902	OGHBEFCK_01871	HFLALGJP_04609	NLKEFKOF_03205	PCDLJMFI_00079	JNCELPED_03904	LLGNGGLJ_04041
soxS	Regulatory protein SoxS	9	9	1	ELGMCBCN_04403	GGJKAOFK_04248	AAGJMEAC_03952	OGHBEFCK_03732	HFLALGJP_02098	NLKEFKOF_04815	PCDLJMFI_00409	JNCELPED_02734	LLGNGGLJ_00311
flgC_1	Flagellar basal-body rod protein FlgC	9	9	1	ELGMCBCN_03200	GGJKAOFK_03106	AAGJMEAC_02504	OGHBEFCK_01959	HFLALGJP_01812	NLKEFKOF_01420	PCDLJMFI_00732	JNCELPED_03715	LLGNGGLJ_01013
nuoK	NADH-quinone oxidoreductase subunit K	9	9	1	ELGMCBCN_01967	GGJKAOFK_02281	AAGJMEAC_01490	OGHBEFCK_00073	HFLALGJP_02494	NLKEFKOF_02751	PCDLJMFI_02111	JNCELPED_01043	LLGNGGLJ_01250
rpsH	30S ribosomal protein S8	9	9	1	ELGMCBCN_02326	GGJKAOFK_02057	AAGJMEAC_03481	OGHBEFCK_01516	HFLALGJP_01362	NLKEFKOF_03941	PCDLJMFI_02815	JNCELPED_02461	LLGNGGLJ_02822
artP	Arginine transport ATP-binding protein ArtP	9	9	1	ELGMCBCN_01316	GGJKAOFK_01728	AAGJMEAC_03017	OGHBEFCK_02269	HFLALGJP_03002	NLKEFKOF_01148	PCDLJMFI_02290	JNCELPED_00613	LLGNGGLJ_03154
sdhD	Succinate dehydrogenase hydrophobic membrane anchor subunit	9	9	1	ELGMCBCN_02215	GGJKAOFK_02013	AAGJMEAC_03755	OGHBEFCK_02116	HFLALGJP_03765	NLKEFKOF_00922	PCDLJMFI_02603	JNCELPED_00788	LLGNGGLJ_01760
manZ_1	PTS system mannose-specific EIID component	9	9	1	ELGMCBCN_00955	GGJKAOFK_01693	AAGJMEAC_00622	OGHBEFCK_00723	HFLALGJP_01176	NLKEFKOF_02214	PCDLJMFI_01637	JNCELPED_00148	LLGNGGLJ_02377
allR	HTH-type transcriptional repressor AllR	9	9	1	ELGMCBCN_04703	GGJKAOFK_04508	AAGJMEAC_04300	OGHBEFCK_02754	HFLALGJP_04734	NLKEFKOF_00718	PCDLJMFI_01452	JNCELPED_01457	LLGNGGLJ_02115
lpdA	Dihydrolipoyl dehydrogenase	9	9	1	ELGMCBCN_03295	GGJKAOFK_03064	AAGJMEAC_02438	OGHBEFCK_00252	HFLALGJP_00893	NLKEFKOF_00314	PCDLJMFI_01880	JNCELPED_02202	LLGNGGLJ_00229
nanE	Putative N-acetylmannosamine-6-phosphate 2-epimerase	9	9	1	ELGMCBCN_00481	GGJKAOFK_00582	AAGJMEAC_00288	OGHBEFCK_01593	HFLALGJP_00274	NLKEFKOF_03852	PCDLJMFI_03210	JNCELPED_01359	LLGNGGLJ_04226
fabH	3-oxoacyl-[acyl-carrier-protein] synthase 3	9	9	1	ELGMCBCN_03216	GGJKAOFK_03123	AAGJMEAC_02521	OGHBEFCK_01975	HFLALGJP_01828	NLKEFKOF_01438	PCDLJMFI_00750	JNCELPED_03699	LLGNGGLJ_01029
mlaE	Intermembrane phospholipid transport system permease protein MlaE	9	9	1	ELGMCBCN_00509	GGJKAOFK_00554	AAGJMEAC_00316	OGHBEFCK_01565	HFLALGJP_00250	NLKEFKOF_03817	PCDLJMFI_03187	JNCELPED_01331	LLGNGGLJ_04254
lpxC	UDP-3-O-acyl-N-acetylglucosamine deacetylase	9	9	1	ELGMCBCN_03277	GGJKAOFK_03046	AAGJMEAC_02456	OGHBEFCK_00270	HFLALGJP_00875	NLKEFKOF_00291	PCDLJMFI_01862	JNCELPED_02184	LLGNGGLJ_00211
gmk	Guanylate kinase	9	9	1	ELGMCBCN_01188	GGJKAOFK_01154	AAGJMEAC_00832	OGHBEFCK_01019	HFLALGJP_03369	NLKEFKOF_04331	PCDLJMFI_02758	JNCELPED_03241	LLGNGGLJ_00080
yohK	Inner membrane protein YohK	9	9	1	ELGMCBCN_00674	GGJKAOFK_00669	AAGJMEAC_00476	OGHBEFCK_00230	HFLALGJP_02894	NLKEFKOF_02596	PCDLJMFI_01976	JNCELPED_00905	LLGNGGLJ_01388
etp	Low molecular weight protein-tyrosine-phosphatase Etp	9	9	1	ELGMCBCN_02527	GGJKAOFK_02435	AAGJMEAC_01760	OGHBEFCK_01650	HFLALGJP_04004	NLKEFKOF_01283	PCDLJMFI_00653	JNCELPED_00494	LLGNGGLJ_03035
eno	Enolase	9	9	1	ELGMCBCN_01878	GGJKAOFK_02719	AAGJMEAC_02051	OGHBEFCK_04185	HFLALGJP_02269	NLKEFKOF_03292	PCDLJMFI_00161	JNCELPED_01692	LLGNGGLJ_03822
dsbE	Thiol:disulfide interchange protein DsbE	9	9	1	ELGMCBCN_00742	GGJKAOFK_00737	AAGJMEAC_00544	OGHBEFCK_00162	HFLALGJP_02842	NLKEFKOF_02655	PCDLJMFI_02030	JNCELPED_00957	LLGNGGLJ_01336
fdoH	Formate dehydrogenase-O iron-sulfur subunit	9	9	1	ELGMCBCN_01594	GGJKAOFK_01315	AAGJMEAC_00959	OGHBEFCK_01237	HFLALGJP_03673	NLKEFKOF_04618	PCDLJMFI_03744	JNCELPED_03358	LLGNGGLJ_00700
yghB	Inner membrane protein YghB	9	9	1	ELGMCBCN_03924	GGJKAOFK_03987	AAGJMEAC_03608	OGHBEFCK_03319	HFLALGJP_00070	NLKEFKOF_03608	PCDLJMFI_03512	JNCELPED_01151	LLGNGGLJ_00396
moaC	Cyclic pyranopterin monophosphate synthase	9	9	1	ELGMCBCN_02274	GGJKAOFK_01954	AAGJMEAC_03185	OGHBEFCK_02055	HFLALGJP_01730	NLKEFKOF_01029	PCDLJMFI_02210	JNCELPED_00694	LLGNGGLJ_03235
cspA	Cold shock protein CspA	9	9	1	ELGMCBCN_02800	GGJKAOFK_00874	AAGJMEAC_02925	OGHBEFCK_02702	HFLALGJP_03314	NLKEFKOF_04217	PCDLJMFI_02672	JNCELPED_03111	LLGNGGLJ_01568
ahpF	Alkyl hydroperoxide reductase subunit F	9	9	1	ELGMCBCN_02120	GGJKAOFK_02564	AAGJMEAC_02026	OGHBEFCK_03059	HFLALGJP_03071	NLKEFKOF_00799	PCDLJMFI_02504	JNCELPED_03522	LLGNGGLJ_00879
yceO	putative protein YceO	9	9	1	ELGMCBCN_03184	GGJKAOFK_03090	AAGJMEAC_02488	OGHBEFCK_01943	HFLALGJP_01796	NLKEFKOF_01401	PCDLJMFI_00716	JNCELPED_03731	LLGNGGLJ_00997
group_6985	hypothetical protein	9	9	1	ELGMCBCN_03815	GGJKAOFK_03716	AAGJMEAC_03312	OGHBEFCK_04058	HFLALGJP_00090	NLKEFKOF_03636	PCDLJMFI_03478	JNCELPED_01173	LLGNGGLJ_00418
hokC_2	Toxic protein HokC	9	9	1	ELGMCBCN_01424	GGJKAOFK_01595	AAGJMEAC_04667	OGHBEFCK_04388	HFLALGJP_05567	NLKEFKOF_01924	PCDLJMFI_04382	JNCELPED_02942	LLGNGGLJ_03316
sra	Stationary-phase-induced ribosome-associated protein	9	9	1	ELGMCBCN_04082	GGJKAOFK_03874	AAGJMEAC_04031	OGHBEFCK_01091	HFLALGJP_04670	NLKEFKOF_01829	PCDLJMFI_01115	JNCELPED_03045	LLGNGGLJ_02987
ftsE	Cell division ATP-binding protein FtsE	9	9	1	ELGMCBCN_02895	GGJKAOFK_02735	AAGJMEAC_02189	OGHBEFCK_03424	HFLALGJP_01218	NLKEFKOF_04111	PCDLJMFI_02961	JNCELPED_02307	LLGNGGLJ_04456
group_6989	hypothetical protein	9	9	1	ELGMCBCN_02990	GGJKAOFK_00826	AAGJMEAC_02394	OGHBEFCK_02373	HFLALGJP_01925	NLKEFKOF_01517	PCDLJMFI_00806	JNCELPED_01914	LLGNGGLJ_03776
sucB	Dihydrolipoyllysine-residue succinyltransferase component of 2-oxoglutarate dehydrogenase complex	9	9	1	ELGMCBCN_02219	GGJKAOFK_02009	AAGJMEAC_03751	OGHBEFCK_02112	HFLALGJP_03761	NLKEFKOF_00929	PCDLJMFI_02607	JNCELPED_00784	LLGNGGLJ_01756
group_6990	hypothetical protein	9	9	1	ELGMCBCN_02078	GGJKAOFK_01913	AAGJMEAC_01639	OGHBEFCK_03644	HFLALGJP_03586	NLKEFKOF_03501	PCDLJMFI_00318	JNCELPED_01873	LLGNGGLJ_02653
nikR	Nickel-responsive regulator	9	9	1	ELGMCBCN_02877	GGJKAOFK_04745	AAGJMEAC_02207	OGHBEFCK_03442	HFLALGJP_01200	NLKEFKOF_04131	PCDLJMFI_04072	JNCELPED_02289	LLGNGGLJ_04474
hemB	Delta-aminolevulinic acid dehydratase	9	9	1	ELGMCBCN_00372	GGJKAOFK_00372	AAGJMEAC_03160	OGHBEFCK_03473	HFLALGJP_00671	NLKEFKOF_00562	PCDLJMFI_01317	JNCELPED_01589	LLGNGGLJ_00772
argP	HTH-type transcriptional regulator ArgP	9	9	1	ELGMCBCN_02045	GGJKAOFK_01880	AAGJMEAC_01606	OGHBEFCK_02946	HFLALGJP_03540	NLKEFKOF_03462	PCDLJMFI_00279	JNCELPED_01838	LLGNGGLJ_03968
hspQ	Heat shock protein HspQ	9	9	1	ELGMCBCN_02544	GGJKAOFK_02418	AAGJMEAC_01777	OGHBEFCK_01667	HFLALGJP_04401	NLKEFKOF_01264	PCDLJMFI_02382	JNCELPED_00511	LLGNGGLJ_03052
lacY	Lactose permease	9	9	1	ELGMCBCN_00349	GGJKAOFK_00349	AAGJMEAC_03137	OGHBEFCK_03450	HFLALGJP_00649	NLKEFKOF_00537	PCDLJMFI_01306	JNCELPED_01611	LLGNGGLJ_00794
hybC	Hydrogenase-2 large chain	9	9	1	ELGMCBCN_03910	GGJKAOFK_03973	AAGJMEAC_03594	OGHBEFCK_03305	HFLALGJP_00058	NLKEFKOF_03593	PCDLJMFI_03524	JNCELPED_01137	LLGNGGLJ_00382
trxA	Thioredoxin 1	9	9	1	ELGMCBCN_03657	GGJKAOFK_03422	AAGJMEAC_02888	OGHBEFCK_02779	HFLALGJP_03466	NLKEFKOF_04492	PCDLJMFI_03859	JNCELPED_04118	LLGNGGLJ_01802
rpsU	30S ribosomal protein S21	9	9	1	ELGMCBCN_03845	GGJKAOFK_03686	AAGJMEAC_03282	OGHBEFCK_01752	HFLALGJP_00121	NLKEFKOF_03673	PCDLJMFI_03449	JNCELPED_01205	LLGNGGLJ_00450
group_6999	hypothetical protein	9	9	1	ELGMCBCN_03706	GGJKAOFK_03583	AAGJMEAC_03249	OGHBEFCK_03519	HFLALGJP_03899	NLKEFKOF_01885	PCDLJMFI_01083	JNCELPED_02977	LLGNGGLJ_02695
yejE	Inner membrane ABC transporter permease protein YejE	9	9	1	ELGMCBCN_00712	GGJKAOFK_00707	AAGJMEAC_00514	OGHBEFCK_00192	HFLALGJP_02856	NLKEFKOF_02638	PCDLJMFI_02014	JNCELPED_00943	LLGNGGLJ_01350
citC	[Citrate [pro-3S]-lyase] ligase	9	9	1	ELGMCBCN_02132	GGJKAOFK_02576	AAGJMEAC_02014	OGHBEFCK_03071	HFLALGJP_03083	NLKEFKOF_00810	PCDLJMFI_02515	JNCELPED_03510	LLGNGGLJ_00891
lipB	Octanoyltransferase	9	9	1	ELGMCBCN_02144	GGJKAOFK_02588	AAGJMEAC_02002	OGHBEFCK_03969	HFLALGJP_03094	NLKEFKOF_00822	PCDLJMFI_02526	JNCELPED_03498	LLGNGGLJ_00903
chbB	PTS system N,N'-diacetylchitobiose-specific EIIB component	9	9	1	ELGMCBCN_02480	GGJKAOFK_02195	AAGJMEAC_01697	OGHBEFCK_00642	HFLALGJP_00532	NLKEFKOF_02127	PCDLJMFI_01716	JNCELPED_00067	LLGNGGLJ_02458
aaeX	Protein AaeX	9	9	1	ELGMCBCN_00462	GGJKAOFK_00601	AAGJMEAC_00269	OGHBEFCK_01612	HFLALGJP_00293	NLKEFKOF_03872	PCDLJMFI_03228	JNCELPED_01378	LLGNGGLJ_04207
sapC	Putrescine export system permease protein SapC	9	9	1	ELGMCBCN_04308	GGJKAOFK_03504	AAGJMEAC_03076	OGHBEFCK_01152	HFLALGJP_01658	NLKEFKOF_01659	PCDLJMFI_00940	JNCELPED_02041	LLGNGGLJ_03650
group_7006	hypothetical protein	9	9	1	ELGMCBCN_01062	GGJKAOFK_01027	AAGJMEAC_01440	OGHBEFCK_00368	HFLALGJP_04142	NLKEFKOF_00179	PCDLJMFI_01766	JNCELPED_02921	LLGNGGLJ_00516
group_7007	hypothetical protein	9	9	1	ELGMCBCN_02157	GGJKAOFK_02601	AAGJMEAC_01989	OGHBEFCK_03956	HFLALGJP_03107	NLKEFKOF_00836	PCDLJMFI_02539	JNCELPED_03485	LLGNGGLJ_00916
fliJ	Flagellar FliJ protein	9	9	1	ELGMCBCN_00832	GGJKAOFK_03541	AAGJMEAC_00744	OGHBEFCK_03204	HFLALGJP_01046	NLKEFKOF_02347	PCDLJMFI_01519	JNCELPED_00266	LLGNGGLJ_02259
kdsA	2-dehydro-3-deoxyphosphooctonate aldolase	9	9	1	ELGMCBCN_03034	GGJKAOFK_00870	AAGJMEAC_02350	OGHBEFCK_02416	HFLALGJP_01970	NLKEFKOF_01567	PCDLJMFI_00852	JNCELPED_01958	LLGNGGLJ_03732
bolA	DNA-binding transcriptional regulator BolA	9	9	1	ELGMCBCN_00298	GGJKAOFK_00298	AAGJMEAC_01325	OGHBEFCK_01354	HFLALGJP_00735	NLKEFKOF_00633	PCDLJMFI_01381	JNCELPED_01527	LLGNGGLJ_01137
yciN	Protein YciN	9	9	1	ELGMCBCN_04180	GGJKAOFK_03748	AAGJMEAC_03348	OGHBEFCK_01174	HFLALGJP_01681	NLKEFKOF_01634	PCDLJMFI_00914	JNCELPED_02018	LLGNGGLJ_03672
rpsG	30S ribosomal protein S7	9	9	1	ELGMCBCN_02361	GGJKAOFK_02092	AAGJMEAC_02809	OGHBEFCK_01477	HFLALGJP_01341	NLKEFKOF_03977	PCDLJMFI_02836	JNCELPED_02426	LLGNGGLJ_04337
group_7013	hypothetical protein	9	9	1	ELGMCBCN_00859	GGJKAOFK_03568	AAGJMEAC_00717	OGHBEFCK_03853	HFLALGJP_01068	NLKEFKOF_02319	PCDLJMFI_01545	JNCELPED_00243	LLGNGGLJ_02282
flhC	Flagellar transcriptional regulator FlhC	9	9	1	ELGMCBCN_00880	GGJKAOFK_01619	AAGJMEAC_00696	OGHBEFCK_03832	HFLALGJP_01088	NLKEFKOF_02297	PCDLJMFI_01566	JNCELPED_00222	LLGNGGLJ_02303
ybeZ	PhoH-like protein	9	9	1	ELGMCBCN_02173	GGJKAOFK_02617	AAGJMEAC_01973	OGHBEFCK_02997	HFLALGJP_03124	NLKEFKOF_00855	PCDLJMFI_02549	JNCELPED_03469	LLGNGGLJ_00932
cspC	Cold shock-like protein CspC	9	9	1	ELGMCBCN_00951	GGJKAOFK_01689	AAGJMEAC_00626	OGHBEFCK_00727	HFLALGJP_01172	NLKEFKOF_02219	PCDLJMFI_01633	JNCELPED_00152	LLGNGGLJ_02373
rmf	Ribosome modulation factor	9	9	1	ELGMCBCN_02557	GGJKAOFK_02405	AAGJMEAC_01790	OGHBEFCK_01681	HFLALGJP_04388	NLKEFKOF_01249	PCDLJMFI_02369	JNCELPED_00524	LLGNGGLJ_03065
yqiD	Protein YqiD	9	9	1	ELGMCBCN_03822	GGJKAOFK_03709	AAGJMEAC_03305	OGHBEFCK_04065	HFLALGJP_00097	NLKEFKOF_03644	PCDLJMFI_03468	JNCELPED_01180	LLGNGGLJ_00425
group_7019	hypothetical protein	9	9	1	ELGMCBCN_02694	GGJKAOFK_02459	AAGJMEAC_01927	OGHBEFCK_01846	HFLALGJP_04586	NLKEFKOF_03179	PCDLJMFI_00051	JNCELPED_03879	LLGNGGLJ_04066
sucC	Succinate--CoA ligase [ADP-forming] subunit beta	9	9	1	ELGMCBCN_02220	GGJKAOFK_02008	AAGJMEAC_03750	OGHBEFCK_02111	HFLALGJP_03760	NLKEFKOF_00930	PCDLJMFI_02608	JNCELPED_00783	LLGNGGLJ_01755
bhsA_1	Multiple stress resistance protein BhsA	9	9	1	ELGMCBCN_00466	GGJKAOFK_00597	AAGJMEAC_00273	OGHBEFCK_01608	HFLALGJP_00289	NLKEFKOF_03867	PCDLJMFI_03224	JNCELPED_01374	LLGNGGLJ_04211
dnaB	Replicative DNA helicase	9	9	1	ELGMCBCN_04414	GGJKAOFK_04259	AAGJMEAC_03963	OGHBEFCK_02609	HFLALGJP_02087	NLKEFKOF_04802	PCDLJMFI_00390	JNCELPED_02745	LLGNGGLJ_00322
ftsH	ATP-dependent zinc metalloprotease FtsH	9	9	1	ELGMCBCN_00525	GGJKAOFK_00538	AAGJMEAC_00332	OGHBEFCK_01549	HFLALGJP_00234	NLKEFKOF_03799	PCDLJMFI_03171	JNCELPED_01315	LLGNGGLJ_04270
rsuA	Ribosomal small subunit pseudouridine synthase A	9	9	1	ELGMCBCN_00716	GGJKAOFK_00711	AAGJMEAC_00518	OGHBEFCK_00188	HFLALGJP_02852	NLKEFKOF_02642	PCDLJMFI_02018	JNCELPED_00947	LLGNGGLJ_01346
ylaC	Inner membrane protein YlaC	9	9	1	ELGMCBCN_00276	GGJKAOFK_00276	AAGJMEAC_01303	OGHBEFCK_01376	HFLALGJP_00757	NLKEFKOF_00658	PCDLJMFI_01404	JNCELPED_01505	LLGNGGLJ_01115
corC	Magnesium and cobalt efflux protein CorC	9	9	1	ELGMCBCN_02171	GGJKAOFK_02615	AAGJMEAC_01975	OGHBEFCK_02995	HFLALGJP_03122	NLKEFKOF_00853	PCDLJMFI_02547	JNCELPED_03471	LLGNGGLJ_00930
thyA	Thymidylate synthase	9	9	1	ELGMCBCN_01830	GGJKAOFK_02671	AAGJMEAC_02099	OGHBEFCK_02460	HFLALGJP_02216	NLKEFKOF_03351	PCDLJMFI_00209	JNCELPED_01739	LLGNGGLJ_03869
yacG	DNA gyrase inhibitor YacG	9	9	1	ELGMCBCN_03281	GGJKAOFK_03050	AAGJMEAC_02452	OGHBEFCK_00266	HFLALGJP_00879	NLKEFKOF_00295	PCDLJMFI_01866	JNCELPED_02188	LLGNGGLJ_00215
lacC	Tagatose-6-phosphate kinase	9	9	1	ELGMCBCN_00700	GGJKAOFK_00695	AAGJMEAC_00502	OGHBEFCK_00204	HFLALGJP_02868	NLKEFKOF_02625	PCDLJMFI_02002	JNCELPED_00931	LLGNGGLJ_01362
cnu	OriC-binding nucleoid-associated protein	9	9	1	ELGMCBCN_01502	GGJKAOFK_01520	AAGJMEAC_01197	OGHBEFCK_02167	HFLALGJP_00367	NLKEFKOF_01989	PCDLJMFI_01027	JNCELPED_03809	LLGNGGLJ_02575
rpsJ	30S ribosomal protein S10	9	9	1	ELGMCBCN_02341	GGJKAOFK_02072	AAGJMEAC_03496	OGHBEFCK_01501	HFLALGJP_01347	NLKEFKOF_03956	PCDLJMFI_02830	JNCELPED_02446	LLGNGGLJ_02837
mipA_1	MltA-interacting protein	9	9	1	ELGMCBCN_02436	GGJKAOFK_02239	AAGJMEAC_01741	OGHBEFCK_00686	HFLALGJP_00568	NLKEFKOF_02174	PCDLJMFI_01669	JNCELPED_00111	LLGNGGLJ_02414
ndhC	NAD(P)H-quinone oxidoreductase subunit 3	9	9	1	ELGMCBCN_01958	GGJKAOFK_02290	AAGJMEAC_01499	OGHBEFCK_00064	HFLALGJP_02503	NLKEFKOF_02762	PCDLJMFI_02120	JNCELPED_01052	LLGNGGLJ_01241
exoX	Exodeoxyribonuclease 10	9	9	1	ELGMCBCN_00931	GGJKAOFK_01669	AAGJMEAC_00646	OGHBEFCK_00749	HFLALGJP_01152	NLKEFKOF_02239	PCDLJMFI_01613	JNCELPED_00172	LLGNGGLJ_02353
glnB	Nitrogen regulatory protein P-II 1	9	9	1	ELGMCBCN_02763	GGJKAOFK_01392	AAGJMEAC_01069	OGHBEFCK_00605	HFLALGJP_02351	NLKEFKOF_03057	PCDLJMFI_04121	JNCELPED_00384	LLGNGGLJ_03534
radA	DNA repair protein RadA	9	9	1	ELGMCBCN_01054	GGJKAOFK_01019	AAGJMEAC_01448	OGHBEFCK_00376	HFLALGJP_04150	NLKEFKOF_00169	PCDLJMFI_01756	JNCELPED_02913	LLGNGGLJ_00524
pflB	Formate acetyltransferase 1	9	9	1	ELGMCBCN_02607	GGJKAOFK_02355	AAGJMEAC_01840	OGHBEFCK_01731	HFLALGJP_02963	NLKEFKOF_01190	PCDLJMFI_02326	JNCELPED_00574	LLGNGGLJ_03115
rnhA	Ribonuclease HI	9	9	1	ELGMCBCN_04364	GGJKAOFK_04209	AAGJMEAC_03913	OGHBEFCK_03666	HFLALGJP_03851	NLKEFKOF_00425	PCDLJMFI_04199	JNCELPED_04287	LLGNGGLJ_02184
yqjE	Inner membrane protein YqjE	9	9	1	ELGMCBCN_00601	GGJKAOFK_00462	AAGJMEAC_00408	OGHBEFCK_01786	HFLALGJP_00158	NLKEFKOF_03715	PCDLJMFI_03417	JNCELPED_01239	LLGNGGLJ_00484
rplU	50S ribosomal protein L21	9	9	1	ELGMCBCN_00517	GGJKAOFK_00546	AAGJMEAC_00324	OGHBEFCK_01557	HFLALGJP_00242	NLKEFKOF_03808	PCDLJMFI_03179	JNCELPED_01323	LLGNGGLJ_04262
ygcP	putative protein YgcP	9	9	1	ELGMCBCN_01889	GGJKAOFK_04457	AAGJMEAC_04247	OGHBEFCK_04210	HFLALGJP_02281	NLKEFKOF_03280	PCDLJMFI_00143	JNCELPED_01681	LLGNGGLJ_03811
tatE	Sec-independent protein translocase protein TatE	9	9	1	ELGMCBCN_02141	GGJKAOFK_02585	AAGJMEAC_02005	OGHBEFCK_03972	HFLALGJP_03091	NLKEFKOF_00819	PCDLJMFI_02523	JNCELPED_03501	LLGNGGLJ_00900
erpA	Iron-sulfur cluster insertion protein ErpA	9	9	1	ELGMCBCN_03455	GGJKAOFK_03204	AAGJMEAC_02602	OGHBEFCK_02497	HFLALGJP_00950	NLKEFKOF_00357	PCDLJMFI_01921	JNCELPED_02243	LLGNGGLJ_01997
ypjD	Inner membrane protein YpjD	9	9	1	ELGMCBCN_04574	GGJKAOFK_04406	AAGJMEAC_04143	OGHBEFCK_03994	HFLALGJP_04317	NLKEFKOF_03118	PCDLJMFI_00020	JNCELPED_04154	LLGNGGLJ_04157
fdnG_1	Formate dehydrogenase, nitrate-inducible, major subunit	9	9	1	ELGMCBCN_04075	GGJKAOFK_03867	AAGJMEAC_04024	OGHBEFCK_01098	HFLALGJP_04677	NLKEFKOF_01821	PCDLJMFI_01124	JNCELPED_03052	LLGNGGLJ_02980
hisM	Histidine transport system permease protein HisM	9	9	1	ELGMCBCN_01938	GGJKAOFK_02310	AAGJMEAC_01519	OGHBEFCK_00044	HFLALGJP_02523	NLKEFKOF_02785	PCDLJMFI_02140	JNCELPED_01072	LLGNGGLJ_01221
cspE	Cold shock-like protein CspE	9	9	1	ELGMCBCN_02137	GGJKAOFK_02581	AAGJMEAC_02009	OGHBEFCK_03976	HFLALGJP_03088	NLKEFKOF_00815	PCDLJMFI_02520	JNCELPED_03505	LLGNGGLJ_00896
iscA	Iron-binding protein IscA	9	9	1	ELGMCBCN_02737	GGJKAOFK_01418	AAGJMEAC_01095	OGHBEFCK_00579	HFLALGJP_02326	NLKEFKOF_03029	PCDLJMFI_04102	JNCELPED_00359	LLGNGGLJ_03509
clpX	ATP-dependent Clp protease ATP-binding subunit ClpX	9	9	1	ELGMCBCN_00295	GGJKAOFK_00295	AAGJMEAC_01322	OGHBEFCK_01357	HFLALGJP_00738	NLKEFKOF_00636	PCDLJMFI_01384	JNCELPED_01524	LLGNGGLJ_01134
group_7049	hypothetical protein	9	9	1	ELGMCBCN_01438	GGJKAOFK_01581	AAGJMEAC_01258	OGHBEFCK_03915	HFLALGJP_05166	NLKEFKOF_01940	PCDLJMFI_01067	JNCELPED_03853	LLGNGGLJ_02619
group_7050	hypothetical protein	9	9	1	ELGMCBCN_04214	GGJKAOFK_04089	AAGJMEAC_03679	OGHBEFCK_03283	HFLALGJP_04550	NLKEFKOF_02855	PCDLJMFI_03108	JNCELPED_03971	LLGNGGLJ_03360
mdtI	Spermidine export protein MdtI	9	9	1	ELGMCBCN_01455	GGJKAOFK_01564	AAGJMEAC_01241	OGHBEFCK_03932	HFLALGJP_00341	NLKEFKOF_01959	PCDLJMFI_01054	JNCELPED_03836	LLGNGGLJ_02602
glyA	Serine hydroxymethyltransferase	9	9	1	ELGMCBCN_02761	GGJKAOFK_01394	AAGJMEAC_01071	OGHBEFCK_00603	HFLALGJP_02349	NLKEFKOF_03055	PCDLJMFI_04119	JNCELPED_00382	LLGNGGLJ_03532
ppiC	Peptidyl-prolyl cis-trans isomerase C	9	9	1	ELGMCBCN_03652	GGJKAOFK_03417	AAGJMEAC_02883	OGHBEFCK_02774	HFLALGJP_03461	NLKEFKOF_04487	PCDLJMFI_03863	JNCELPED_04123	LLGNGGLJ_01797
group_7054	hypothetical protein	9	9	1	ELGMCBCN_00547	GGJKAOFK_00516	AAGJMEAC_00354	OGHBEFCK_03553	HFLALGJP_00212	NLKEFKOF_03774	PCDLJMFI_03149	JNCELPED_01293	LLGNGGLJ_04292
holE	DNA polymerase III subunit theta	9	9	1	ELGMCBCN_00933	GGJKAOFK_01671	AAGJMEAC_00644	OGHBEFCK_00747	HFLALGJP_01154	NLKEFKOF_02237	PCDLJMFI_01615	JNCELPED_00170	LLGNGGLJ_02355
csgG	Curli production assembly/transport component CsgG	9	9	1	ELGMCBCN_04691	GGJKAOFK_04489	AAGJMEAC_04279	OGHBEFCK_04219	HFLALGJP_01776	NLKEFKOF_01377	PCDLJMFI_00696	JNCELPED_03751	LLGNGGLJ_00977
yheS	putative ABC transporter ATP-binding protein YheS	9	9	1	ELGMCBCN_02373	GGJKAOFK_02104	AAGJMEAC_02821	OGHBEFCK_01465	HFLALGJP_01329	NLKEFKOF_03989	PCDLJMFI_02848	JNCELPED_02414	LLGNGGLJ_04349
sdhE	FAD assembly factor SdhE	9	9	1	ELGMCBCN_02027	GGJKAOFK_01862	AAGJMEAC_01588	OGHBEFCK_02964	HFLALGJP_04270	NLKEFKOF_03440	PCDLJMFI_00262	JNCELPED_01820	LLGNGGLJ_03950
metK	S-adenosylmethionine synthase	9	9	1	ELGMCBCN_02068	GGJKAOFK_01903	AAGJMEAC_01629	OGHBEFCK_03634	HFLALGJP_03576	NLKEFKOF_03489	PCDLJMFI_00308	JNCELPED_01863	LLGNGGLJ_02643
nrdI	Protein NrdI	9	9	1	ELGMCBCN_02691	GGJKAOFK_02462	AAGJMEAC_01924	OGHBEFCK_01849	HFLALGJP_04589	NLKEFKOF_03182	PCDLJMFI_00056	JNCELPED_03882	LLGNGGLJ_04063
rpmC	50S ribosomal protein L29	9	9	1	ELGMCBCN_02332	GGJKAOFK_02063	AAGJMEAC_03487	OGHBEFCK_01510	HFLALGJP_01356	NLKEFKOF_03947	PCDLJMFI_02821	JNCELPED_02455	LLGNGGLJ_02828
group_7062	hypothetical protein	9	9	1	ELGMCBCN_02390	GGJKAOFK_02121	AAGJMEAC_02838	OGHBEFCK_01448	HFLALGJP_01312	NLKEFKOF_04007	PCDLJMFI_02865	JNCELPED_02397	LLGNGGLJ_04366
group_7063	hypothetical protein	9	9	1	ELGMCBCN_00949	GGJKAOFK_01687	AAGJMEAC_00628	OGHBEFCK_00731	HFLALGJP_01170	NLKEFKOF_02221	PCDLJMFI_01631	JNCELPED_00154	LLGNGGLJ_02371
rppH	RNA pyrophosphohydrolase	9	9	1	ELGMCBCN_01827	GGJKAOFK_02668	AAGJMEAC_02102	OGHBEFCK_02463	HFLALGJP_02213	NLKEFKOF_03355	PCDLJMFI_00212	JNCELPED_01742	LLGNGGLJ_03872
oxyR_2	Hydrogen peroxide-inducible genes activator	9	9	1	ELGMCBCN_02259	GGJKAOFK_01969	AAGJMEAC_03200	OGHBEFCK_02070	HFLALGJP_03719	NLKEFKOF_00976	PCDLJMFI_04318	JNCELPED_00742	LLGNGGLJ_01714
rplQ	50S ribosomal protein L17	9	9	1	ELGMCBCN_02314	GGJKAOFK_02045	AAGJMEAC_03469	OGHBEFCK_01528	HFLALGJP_01374	NLKEFKOF_03928	PCDLJMFI_02803	JNCELPED_02473	LLGNGGLJ_02810
recR	Recombination protein RecR	9	9	1	ELGMCBCN_00262	GGJKAOFK_00262	AAGJMEAC_01289	OGHBEFCK_01390	HFLALGJP_00771	NLKEFKOF_00674	PCDLJMFI_01418	JNCELPED_01491	LLGNGGLJ_01101
phoB	Phosphate regulon transcriptional regulatory protein PhoB	9	9	1	ELGMCBCN_00334	GGJKAOFK_00334	AAGJMEAC_01361	OGHBEFCK_01318	HFLALGJP_00696	NLKEFKOF_00594	PCDLJMFI_01342	JNCELPED_01563	LLGNGGLJ_00746
livJ	Leu/Ile/Val-binding protein	9	9	1	ELGMCBCN_02898	GGJKAOFK_02738	AAGJMEAC_02186	OGHBEFCK_03421	HFLALGJP_01221	NLKEFKOF_04107	PCDLJMFI_02958	JNCELPED_02310	LLGNGGLJ_04453
mngB	Mannosylglycerate hydrolase	9	9	1	ELGMCBCN_02224	GGJKAOFK_02004	AAGJMEAC_03746	OGHBEFCK_02107	HFLALGJP_03756	NLKEFKOF_00936	PCDLJMFI_02612	JNCELPED_00779	LLGNGGLJ_01751
typA	GTP-binding protein TypA/BipA	9	9	1	ELGMCBCN_01570	GGJKAOFK_01339	AAGJMEAC_00935	OGHBEFCK_01213	HFLALGJP_03646	NLKEFKOF_04589	PCDLJMFI_03765	JNCELPED_03334	LLGNGGLJ_00724
napC	Cytochrome c-type protein NapC	9	9	1	ELGMCBCN_00749	GGJKAOFK_00744	AAGJMEAC_00551	OGHBEFCK_00155	HFLALGJP_02835	NLKEFKOF_02662	PCDLJMFI_02037	JNCELPED_00964	LLGNGGLJ_01329
secY	Protein translocase subunit SecY	9	9	1	ELGMCBCN_02320	GGJKAOFK_02051	AAGJMEAC_03475	OGHBEFCK_01522	HFLALGJP_01368	NLKEFKOF_03935	PCDLJMFI_02809	JNCELPED_02467	LLGNGGLJ_02816
yecS	L-cystine transport system permease protein YecS	9	9	1	ELGMCBCN_00856	GGJKAOFK_03565	AAGJMEAC_00720	OGHBEFCK_03856	HFLALGJP_01065	NLKEFKOF_02323	PCDLJMFI_01542	JNCELPED_00246	LLGNGGLJ_02279
tusA	Sulfur carrier protein TusA	9	9	1	ELGMCBCN_02888	GGJKAOFK_02728	AAGJMEAC_02196	OGHBEFCK_03431	HFLALGJP_01211	NLKEFKOF_04119	PCDLJMFI_02968	JNCELPED_02300	LLGNGGLJ_04463
ygdR_1	putative lipoprotein YgdR	9	9	1	ELGMCBCN_01848	GGJKAOFK_02689	AAGJMEAC_02081	OGHBEFCK_02442	HFLALGJP_02239	NLKEFKOF_03328	PCDLJMFI_00191	JNCELPED_01722	LLGNGGLJ_03852
ygaM	putative protein YgaM	9	9	1	ELGMCBCN_02693	GGJKAOFK_02460	AAGJMEAC_01926	OGHBEFCK_01847	HFLALGJP_04587	NLKEFKOF_03180	PCDLJMFI_00052	JNCELPED_03880	LLGNGGLJ_04065
mreB	Cell shape-determining protein MreB	9	9	1	ELGMCBCN_00454	GGJKAOFK_00609	AAGJMEAC_00261	OGHBEFCK_01620	HFLALGJP_00301	NLKEFKOF_03880	PCDLJMFI_03236	JNCELPED_01386	LLGNGGLJ_04199
group_7078	hypothetical protein	9	9	1	ELGMCBCN_02145	GGJKAOFK_02589	AAGJMEAC_02001	OGHBEFCK_03968	HFLALGJP_03095	NLKEFKOF_00823	PCDLJMFI_02527	JNCELPED_03497	LLGNGGLJ_00904
group_7079	hypothetical protein	9	9	1	ELGMCBCN_03233	GGJKAOFK_03140	AAGJMEAC_02538	OGHBEFCK_01992	HFLALGJP_01845	NLKEFKOF_01457	PCDLJMFI_00767	JNCELPED_03682	LLGNGGLJ_01046
yfcD	putative Nudix hydrolase YfcD	9	9	1	ELGMCBCN_01946	GGJKAOFK_02302	AAGJMEAC_01511	OGHBEFCK_00052	HFLALGJP_02515	NLKEFKOF_02775	PCDLJMFI_02132	JNCELPED_01064	LLGNGGLJ_01229
ibpA	Small heat shock protein IbpA	9	9	1	ELGMCBCN_01228	GGJKAOFK_01194	AAGJMEAC_00873	OGHBEFCK_00978	HFLALGJP_02636	NLKEFKOF_04389	PCDLJMFI_03596	JNCELPED_03288	LLGNGGLJ_00032
hupB	DNA-binding protein HU-beta	9	9	1	ELGMCBCN_00293	GGJKAOFK_00293	AAGJMEAC_01320	OGHBEFCK_01359	HFLALGJP_00740	NLKEFKOF_00639	PCDLJMFI_01386	JNCELPED_01522	LLGNGGLJ_01132
group_7083	hypothetical protein	9	9	1	ELGMCBCN_03298	GGJKAOFK_03067	AAGJMEAC_02435	OGHBEFCK_00249	HFLALGJP_00896	NLKEFKOF_00317	PCDLJMFI_01883	JNCELPED_02205	LLGNGGLJ_00232
group_7084	hypothetical protein	9	9	1	ELGMCBCN_03746	GGJKAOFK_03627	AAGJMEAC_04164	OGHBEFCK_03120	HFLALGJP_02006	NLKEFKOF_01609	PCDLJMFI_00893	JNCELPED_01994	LLGNGGLJ_03696
cydX	Cytochrome bd-I ubiquinol oxidase subunit X	9	9	1	ELGMCBCN_02227	GGJKAOFK_02001	AAGJMEAC_03232	OGHBEFCK_02104	HFLALGJP_03753	NLKEFKOF_00940	PCDLJMFI_04284	JNCELPED_00776	LLGNGGLJ_01748
group_7086	hypothetical protein	9	9	1	ELGMCBCN_01951	GGJKAOFK_02297	AAGJMEAC_01506	OGHBEFCK_00057	HFLALGJP_02510	NLKEFKOF_02768	PCDLJMFI_02127	JNCELPED_01059	LLGNGGLJ_01234
yqjA	Inner membrane protein YqjA	9	9	1	ELGMCBCN_00605	GGJKAOFK_00458	AAGJMEAC_00412	OGHBEFCK_01782	HFLALGJP_00154	NLKEFKOF_03711	PCDLJMFI_03421	JNCELPED_01235	LLGNGGLJ_00480
rpmB	50S ribosomal protein L28	9	9	1	ELGMCBCN_01177	GGJKAOFK_01143	AAGJMEAC_00821	OGHBEFCK_01030	HFLALGJP_03401	NLKEFKOF_04315	PCDLJMFI_02748	JNCELPED_03230	LLGNGGLJ_00091
group_7089	hypothetical protein	9	9	1	ELGMCBCN_02375	GGJKAOFK_02106	AAGJMEAC_02823	OGHBEFCK_01463	HFLALGJP_01327	NLKEFKOF_03991	PCDLJMFI_02850	JNCELPED_02412	LLGNGGLJ_04351
group_709	hypothetical protein	9	9	1	ELGMCBCN_02465	GGJKAOFK_02210	AAGJMEAC_01712	OGHBEFCK_00657	HFLALGJP_00547	NLKEFKOF_02143	PCDLJMFI_01701	JNCELPED_00082	LLGNGGLJ_02443
atpH	ATP synthase subunit delta	9	9	1	ELGMCBCN_01276	GGJKAOFK_04282	AAGJMEAC_03985	OGHBEFCK_03585	HFLALGJP_02585	NLKEFKOF_04443	PCDLJMFI_03549	JNCELPED_04360	LLGNGGLJ_02777
rlmN	Dual-specificity RNA methyltransferase RlmN	9	9	1	ELGMCBCN_02726	GGJKAOFK_01429	AAGJMEAC_01106	OGHBEFCK_00568	HFLALGJP_02315	NLKEFKOF_03017	PCDLJMFI_02979	JNCELPED_00348	LLGNGGLJ_03498
skp	Chaperone protein Skp	9	9	1	ELGMCBCN_03477	GGJKAOFK_03182	AAGJMEAC_02580	OGHBEFCK_02519	HFLALGJP_00972	NLKEFKOF_00384	PCDLJMFI_01942	JNCELPED_02265	LLGNGGLJ_01975
zapB	Cell division protein ZapB	9	9	1	ELGMCBCN_01630	GGJKAOFK_01280	AAGJMEAC_00995	OGHBEFCK_01273	HFLALGJP_05088	NLKEFKOF_04659	PCDLJMFI_03672	JNCELPED_03394	LLGNGGLJ_00665
yshB	putative protein YshB	9	9	1	ELGMCBCN_01566	GGJKAOFK_01343	AAGJMEAC_00931	OGHBEFCK_01209	HFLALGJP_03641	NLKEFKOF_04586	PCDLJMFI_03769	JNCELPED_03330	LLGNGGLJ_00728
rimK	Ribosomal protein S6--L-glutamate ligase	9	9	1	ELGMCBCN_01328	GGJKAOFK_01740	AAGJMEAC_03005	OGHBEFCK_02257	HFLALGJP_03014	NLKEFKOF_01134	PCDLJMFI_02278	JNCELPED_00625	LLGNGGLJ_03166
rpsM	30S ribosomal protein S13	9	9	1	ELGMCBCN_02318	GGJKAOFK_02049	AAGJMEAC_03473	OGHBEFCK_01524	HFLALGJP_01370	NLKEFKOF_03933	PCDLJMFI_02807	JNCELPED_02469	LLGNGGLJ_02814
clpS	ATP-dependent Clp protease adapter protein ClpS	9	9	1	ELGMCBCN_01298	GGJKAOFK_04444	AAGJMEAC_04219	OGHBEFCK_03480	HFLALGJP_02985	NLKEFKOF_01165	PCDLJMFI_02307	JNCELPED_00596	LLGNGGLJ_03137
mgtS	Small protein MgtS	9	9	1	ELGMCBCN_03700	GGJKAOFK_03577	AAGJMEAC_03243	OGHBEFCK_03525	HFLALGJP_03911	NLKEFKOF_01891	PCDLJMFI_01077	JNCELPED_02971	LLGNGGLJ_02689
slyX	Protein SlyX	9	9	1	ELGMCBCN_02368	GGJKAOFK_02099	AAGJMEAC_02816	OGHBEFCK_01470	HFLALGJP_01334	NLKEFKOF_03984	PCDLJMFI_02843	JNCELPED_02419	LLGNGGLJ_04344
astD	N-succinylglutamate 5-semialdehyde dehydrogenase	9	9	1	ELGMCBCN_02472	GGJKAOFK_02203	AAGJMEAC_01705	OGHBEFCK_00650	HFLALGJP_00540	NLKEFKOF_02136	PCDLJMFI_01708	JNCELPED_00075	LLGNGGLJ_02450
ftsZ	Cell division protein FtsZ	9	9	1	ELGMCBCN_03276	GGJKAOFK_03045	AAGJMEAC_02457	OGHBEFCK_00271	HFLALGJP_00874	NLKEFKOF_00290	PCDLJMFI_01861	JNCELPED_02183	LLGNGGLJ_00210
group_7101	hypothetical protein	9	9	1	ELGMCBCN_03024	GGJKAOFK_00860	AAGJMEAC_02360	OGHBEFCK_02406	HFLALGJP_01960	NLKEFKOF_01556	PCDLJMFI_00842	JNCELPED_01948	LLGNGGLJ_03742
rpsN	30S ribosomal protein S14	9	9	1	ELGMCBCN_02327	GGJKAOFK_02058	AAGJMEAC_03482	OGHBEFCK_01515	HFLALGJP_01361	NLKEFKOF_03942	PCDLJMFI_02816	JNCELPED_02460	LLGNGGLJ_02823
dsrB	Protein DsrB	9	9	1	ELGMCBCN_00822	GGJKAOFK_03531	AAGJMEAC_00754	OGHBEFCK_03194	HFLALGJP_01036	NLKEFKOF_02356	PCDLJMFI_01509	JNCELPED_00276	LLGNGGLJ_02249
map	Methionine aminopeptidase	9	9	1	ELGMCBCN_03466	GGJKAOFK_03193	AAGJMEAC_02591	OGHBEFCK_02508	HFLALGJP_00961	NLKEFKOF_00371	PCDLJMFI_01931	JNCELPED_02254	LLGNGGLJ_01986
rng	Ribonuclease G	9	9	1	ELGMCBCN_00458	GGJKAOFK_00605	AAGJMEAC_00265	OGHBEFCK_01616	HFLALGJP_00297	NLKEFKOF_03876	PCDLJMFI_03232	JNCELPED_01382	LLGNGGLJ_04203
mlaD	Intermembrane phospholipid transport system binding protein MlaD	9	9	1	ELGMCBCN_00510	GGJKAOFK_00553	AAGJMEAC_00317	OGHBEFCK_01564	HFLALGJP_00249	NLKEFKOF_03816	PCDLJMFI_03186	JNCELPED_01330	LLGNGGLJ_04255
atpC	ATP synthase epsilon chain	9	9	1	ELGMCBCN_01272	GGJKAOFK_04286	AAGJMEAC_03981	OGHBEFCK_03581	HFLALGJP_02589	NLKEFKOF_04439	PCDLJMFI_03553	JNCELPED_04364	LLGNGGLJ_02781
ruvC	Crossover junction endodeoxyribonuclease RuvC	9	9	1	ELGMCBCN_00910	GGJKAOFK_01648	AAGJMEAC_00667	OGHBEFCK_00770	HFLALGJP_01116	NLKEFKOF_02264	PCDLJMFI_01593	JNCELPED_00193	LLGNGGLJ_02332
dcd	dCTP deaminase	9	9	1	ELGMCBCN_03349	GGJKAOFK_03252	AAGJMEAC_02640	OGHBEFCK_02572	HFLALGJP_02762	NLKEFKOF_02505	PCDLJMFI_03383	JNCELPED_00834	LLGNGGLJ_01459
spy	Periplasmic chaperone Spy	9	9	1	ELGMCBCN_02475	GGJKAOFK_02200	AAGJMEAC_01702	OGHBEFCK_00647	HFLALGJP_00537	NLKEFKOF_02133	PCDLJMFI_01711	JNCELPED_00072	LLGNGGLJ_02453
cmk	Cytidylate kinase	9	9	1	ELGMCBCN_02600	GGJKAOFK_02362	AAGJMEAC_01833	OGHBEFCK_01724	HFLALGJP_02956	NLKEFKOF_01197	PCDLJMFI_02333	JNCELPED_00567	LLGNGGLJ_03108
minD	Septum site-determining protein MinD	9	9	1	ELGMCBCN_02992	GGJKAOFK_00828	AAGJMEAC_02392	OGHBEFCK_02375	HFLALGJP_01928	NLKEFKOF_01520	PCDLJMFI_00809	JNCELPED_01916	LLGNGGLJ_03774
group_7112	hypothetical protein	9	9	1	ELGMCBCN_02722	GGJKAOFK_01433	AAGJMEAC_01110	OGHBEFCK_00564	HFLALGJP_02311	NLKEFKOF_03012	PCDLJMFI_02983	JNCELPED_00344	LLGNGGLJ_03494
fabZ	3-hydroxyacyl-[acyl-carrier-protein] dehydratase FabZ	9	9	1	ELGMCBCN_03479	GGJKAOFK_03180	AAGJMEAC_02578	OGHBEFCK_02521	HFLALGJP_00974	NLKEFKOF_00386	PCDLJMFI_01944	JNCELPED_02267	LLGNGGLJ_01973
appX	Putative cytochrome bd-II ubiquinol oxidase subunit AppX	9	9	1	ELGMCBCN_02530	GGJKAOFK_02432	AAGJMEAC_01763	OGHBEFCK_01653	HFLALGJP_04001	NLKEFKOF_01279	PCDLJMFI_00650	JNCELPED_00497	LLGNGGLJ_03038
recA	Protein RecA	9	9	1	ELGMCBCN_02666	GGJKAOFK_02487	AAGJMEAC_01899	OGHBEFCK_01874	HFLALGJP_04123	NLKEFKOF_03209	PCDLJMFI_00082	JNCELPED_03907	LLGNGGLJ_04038
rffH	Glucose-1-phosphate thymidylyltransferase 2	9	9	1	ELGMCBCN_03665	GGJKAOFK_03430	AAGJMEAC_02896	OGHBEFCK_02786	HFLALGJP_03474	NLKEFKOF_04500	PCDLJMFI_03851	JNCELPED_04110	LLGNGGLJ_01810
artM_2	Arginine ABC transporter permease protein ArtM	9	9	1	ELGMCBCN_01319	GGJKAOFK_01731	AAGJMEAC_03014	OGHBEFCK_02266	HFLALGJP_03005	NLKEFKOF_01145	PCDLJMFI_02287	JNCELPED_00616	LLGNGGLJ_03157
ribC	Riboflavin synthase	9	9	1	ELGMCBCN_01542	GGJKAOFK_01480	AAGJMEAC_01157	OGHBEFCK_02127	HFLALGJP_00406	NLKEFKOF_02034	PCDLJMFI_00990	JNCELPED_03769	LLGNGGLJ_02535
folX	Dihydroneopterin triphosphate 2'-epimerase	9	9	1	ELGMCBCN_01942	GGJKAOFK_02306	AAGJMEAC_01515	OGHBEFCK_00048	HFLALGJP_02519	NLKEFKOF_02780	PCDLJMFI_02136	JNCELPED_01068	LLGNGGLJ_01225
group_7120	hypothetical protein	9	9	1	ELGMCBCN_00307	GGJKAOFK_00307	AAGJMEAC_01334	OGHBEFCK_01345	HFLALGJP_00723	NLKEFKOF_00624	PCDLJMFI_01372	JNCELPED_01536	LLGNGGLJ_01146
rlmE	Ribosomal RNA large subunit methyltransferase E	9	9	1	ELGMCBCN_00524	GGJKAOFK_00539	AAGJMEAC_00331	OGHBEFCK_01550	HFLALGJP_00235	NLKEFKOF_03800	PCDLJMFI_03172	JNCELPED_01316	LLGNGGLJ_04269
yciO	putative protein YciO	9	9	1	ELGMCBCN_04186	GGJKAOFK_03754	AAGJMEAC_03342	OGHBEFCK_01180	HFLALGJP_01686	NLKEFKOF_01627	PCDLJMFI_00908	JNCELPED_02012	LLGNGGLJ_03678
acpP	Acyl carrier protein	9	9	1	ELGMCBCN_03219	GGJKAOFK_03126	AAGJMEAC_02524	OGHBEFCK_01978	HFLALGJP_01831	NLKEFKOF_01442	PCDLJMFI_00753	JNCELPED_03696	LLGNGGLJ_01032
group_7124	hypothetical protein	9	9	1	ELGMCBCN_04165	GGJKAOFK_03733	AAGJMEAC_03363	OGHBEFCK_01159	HFLALGJP_01666	NLKEFKOF_01650	PCDLJMFI_00928	JNCELPED_02033	LLGNGGLJ_03657
group_7125	hypothetical protein	9	9	1	ELGMCBCN_03462	GGJKAOFK_03197	AAGJMEAC_02595	OGHBEFCK_02504	HFLALGJP_00957	NLKEFKOF_00366	PCDLJMFI_01928	JNCELPED_02250	LLGNGGLJ_01990
tldD	Metalloprotease TldD	9	9	1	ELGMCBCN_00460	GGJKAOFK_00603	AAGJMEAC_00267	OGHBEFCK_01614	HFLALGJP_00295	NLKEFKOF_03874	PCDLJMFI_03230	JNCELPED_01380	LLGNGGLJ_04205
chbA	PTS system N,N'-diacetylchitobiose-specific EIIA component	9	9	1	ELGMCBCN_02482	GGJKAOFK_02193	AAGJMEAC_01695	OGHBEFCK_04204	HFLALGJP_00530	NLKEFKOF_02125	PCDLJMFI_01718	JNCELPED_00065	LLGNGGLJ_02460
acrR_1	HTH-type transcriptional regulator AcrR	9	9	1	ELGMCBCN_00270	GGJKAOFK_00270	AAGJMEAC_01297	OGHBEFCK_01382	HFLALGJP_00763	NLKEFKOF_00665	PCDLJMFI_01410	JNCELPED_01499	LLGNGGLJ_01109
trxC	Thioredoxin 2	9	9	1	ELGMCBCN_02792	GGJKAOFK_01363	AAGJMEAC_01040	OGHBEFCK_00634	HFLALGJP_05097	NLKEFKOF_03086	PCDLJMFI_04150	JNCELPED_00413	LLGNGGLJ_03563
pstS	Phosphate-binding protein PstS	9	9	1	ELGMCBCN_01269	GGJKAOFK_01235	AAGJMEAC_00914	OGHBEFCK_03578	HFLALGJP_02596	NLKEFKOF_04436	PCDLJMFI_03556	JNCELPED_04367	LLGNGGLJ_02784
fumD	Fumarase D	9	9	1	ELGMCBCN_04445	GGJKAOFK_04293	AAGJMEAC_04066	OGHBEFCK_02889	HFLALGJP_00419	NLKEFKOF_02049	PCDLJMFI_00977	JNCELPED_00004	LLGNGGLJ_02522
group_7132	Inner membrane ABC transporter permease protein YdcV	9	9	1	ELGMCBCN_03249	GGJKAOFK_03156	AAGJMEAC_02554	OGHBEFCK_02008	HFLALGJP_01861	NLKEFKOF_01474	PCDLJMFI_00783	JNCELPED_03666	LLGNGGLJ_01062
cpxP	Periplasmic protein CpxP	9	9	1	ELGMCBCN_01615	GGJKAOFK_01294	AAGJMEAC_00980	OGHBEFCK_01258	HFLALGJP_03696	NLKEFKOF_04641	PCDLJMFI_03726	JNCELPED_03379	LLGNGGLJ_00679
lexA_1	LexA repressor	9	9	1	ELGMCBCN_03534	GGJKAOFK_03311	AAGJMEAC_02770	OGHBEFCK_02618	HFLALGJP_02077	NLKEFKOF_04793	PCDLJMFI_00383	JNCELPED_02754	LLGNGGLJ_00331
rcnR	Transcriptional repressor RcnR	9	9	1	ELGMCBCN_03412	GGJKAOFK_03362	AAGJMEAC_03112	OGHBEFCK_03100	HFLALGJP_02797	NLKEFKOF_02550	PCDLJMFI_03918	JNCELPED_00868	LLGNGGLJ_01425
ybgC	Acyl-CoA thioester hydrolase YbgC	9	9	1	ELGMCBCN_02229	GGJKAOFK_01999	AAGJMEAC_03230	OGHBEFCK_02102	HFLALGJP_03751	NLKEFKOF_00942	PCDLJMFI_04286	JNCELPED_00774	LLGNGGLJ_01746
cysB	HTH-type transcriptional regulator CysB	9	9	1	ELGMCBCN_04178	GGJKAOFK_03746	AAGJMEAC_03350	OGHBEFCK_01172	HFLALGJP_01679	NLKEFKOF_01636	PCDLJMFI_00916	JNCELPED_02020	LLGNGGLJ_03670
atpD	ATP synthase subunit beta	9	9	1	ELGMCBCN_01273	GGJKAOFK_04285	AAGJMEAC_03982	OGHBEFCK_03582	HFLALGJP_02588	NLKEFKOF_04440	PCDLJMFI_03552	JNCELPED_04363	LLGNGGLJ_02780
rpsT	30S ribosomal protein S20	9	9	1	ELGMCBCN_01089	GGJKAOFK_01054	AAGJMEAC_01413	OGHBEFCK_00341	HFLALGJP_00802	NLKEFKOF_00208	PCDLJMFI_01791	JNCELPED_02114	LLGNGGLJ_00141
apt	Adenine phosphoribosyltransferase	9	9	1	ELGMCBCN_00265	GGJKAOFK_00265	AAGJMEAC_01292	OGHBEFCK_01387	HFLALGJP_00768	NLKEFKOF_00671	PCDLJMFI_01415	JNCELPED_01494	LLGNGGLJ_01104
decR	DNA-binding transcriptional activator DecR	9	9	1	ELGMCBCN_00286	GGJKAOFK_00286	AAGJMEAC_01313	OGHBEFCK_01366	HFLALGJP_00747	NLKEFKOF_00646	PCDLJMFI_01393	JNCELPED_01515	LLGNGGLJ_01125
group_7142	hypothetical protein	9	9	1	ELGMCBCN_02593	GGJKAOFK_02369	AAGJMEAC_01826	OGHBEFCK_01717	HFLALGJP_02949	NLKEFKOF_01204	PCDLJMFI_02340	JNCELPED_00560	LLGNGGLJ_03101
rpmA	50S ribosomal protein L27	9	9	1	ELGMCBCN_00518	GGJKAOFK_00545	AAGJMEAC_00325	OGHBEFCK_01556	HFLALGJP_00241	NLKEFKOF_03807	PCDLJMFI_03178	JNCELPED_01322	LLGNGGLJ_04263
ygiC	Putative acid--amine ligase YgiC	9	9	1	ELGMCBCN_03819	GGJKAOFK_03712	AAGJMEAC_03308	OGHBEFCK_04062	HFLALGJP_00094	NLKEFKOF_03641	PCDLJMFI_03474	JNCELPED_01177	LLGNGGLJ_00422
mdtJ	Spermidine export protein MdtJ	9	9	1	ELGMCBCN_01456	GGJKAOFK_01563	AAGJMEAC_01240	OGHBEFCK_03933	HFLALGJP_00342	NLKEFKOF_01960	PCDLJMFI_01053	JNCELPED_03835	LLGNGGLJ_02601
folA	Dihydrofolate reductase	9	9	1	ELGMCBCN_01113	GGJKAOFK_01078	AAGJMEAC_01389	OGHBEFCK_00316	HFLALGJP_00828	NLKEFKOF_00236	PCDLJMFI_01816	JNCELPED_02138	LLGNGGLJ_00165
nuoE	NADH-quinone oxidoreductase subunit E	9	9	1	ELGMCBCN_01961	GGJKAOFK_02287	AAGJMEAC_01496	OGHBEFCK_00067	HFLALGJP_02500	NLKEFKOF_02759	PCDLJMFI_02117	JNCELPED_01049	LLGNGGLJ_01244
sspA	Stringent starvation protein A	9	9	1	ELGMCBCN_00475	GGJKAOFK_00588	AAGJMEAC_00282	OGHBEFCK_01599	HFLALGJP_00280	NLKEFKOF_03858	PCDLJMFI_03215	JNCELPED_01365	LLGNGGLJ_04220
ybgI	GTP cyclohydrolase 1 type 2	9	9	1	ELGMCBCN_02202	GGJKAOFK_02026	AAGJMEAC_03768	OGHBEFCK_04299	HFLALGJP_03778	NLKEFKOF_00909	PCDLJMFI_02593	JNCELPED_00801	LLGNGGLJ_01773
clpP	ATP-dependent Clp protease proteolytic subunit	9	9	1	ELGMCBCN_00296	GGJKAOFK_00296	AAGJMEAC_01323	OGHBEFCK_01356	HFLALGJP_00737	NLKEFKOF_00635	PCDLJMFI_01383	JNCELPED_01525	LLGNGGLJ_01135
yajC	Sec translocon accessory complex subunit YajC	9	9	1	ELGMCBCN_00326	GGJKAOFK_00326	AAGJMEAC_01353	OGHBEFCK_01326	HFLALGJP_00704	NLKEFKOF_00604	PCDLJMFI_01351	JNCELPED_01555	LLGNGGLJ_01165
ynhF	putative protein YnhF	9	9	1	ELGMCBCN_01537	GGJKAOFK_01485	AAGJMEAC_01162	OGHBEFCK_02132	HFLALGJP_00401	NLKEFKOF_02028	PCDLJMFI_00995	JNCELPED_03774	LLGNGGLJ_02540
hypA	Hydrogenase maturation factor HypA	9	9	1	ELGMCBCN_02639	GGJKAOFK_02514	AAGJMEAC_01872	OGHBEFCK_01901	HFLALGJP_04093	NLKEFKOF_03240	PCDLJMFI_00104	JNCELPED_03934	LLGNGGLJ_04011
hfq	RNA-binding protein Hfq	9	9	1	ELGMCBCN_00148	GGJKAOFK_00091	AAGJMEAC_00091	OGHBEFCK_00820	HFLALGJP_01510	NLKEFKOF_04947	PCDLJMFI_00529	JNCELPED_02525	LLGNGGLJ_01903
gcvA	Glycine cleavage system transcriptional activator	9	9	1	ELGMCBCN_01849	GGJKAOFK_02690	AAGJMEAC_02080	OGHBEFCK_02441	HFLALGJP_02240	NLKEFKOF_03327	PCDLJMFI_00190	JNCELPED_01721	LLGNGGLJ_03851
yebF	Protein YebF	9	9	1	ELGMCBCN_00927	GGJKAOFK_01665	AAGJMEAC_00650	OGHBEFCK_00753	HFLALGJP_01147	NLKEFKOF_02244	PCDLJMFI_01610	JNCELPED_00176	LLGNGGLJ_02349
glsA2	Glutaminase 2	9	9	1	ELGMCBCN_03711	GGJKAOFK_03588	AAGJMEAC_03254	OGHBEFCK_03514	HFLALGJP_03893	NLKEFKOF_01878	PCDLJMFI_01087	JNCELPED_02982	LLGNGGLJ_02700
group_7158	hypothetical protein	9	9	1	ELGMCBCN_03456	GGJKAOFK_03203	AAGJMEAC_02601	OGHBEFCK_02498	HFLALGJP_00951	NLKEFKOF_00358	PCDLJMFI_01922	JNCELPED_02244	LLGNGGLJ_01996
cfa	Cyclopropane-fatty-acyl-phospholipid synthase	9	9	1	ELGMCBCN_01541	GGJKAOFK_01481	AAGJMEAC_01158	OGHBEFCK_02128	HFLALGJP_00405	NLKEFKOF_02033	PCDLJMFI_00991	JNCELPED_03770	LLGNGGLJ_02536
fur	Ferric uptake regulation protein	9	9	1	ELGMCBCN_02193	GGJKAOFK_02637	AAGJMEAC_01953	OGHBEFCK_03017	HFLALGJP_03144	NLKEFKOF_00880	PCDLJMFI_02576	JNCELPED_03449	LLGNGGLJ_00953
iscU	Iron-sulfur cluster assembly scaffold protein IscU	9	9	1	ELGMCBCN_02738	GGJKAOFK_01417	AAGJMEAC_01094	OGHBEFCK_00580	HFLALGJP_02327	NLKEFKOF_03030	PCDLJMFI_04103	JNCELPED_00360	LLGNGGLJ_03510
oppA	Periplasmic oligopeptide-binding protein	9	9	1	ELGMCBCN_03741	GGJKAOFK_03622	AAGJMEAC_04159	OGHBEFCK_03115	HFLALGJP_02001	NLKEFKOF_01603	PCDLJMFI_00888	JNCELPED_01989	LLGNGGLJ_03701
purC	Phosphoribosylaminoimidazole-succinocarboxamide synthase	9	9	1	ELGMCBCN_03113	GGJKAOFK_02938	AAGJMEAC_02284	OGHBEFCK_00511	HFLALGJP_03235	NLKEFKOF_02966	PCDLJMFI_03013	JNCELPED_00305	LLGNGGLJ_03455
group_7164	hypothetical protein	9	9	1	ELGMCBCN_03050	GGJKAOFK_02875	AAGJMEAC_02221	OGHBEFCK_04015	HFLALGJP_03175	NLKEFKOF_02896	PCDLJMFI_03070	JNCELPED_04008	LLGNGGLJ_03397
ybaA	putative protein YbaA	9	9	1	ELGMCBCN_00278	GGJKAOFK_00278	AAGJMEAC_01305	OGHBEFCK_01374	HFLALGJP_00755	NLKEFKOF_00656	PCDLJMFI_01402	JNCELPED_01507	LLGNGGLJ_01117
rplV	50S ribosomal protein L22	9	9	1	ELGMCBCN_02335	GGJKAOFK_02066	AAGJMEAC_03490	OGHBEFCK_01507	HFLALGJP_01353	NLKEFKOF_03950	PCDLJMFI_02824	JNCELPED_02452	LLGNGGLJ_02831
lutR	HTH-type transcriptional regulator LutR	9	9	1	ELGMCBCN_01236	GGJKAOFK_01202	AAGJMEAC_00881	OGHBEFCK_00970	HFLALGJP_02628	NLKEFKOF_04398	PCDLJMFI_03588	JNCELPED_03296	LLGNGGLJ_00024
lptE	LPS-assembly lipoprotein LptE	9	9	1	ELGMCBCN_02155	GGJKAOFK_02599	AAGJMEAC_01991	OGHBEFCK_03958	HFLALGJP_03105	NLKEFKOF_00833	PCDLJMFI_02537	JNCELPED_03487	LLGNGGLJ_00914
minE	Cell division topological specificity factor	9	9	1	ELGMCBCN_02991	GGJKAOFK_00827	AAGJMEAC_02393	OGHBEFCK_02374	HFLALGJP_01927	NLKEFKOF_01519	PCDLJMFI_00808	JNCELPED_01915	LLGNGGLJ_03775
group_717	hypothetical protein	9	9	1	ELGMCBCN_02533	GGJKAOFK_02429	AAGJMEAC_01766	OGHBEFCK_01656	HFLALGJP_03998	NLKEFKOF_01276	PCDLJMFI_00647	JNCELPED_00500	LLGNGGLJ_03041
lapB_2	Lipopolysaccharide assembly protein B	9	9	1	ELGMCBCN_04170	GGJKAOFK_03738	AAGJMEAC_03358	OGHBEFCK_01164	HFLALGJP_01671	NLKEFKOF_01645	PCDLJMFI_00923	JNCELPED_02028	LLGNGGLJ_03662
rpoE	ECF RNA polymerase sigma-E factor	9	9	1	ELGMCBCN_02783	GGJKAOFK_01372	AAGJMEAC_01049	OGHBEFCK_00625	HFLALGJP_02429	NLKEFKOF_03077	PCDLJMFI_04141	JNCELPED_00404	LLGNGGLJ_03554
engB	putative GTP-binding protein EngB	9	9	1	ELGMCBCN_01563	GGJKAOFK_01346	AAGJMEAC_00928	OGHBEFCK_01206	HFLALGJP_03638	NLKEFKOF_04583	PCDLJMFI_04402	JNCELPED_03327	LLGNGGLJ_00731
pgpA	Phosphatidylglycerophosphatase A	9	9	1	ELGMCBCN_00315	GGJKAOFK_00315	AAGJMEAC_01342	OGHBEFCK_01337	HFLALGJP_00715	NLKEFKOF_00616	PCDLJMFI_01364	JNCELPED_01544	LLGNGGLJ_01154
kefF	Glutathione-regulated potassium-efflux system ancillary protein KefF	9	9	1	ELGMCBCN_01111	GGJKAOFK_01076	AAGJMEAC_01391	OGHBEFCK_00318	HFLALGJP_00826	NLKEFKOF_00233	PCDLJMFI_01814	JNCELPED_02136	LLGNGGLJ_00163
lptA	Lipopolysaccharide export system protein LptA	9	9	1	ELGMCBCN_00503	GGJKAOFK_00560	AAGJMEAC_00310	OGHBEFCK_01571	HFLALGJP_00256	NLKEFKOF_03824	PCDLJMFI_03193	JNCELPED_01337	LLGNGGLJ_04248
ydfZ	Putative selenoprotein YdfZ	9	9	1	ELGMCBCN_03693	GGJKAOFK_03570	AAGJMEAC_03236	OGHBEFCK_03529	HFLALGJP_03918	NLKEFKOF_01899	PCDLJMFI_01072	JNCELPED_02964	LLGNGGLJ_02682
yibN	putative protein YibN	9	9	1	ELGMCBCN_01152	GGJKAOFK_01118	AAGJMEAC_00796	OGHBEFCK_01055	HFLALGJP_03424	NLKEFKOF_04283	PCDLJMFI_02725	JNCELPED_03205	LLGNGGLJ_00116
group_7178	hypothetical protein	9	9	1	ELGMCBCN_01623	GGJKAOFK_01287	AAGJMEAC_00988	OGHBEFCK_01266	HFLALGJP_03704	NLKEFKOF_04651	PCDLJMFI_03679	JNCELPED_03387	LLGNGGLJ_00672
tdcF	Putative reactive intermediate deaminase TdcF	9	9	1	ELGMCBCN_00589	GGJKAOFK_00474	AAGJMEAC_00396	OGHBEFCK_01798	HFLALGJP_00170	NLKEFKOF_03729	PCDLJMFI_03406	JNCELPED_01251	LLGNGGLJ_00496
group_7180	hypothetical protein	9	9	1	ELGMCBCN_00821	GGJKAOFK_03530	AAGJMEAC_00755	OGHBEFCK_03193	HFLALGJP_01035	NLKEFKOF_02357	PCDLJMFI_01508	JNCELPED_00277	LLGNGGLJ_02248
group_7181	hypothetical protein	9	9	1	ELGMCBCN_04335	GGJKAOFK_04140	AAGJMEAC_03811	OGHBEFCK_03824	HFLALGJP_02698	NLKEFKOF_02433	PCDLJMFI_03323	JNCELPED_03587	LLGNGGLJ_01520
flgH_1	Flagellar L-ring protein	9	9	1	ELGMCBCN_03205	GGJKAOFK_03112	AAGJMEAC_02510	OGHBEFCK_01964	HFLALGJP_01817	NLKEFKOF_01425	PCDLJMFI_00737	JNCELPED_03710	LLGNGGLJ_01018
frdB	Fumarate reductase iron-sulfur subunit	9	9	1	ELGMCBCN_00129	GGJKAOFK_00110	AAGJMEAC_00110	OGHBEFCK_00839	HFLALGJP_01529	NLKEFKOF_04925	PCDLJMFI_00511	JNCELPED_02506	LLGNGGLJ_01922
rplC	50S ribosomal protein L3	9	9	1	ELGMCBCN_02340	GGJKAOFK_02071	AAGJMEAC_03495	OGHBEFCK_01502	HFLALGJP_01348	NLKEFKOF_03955	PCDLJMFI_02829	JNCELPED_02447	LLGNGGLJ_02836
nupC	Nucleoside permease NupC	9	9	1	ELGMCBCN_04193	GGJKAOFK_04068	AAGJMEAC_03658	OGHBEFCK_03263	HFLALGJP_04530	NLKEFKOF_02876	PCDLJMFI_03088	JNCELPED_03991	LLGNGGLJ_03380
rpmE	50S ribosomal protein L31	9	9	1	ELGMCBCN_01638	GGJKAOFK_01271	AAGJMEAC_01003	OGHBEFCK_01281	HFLALGJP_05080	NLKEFKOF_04669	PCDLJMFI_03664	JNCELPED_03402	LLGNGGLJ_00657
cheZ	Protein phosphatase CheZ	9	9	1	ELGMCBCN_00891	GGJKAOFK_01630	AAGJMEAC_00685	OGHBEFCK_00788	HFLALGJP_01098	NLKEFKOF_02284	PCDLJMFI_01576	JNCELPED_00212	LLGNGGLJ_02313
rpmH	50S ribosomal protein L34	9	9	1	ELGMCBCN_01244	GGJKAOFK_01210	AAGJMEAC_00889	OGHBEFCK_00962	HFLALGJP_02620	NLKEFKOF_04410	PCDLJMFI_03580	JNCELPED_03304	LLGNGGLJ_00016
fabF	3-oxoacyl-[acyl-carrier-protein] synthase 2	9	9	1	ELGMCBCN_03220	GGJKAOFK_03127	AAGJMEAC_02525	OGHBEFCK_01979	HFLALGJP_01832	NLKEFKOF_01443	PCDLJMFI_00754	JNCELPED_03695	LLGNGGLJ_01033
helD	DNA helicase IV	9	9	1	ELGMCBCN_02548	GGJKAOFK_02414	AAGJMEAC_01781	OGHBEFCK_01672	HFLALGJP_04397	NLKEFKOF_01259	PCDLJMFI_02378	JNCELPED_00515	LLGNGGLJ_03056
rpoH	RNA polymerase sigma factor RpoH	9	9	1	ELGMCBCN_02897	GGJKAOFK_02737	AAGJMEAC_02187	OGHBEFCK_03422	HFLALGJP_01220	NLKEFKOF_04108	PCDLJMFI_02959	JNCELPED_02309	LLGNGGLJ_04454
glyQ	Glycine--tRNA ligase alpha subunit	9	9	1	ELGMCBCN_04054	GGJKAOFK_03889	AAGJMEAC_03837	OGHBEFCK_04286	HFLALGJP_03317	NLKEFKOF_04223	PCDLJMFI_02675	JNCELPED_03106	LLGNGGLJ_01563
group_7192	hypothetical protein	9	9	1	ELGMCBCN_00703	GGJKAOFK_00698	AAGJMEAC_00505	OGHBEFCK_00201	HFLALGJP_02865	NLKEFKOF_02629	PCDLJMFI_02005	JNCELPED_00934	LLGNGGLJ_01359
yggX	putative Fe(2+)-trafficking protein	9	9	1	ELGMCBCN_02088	GGJKAOFK_01923	AAGJMEAC_01649	OGHBEFCK_03654	HFLALGJP_03601	NLKEFKOF_03511	PCDLJMFI_00328	JNCELPED_01883	LLGNGGLJ_02663
rplR	50S ribosomal protein L18	9	9	1	ELGMCBCN_02324	GGJKAOFK_02055	AAGJMEAC_03479	OGHBEFCK_01518	HFLALGJP_01364	NLKEFKOF_03939	PCDLJMFI_02813	JNCELPED_02463	LLGNGGLJ_02820
atpI	ATP synthase protein I	9	9	1	ELGMCBCN_01280	GGJKAOFK_04278	AAGJMEAC_03989	OGHBEFCK_03589	HFLALGJP_02581	NLKEFKOF_04448	PCDLJMFI_03545	JNCELPED_04356	LLGNGGLJ_02773
accC	Biotin carboxylase	9	9	1	ELGMCBCN_00450	GGJKAOFK_00613	AAGJMEAC_00257	OGHBEFCK_01624	HFLALGJP_00306	NLKEFKOF_03885	PCDLJMFI_03240	JNCELPED_01390	LLGNGGLJ_04195
group_7197	hypothetical protein	9	9	1	ELGMCBCN_00676	GGJKAOFK_00671	AAGJMEAC_00478	OGHBEFCK_00228	HFLALGJP_02892	NLKEFKOF_02598	PCDLJMFI_01978	JNCELPED_00907	LLGNGGLJ_01386
group_7198	hypothetical protein	9	9	1	ELGMCBCN_03739	GGJKAOFK_03620	AAGJMEAC_04157	OGHBEFCK_03113	HFLALGJP_01999	NLKEFKOF_01601	PCDLJMFI_00886	JNCELPED_01987	LLGNGGLJ_03703
ibpB	Small heat shock protein IbpB	9	9	1	ELGMCBCN_01227	GGJKAOFK_01193	AAGJMEAC_00872	OGHBEFCK_00979	HFLALGJP_02637	NLKEFKOF_04388	PCDLJMFI_03597	JNCELPED_03287	LLGNGGLJ_00033
pntB	NAD(P) transhydrogenase subunit beta	9	9	1	ELGMCBCN_01478	GGJKAOFK_01544	AAGJMEAC_01221	OGHBEFCK_02191	HFLALGJP_00344	NLKEFKOF_01962	PCDLJMFI_01051	JNCELPED_03833	LLGNGGLJ_02599
oxyR_1	Hydrogen peroxide-inducible genes activator	9	9	1	ELGMCBCN_01662	GGJKAOFK_01247	AAGJMEAC_01027	OGHBEFCK_01305	HFLALGJP_04840	NLKEFKOF_04698	PCDLJMFI_04330	JNCELPED_03426	LLGNGGLJ_00633
rnc	Ribonuclease 3	9	9	1	ELGMCBCN_02777	GGJKAOFK_01378	AAGJMEAC_01055	OGHBEFCK_00619	HFLALGJP_02423	NLKEFKOF_03071	PCDLJMFI_04135	JNCELPED_00398	LLGNGGLJ_03548
ftsA_1	Cell division protein FtsA	9	9	1	ELGMCBCN_03275	GGJKAOFK_03044	AAGJMEAC_02458	OGHBEFCK_00272	HFLALGJP_00873	NLKEFKOF_00289	PCDLJMFI_01860	JNCELPED_02182	LLGNGGLJ_00209
fdoG_2	Formate dehydrogenase-O major subunit	9	9	1	ELGMCBCN_01596	GGJKAOFK_01313	AAGJMEAC_00961	OGHBEFCK_01239	HFLALGJP_03675	NLKEFKOF_04620	PCDLJMFI_03742	JNCELPED_03360	LLGNGGLJ_00698
caiA_1	Crotonobetainyl-CoA reductase	9	9	1	ELGMCBCN_01104	GGJKAOFK_01069	AAGJMEAC_01398	OGHBEFCK_00325	HFLALGJP_00819	NLKEFKOF_00226	PCDLJMFI_01807	JNCELPED_02129	LLGNGGLJ_00156
group_7206	hypothetical protein	9	9	1	ELGMCBCN_01014	GGJKAOFK_00979	AAGJMEAC_03891	OGHBEFCK_00416	HFLALGJP_04189	NLKEFKOF_00128	PCDLJMFI_03996	JNCELPED_02864	LLGNGGLJ_00573
xerD	Tyrosine recombinase XerD	9	9	1	ELGMCBCN_02024	GGJKAOFK_01859	AAGJMEAC_01585	OGHBEFCK_02967	HFLALGJP_04273	NLKEFKOF_03437	PCDLJMFI_00259	JNCELPED_01817	LLGNGGLJ_03947
rplP	50S ribosomal protein L16	9	9	1	ELGMCBCN_02333	GGJKAOFK_02064	AAGJMEAC_03488	OGHBEFCK_01509	HFLALGJP_01355	NLKEFKOF_03948	PCDLJMFI_02822	JNCELPED_02454	LLGNGGLJ_02829
rcsF	Outer membrane lipoprotein RcsF	9	9	1	ELGMCBCN_03496	GGJKAOFK_03163	AAGJMEAC_02561	OGHBEFCK_02538	HFLALGJP_00991	NLKEFKOF_00406	PCDLJMFI_01962	JNCELPED_02284	LLGNGGLJ_01956
dppC	Dipeptide transport system permease protein DppC	9	9	1	ELGMCBCN_02814	GGJKAOFK_00888	AAGJMEAC_02939	OGHBEFCK_02688	HFLALGJP_03295	NLKEFKOF_04201	PCDLJMFI_02657	JNCELPED_03125	LLGNGGLJ_01582
group_7211	hypothetical protein	9	9	1	ELGMCBCN_01824	GGJKAOFK_02665	AAGJMEAC_02105	OGHBEFCK_02466	HFLALGJP_02210	NLKEFKOF_03359	PCDLJMFI_00215	JNCELPED_01745	LLGNGGLJ_03875
yhcB	Inner membrane protein YhcB	9	9	1	ELGMCBCN_00471	GGJKAOFK_00592	AAGJMEAC_00278	OGHBEFCK_01603	HFLALGJP_00284	NLKEFKOF_03862	PCDLJMFI_03219	JNCELPED_01369	LLGNGGLJ_04216
group_7213	hypothetical protein	9	9	1	ELGMCBCN_02546	GGJKAOFK_02416	AAGJMEAC_01779	OGHBEFCK_01669	HFLALGJP_04399	NLKEFKOF_01262	PCDLJMFI_02380	JNCELPED_00513	LLGNGGLJ_03054
group_7214	hypothetical protein	9	9	1	ELGMCBCN_02228	GGJKAOFK_02000	AAGJMEAC_03231	OGHBEFCK_02103	HFLALGJP_03752	NLKEFKOF_00941	PCDLJMFI_04285	JNCELPED_00775	LLGNGGLJ_01747
dtd	D-aminoacyl-tRNA deacylase	9	9	1	ELGMCBCN_01586	GGJKAOFK_01323	AAGJMEAC_00951	OGHBEFCK_01229	HFLALGJP_03662	NLKEFKOF_04609	PCDLJMFI_03753	JNCELPED_03350	LLGNGGLJ_00708
nuoI	NADH-quinone oxidoreductase subunit I	9	9	1	ELGMCBCN_01965	GGJKAOFK_02283	AAGJMEAC_01492	OGHBEFCK_00071	HFLALGJP_02496	NLKEFKOF_02753	PCDLJMFI_02113	JNCELPED_01045	LLGNGGLJ_01248
zapA	Cell division protein ZapA	9	9	1	ELGMCBCN_02040	GGJKAOFK_01875	AAGJMEAC_01601	OGHBEFCK_02951	HFLALGJP_04257	NLKEFKOF_03456	PCDLJMFI_00274	JNCELPED_01833	LLGNGGLJ_03963
atpA	ATP synthase subunit alpha	9	9	1	ELGMCBCN_01275	GGJKAOFK_04283	AAGJMEAC_03984	OGHBEFCK_03584	HFLALGJP_02586	NLKEFKOF_04442	PCDLJMFI_03550	JNCELPED_04361	LLGNGGLJ_02778
hslV	ATP-dependent protease subunit HslV	9	9	1	ELGMCBCN_01634	GGJKAOFK_01276	AAGJMEAC_00999	OGHBEFCK_01277	HFLALGJP_05084	NLKEFKOF_04663	PCDLJMFI_03668	JNCELPED_03398	LLGNGGLJ_00661
mltB	Membrane-bound lytic murein transglycosylase B	9	9	1	ELGMCBCN_02664	GGJKAOFK_02489	AAGJMEAC_01897	OGHBEFCK_01876	HFLALGJP_04121	NLKEFKOF_03212	PCDLJMFI_00084	JNCELPED_03909	LLGNGGLJ_04036
rpsQ	30S ribosomal protein S17	9	9	1	ELGMCBCN_02331	GGJKAOFK_02062	AAGJMEAC_03486	OGHBEFCK_01511	HFLALGJP_01357	NLKEFKOF_03946	PCDLJMFI_02820	JNCELPED_02456	LLGNGGLJ_02827
rsfS	Ribosomal silencing factor RsfS	9	9	1	ELGMCBCN_02151	GGJKAOFK_02595	AAGJMEAC_01995	OGHBEFCK_03962	HFLALGJP_03101	NLKEFKOF_00829	PCDLJMFI_02533	JNCELPED_03491	LLGNGGLJ_00910
group_7222	hypothetical protein	9	9	1	ELGMCBCN_02890	GGJKAOFK_02730	AAGJMEAC_02194	OGHBEFCK_03429	HFLALGJP_01213	NLKEFKOF_04116	PCDLJMFI_02966	JNCELPED_02302	LLGNGGLJ_04461
mprA	Transcriptional repressor MprA	9	9	1	ELGMCBCN_02682	GGJKAOFK_02471	AAGJMEAC_01915	OGHBEFCK_01858	HFLALGJP_04598	NLKEFKOF_03191	PCDLJMFI_00065	JNCELPED_03891	LLGNGGLJ_04054
group_7224	hypothetical protein	9	9	1	ELGMCBCN_04369	GGJKAOFK_04214	AAGJMEAC_03918	OGHBEFCK_03661	HFLALGJP_03856	NLKEFKOF_00419	PCDLJMFI_04204	JNCELPED_04282	LLGNGGLJ_02179
ybjN	putative protein YbjN	9	9	1	ELGMCBCN_01327	GGJKAOFK_01739	AAGJMEAC_03006	OGHBEFCK_02258	HFLALGJP_03013	NLKEFKOF_01135	PCDLJMFI_02279	JNCELPED_00624	LLGNGGLJ_03165
xseB	Exodeoxyribonuclease 7 small subunit	9	9	1	ELGMCBCN_00311	GGJKAOFK_00311	AAGJMEAC_01338	OGHBEFCK_01341	HFLALGJP_00719	NLKEFKOF_00620	PCDLJMFI_01368	JNCELPED_01540	LLGNGGLJ_01150
apaG	Protein ApaG	9	9	1	ELGMCBCN_01115	GGJKAOFK_01080	AAGJMEAC_01387	OGHBEFCK_00314	HFLALGJP_00832	NLKEFKOF_00238	PCDLJMFI_01820	JNCELPED_02140	LLGNGGLJ_00167
mdaB	NADPH:quinone oxidoreductase MdaB	9	9	1	ELGMCBCN_03810	GGJKAOFK_03721	AAGJMEAC_03317	OGHBEFCK_04053	HFLALGJP_00085	NLKEFKOF_03631	PCDLJMFI_03489	JNCELPED_01168	LLGNGGLJ_00413
rbfA	30S ribosome-binding factor	9	9	1	ELGMCBCN_00536	GGJKAOFK_00527	AAGJMEAC_00343	OGHBEFCK_03542	HFLALGJP_00223	NLKEFKOF_03788	PCDLJMFI_03160	JNCELPED_01304	LLGNGGLJ_04281
rplM	50S ribosomal protein L13	9	9	1	ELGMCBCN_00473	GGJKAOFK_00590	AAGJMEAC_00280	OGHBEFCK_01601	HFLALGJP_00282	NLKEFKOF_03860	PCDLJMFI_03217	JNCELPED_01367	LLGNGGLJ_04218
ompR	Transcriptional regulatory protein OmpR	9	9	1	ELGMCBCN_02953	GGJKAOFK_02792	AAGJMEAC_02131	OGHBEFCK_02850	HFLALGJP_01276	NLKEFKOF_04045	PCDLJMFI_02897	JNCELPED_02362	LLGNGGLJ_04401
rplE	50S ribosomal protein L5	9	9	1	ELGMCBCN_02328	GGJKAOFK_02059	AAGJMEAC_03483	OGHBEFCK_01514	HFLALGJP_01360	NLKEFKOF_03943	PCDLJMFI_02817	JNCELPED_02459	LLGNGGLJ_02824
ansA	L-asparaginase 1	9	9	1	ELGMCBCN_02451	GGJKAOFK_02224	AAGJMEAC_01726	OGHBEFCK_00671	HFLALGJP_00561	NLKEFKOF_02158	PCDLJMFI_01685	JNCELPED_00096	LLGNGGLJ_02429
btuD_4	Vitamin B12 import ATP-binding protein BtuD	9	9	1	ELGMCBCN_03745	GGJKAOFK_03626	AAGJMEAC_04163	OGHBEFCK_03119	HFLALGJP_02005	NLKEFKOF_01608	PCDLJMFI_00892	JNCELPED_01993	LLGNGGLJ_03697
group_7235	hypothetical protein	9	9	1	ELGMCBCN_01186	GGJKAOFK_01152	AAGJMEAC_00830	OGHBEFCK_01021	HFLALGJP_03371	NLKEFKOF_04326	PCDLJMFI_02756	JNCELPED_03239	LLGNGGLJ_00082
rplS	50S ribosomal protein L19	9	9	1	ELGMCBCN_04579	GGJKAOFK_04411	AAGJMEAC_04138	OGHBEFCK_03999	HFLALGJP_04312	NLKEFKOF_03112	PCDLJMFI_00015	JNCELPED_04149	LLGNGGLJ_04162
pgsA	CDP-diacylglycerol--glycerol-3-phosphate 3-phosphatidyltransferase	9	9	1	ELGMCBCN_00862	GGJKAOFK_01601	AAGJMEAC_00714	OGHBEFCK_03850	HFLALGJP_01071	NLKEFKOF_02316	PCDLJMFI_01548	JNCELPED_00240	LLGNGGLJ_02285
rpsR	30S ribosomal protein S18	9	9	1	ELGMCBCN_00173	GGJKAOFK_00066	AAGJMEAC_00066	OGHBEFCK_02283	HFLALGJP_01480	NLKEFKOF_04980	PCDLJMFI_00559	JNCELPED_02555	LLGNGGLJ_01873
nrdH	Glutaredoxin-like protein NrdH	9	9	1	ELGMCBCN_02692	GGJKAOFK_02461	AAGJMEAC_01925	OGHBEFCK_01848	HFLALGJP_04588	NLKEFKOF_03181	PCDLJMFI_00055	JNCELPED_03881	LLGNGGLJ_04064
ldrD	Small toxic polypeptide LdrD	9	9	1	ELGMCBCN_02818	GGJKAOFK_00892	AAGJMEAC_02943	OGHBEFCK_02684	HFLALGJP_03287	NLKEFKOF_04197	PCDLJMFI_02649	JNCELPED_03129	LLGNGGLJ_01586
thiD	Hydroxymethylpyrimidine/phosphomethylpyrimidine kinase	9	9	1	ELGMCBCN_03387	GGJKAOFK_03387	AAGJMEAC_03087	OGHBEFCK_03102	HFLALGJP_02795	NLKEFKOF_02548	PCDLJMFI_03915	JNCELPED_00866	LLGNGGLJ_01427
amiC	N-acetylmuramoyl-L-alanine amidase AmiC	9	9	1	ELGMCBCN_01840	GGJKAOFK_02681	AAGJMEAC_02089	OGHBEFCK_02450	HFLALGJP_02226	NLKEFKOF_03336	PCDLJMFI_00199	JNCELPED_01730	LLGNGGLJ_03860
ubiD	3-octaprenyl-4-hydroxybenzoate carboxy-lyase	9	9	1	ELGMCBCN_04247	GGJKAOFK_04103	AAGJMEAC_03693	OGHBEFCK_03620	HFLALGJP_03530	NLKEFKOF_04558	PCDLJMFI_03777	JNCELPED_04058	LLGNGGLJ_01862
rpmJ	50S ribosomal protein L36	9	9	1	ELGMCBCN_02319	GGJKAOFK_02050	AAGJMEAC_03474	OGHBEFCK_01523	HFLALGJP_01369	NLKEFKOF_03934	PCDLJMFI_02808	JNCELPED_02468	LLGNGGLJ_02815
cspD	Cold shock-like protein CspD	9	9	1	ELGMCBCN_01299	GGJKAOFK_04445	AAGJMEAC_04220	OGHBEFCK_03479	HFLALGJP_02986	NLKEFKOF_01164	PCDLJMFI_02306	JNCELPED_00597	LLGNGGLJ_03138
murA	UDP-N-acetylglucosamine 1-carboxyvinyltransferase	9	9	1	ELGMCBCN_00514	GGJKAOFK_00549	AAGJMEAC_00321	OGHBEFCK_01560	HFLALGJP_00245	NLKEFKOF_03812	PCDLJMFI_03182	JNCELPED_01326	LLGNGGLJ_04259
smpB	SsrA-binding protein	9	9	1	ELGMCBCN_04566	GGJKAOFK_04398	AAGJMEAC_04151	OGHBEFCK_03986	HFLALGJP_04325	NLKEFKOF_03127	PCDLJMFI_00028	JNCELPED_04162	LLGNGGLJ_04149
osmC	Peroxiredoxin OsmC	9	9	1	ELGMCBCN_04084	GGJKAOFK_03876	AAGJMEAC_04033	OGHBEFCK_01089	HFLALGJP_04668	NLKEFKOF_01831	PCDLJMFI_01113	JNCELPED_03043	LLGNGGLJ_02989
plaP	Low-affinity putrescine importer PlaP	9	9	1	ELGMCBCN_04328	GGJKAOFK_04147	AAGJMEAC_03818	OGHBEFCK_03817	HFLALGJP_02705	NLKEFKOF_02445	PCDLJMFI_03328	JNCELPED_03578	LLGNGGLJ_01511
ccmE	Cytochrome c-type biogenesis protein CcmE	9	9	1	ELGMCBCN_00744	GGJKAOFK_00739	AAGJMEAC_00546	OGHBEFCK_00160	HFLALGJP_02840	NLKEFKOF_02657	PCDLJMFI_02032	JNCELPED_00959	LLGNGGLJ_01334
group_7250	hypothetical protein	9	9	1	ELGMCBCN_00964	GGJKAOFK_01702	AAGJMEAC_00613	OGHBEFCK_00714	HFLALGJP_01185	NLKEFKOF_02204	PCDLJMFI_01646	JNCELPED_00139	LLGNGGLJ_02386
clsC	Cardiolipin synthase C	9	9	1	ELGMCBCN_04682	GGJKAOFK_04498	AAGJMEAC_04288	OGHBEFCK_01932	HFLALGJP_01785	NLKEFKOF_01386	PCDLJMFI_00705	JNCELPED_03742	LLGNGGLJ_00986
udk	Uridine kinase	9	9	1	ELGMCBCN_03350	GGJKAOFK_03253	AAGJMEAC_02639	OGHBEFCK_02573	HFLALGJP_02763	NLKEFKOF_02506	PCDLJMFI_03384	JNCELPED_00835	LLGNGGLJ_01458
exbB	Biopolymer transport protein ExbB	9	9	1	ELGMCBCN_03922	GGJKAOFK_03985	AAGJMEAC_03606	OGHBEFCK_03317	HFLALGJP_00068	NLKEFKOF_03606	PCDLJMFI_03514	JNCELPED_01149	LLGNGGLJ_00394
fliQ	Flagellar biosynthetic protein FliQ	9	9	1	ELGMCBCN_00825	GGJKAOFK_03534	AAGJMEAC_00751	OGHBEFCK_03197	HFLALGJP_01039	NLKEFKOF_02353	PCDLJMFI_01512	JNCELPED_00273	LLGNGGLJ_02252
group_7255	hypothetical protein	9	9	1	ELGMCBCN_02112	GGJKAOFK_02555	AAGJMEAC_02035	OGHBEFCK_03051	HFLALGJP_03063	NLKEFKOF_00791	PCDLJMFI_02496	JNCELPED_03531	LLGNGGLJ_00870
hupA	DNA-binding protein HU-alpha	9	9	1	ELGMCBCN_04100	GGJKAOFK_04026	AAGJMEAC_03779	OGHBEFCK_03375	HFLALGJP_04699	NLKEFKOF_04741	PCDLJMFI_04253	JNCELPED_04406	LLGNGGLJ_02936
cheW	Chemotaxis protein CheW	9	9	1	ELGMCBCN_00885	GGJKAOFK_01624	AAGJMEAC_00691	OGHBEFCK_00794	HFLALGJP_01092	NLKEFKOF_02293	PCDLJMFI_01570	JNCELPED_00218	LLGNGGLJ_02307
crr	PTS system glucose-specific EIIA component	9	9	1	ELGMCBCN_03057	GGJKAOFK_02882	AAGJMEAC_02228	OGHBEFCK_04008	HFLALGJP_03182	NLKEFKOF_02904	PCDLJMFI_03063	JNCELPED_04015	LLGNGGLJ_03404
dpiA	Transcriptional regulatory protein DpiA	9	9	1	ELGMCBCN_02134	GGJKAOFK_02578	AAGJMEAC_02012	OGHBEFCK_03073	HFLALGJP_03085	NLKEFKOF_00812	PCDLJMFI_02517	JNCELPED_03508	LLGNGGLJ_00893
suhB	Inositol-1-monophosphatase	9	9	1	ELGMCBCN_02742	GGJKAOFK_01413	AAGJMEAC_01090	OGHBEFCK_00584	HFLALGJP_02331	NLKEFKOF_03035	PCDLJMFI_04107	JNCELPED_00364	LLGNGGLJ_03514
pncC_3	Nicotinamide-nucleotide amidohydrolase PncC	9	9	1	ELGMCBCN_02665	GGJKAOFK_02488	AAGJMEAC_01898	OGHBEFCK_01875	HFLALGJP_04122	NLKEFKOF_03210	PCDLJMFI_00083	JNCELPED_03908	LLGNGGLJ_04037
rplJ	50S ribosomal protein L10	9	9	1	ELGMCBCN_04116	GGJKAOFK_04010	AAGJMEAC_03795	OGHBEFCK_03391	HFLALGJP_04715	NLKEFKOF_04723	PCDLJMFI_04268	JNCELPED_04390	LLGNGGLJ_02952
evgA	DNA-binding transcriptional activator EvgA	9	9	1	ELGMCBCN_04217	GGJKAOFK_04092	AAGJMEAC_03682	OGHBEFCK_03286	HFLALGJP_04553	NLKEFKOF_02852	PCDLJMFI_03111	JNCELPED_03968	LLGNGGLJ_03357
group_7264	hypothetical protein	9	9	1	ELGMCBCN_04195	GGJKAOFK_04070	AAGJMEAC_03660	OGHBEFCK_03265	HFLALGJP_04532	NLKEFKOF_02874	PCDLJMFI_03090	JNCELPED_03989	LLGNGGLJ_03378
fabB	3-oxoacyl-[acyl-carrier-protein] synthase 1	9	9	1	ELGMCBCN_01922	GGJKAOFK_02326	AAGJMEAC_01535	OGHBEFCK_00028	HFLALGJP_02539	NLKEFKOF_02805	PCDLJMFI_02156	JNCELPED_01088	LLGNGGLJ_01205
leuB	3-isopropylmalate dehydrogenase	9	9	1	ELGMCBCN_03256	GGJKAOFK_03025	AAGJMEAC_02477	OGHBEFCK_00291	HFLALGJP_00854	NLKEFKOF_00266	PCDLJMFI_01841	JNCELPED_02163	LLGNGGLJ_00190
group_7267	HTH-type transcriptional activator RhaS	9	9	1	ELGMCBCN_04424	GGJKAOFK_04314	AAGJMEAC_04045	OGHBEFCK_02911	HFLALGJP_00441	NLKEFKOF_02076	PCDLJMFI_00956	JNCELPED_00025	LLGNGGLJ_02501
fdhF_2	Formate dehydrogenase H	9	9	1	ELGMCBCN_00014	GGJKAOFK_00224	AAGJMEAC_00224	OGHBEFCK_03715	HFLALGJP_02116	NLKEFKOF_04836	PCDLJMFI_00433	JNCELPED_02717	LLGNGGLJ_00294
nhaA	Na(+)/H(+) antiporter NhaA	9	9	1	ELGMCBCN_01082	GGJKAOFK_01047	AAGJMEAC_01420	OGHBEFCK_00348	HFLALGJP_00797	NLKEFKOF_00202	PCDLJMFI_01789	JNCELPED_02108	LLGNGGLJ_00135
wecA	Undecaprenyl-phosphate alpha-N-acetylglucosaminyl 1-phosphate transferase	9	9	1	ELGMCBCN_03660	GGJKAOFK_03425	AAGJMEAC_02891	OGHBEFCK_02781	HFLALGJP_03469	NLKEFKOF_04495	PCDLJMFI_03856	JNCELPED_04115	LLGNGGLJ_01805
plsB	Glycerol-3-phosphate acyltransferase	9	9	1	ELGMCBCN_03536	GGJKAOFK_03309	AAGJMEAC_02772	OGHBEFCK_02620	HFLALGJP_02075	NLKEFKOF_04791	PCDLJMFI_00381	JNCELPED_02756	LLGNGGLJ_00333
hiuH	5-hydroxyisourate hydrolase	9	9	1	ELGMCBCN_00806	GGJKAOFK_03515	AAGJMEAC_00770	OGHBEFCK_03179	HFLALGJP_01021	NLKEFKOF_02374	PCDLJMFI_01494	JNCELPED_03648	LLGNGGLJ_03310
lspA	Lipoprotein signal peptidase	9	9	1	ELGMCBCN_01092	GGJKAOFK_01057	AAGJMEAC_01410	OGHBEFCK_00338	HFLALGJP_00805	NLKEFKOF_00212	PCDLJMFI_01794	JNCELPED_02117	LLGNGGLJ_00144
fdnH_2	Formate dehydrogenase, nitrate-inducible, iron-sulfur subunit	9	9	1	ELGMCBCN_04077	GGJKAOFK_03869	AAGJMEAC_04026	OGHBEFCK_01096	HFLALGJP_04675	NLKEFKOF_01823	PCDLJMFI_01122	JNCELPED_03050	LLGNGGLJ_02982
group_7275	hypothetical protein	9	9	1	ELGMCBCN_02902	GGJKAOFK_02742	AAGJMEAC_02182	OGHBEFCK_03417	HFLALGJP_01225	NLKEFKOF_04102	PCDLJMFI_02954	JNCELPED_02314	LLGNGGLJ_04449
yecN	Inner membrane protein YecN	9	9	1	ELGMCBCN_00904	GGJKAOFK_01642	AAGJMEAC_00673	OGHBEFCK_00776	HFLALGJP_01110	NLKEFKOF_02271	PCDLJMFI_01587	JNCELPED_00199	LLGNGGLJ_02326
hscA	Chaperone protein HscA	9	9	1	ELGMCBCN_02735	GGJKAOFK_01420	AAGJMEAC_01097	OGHBEFCK_00577	HFLALGJP_02324	NLKEFKOF_03027	PCDLJMFI_04100	JNCELPED_00357	LLGNGGLJ_03507
rspR	HTH-type transcriptional repressor RspR	9	9	1	ELGMCBCN_03694	GGJKAOFK_03571	AAGJMEAC_03237	OGHBEFCK_03530	HFLALGJP_03917	NLKEFKOF_01898	PCDLJMFI_01073	JNCELPED_02965	LLGNGGLJ_02683
tig	Trigger factor	9	9	1	ELGMCBCN_00297	GGJKAOFK_00297	AAGJMEAC_01324	OGHBEFCK_01355	HFLALGJP_00736	NLKEFKOF_00634	PCDLJMFI_01382	JNCELPED_01526	LLGNGGLJ_01136
ydhP	Inner membrane transport protein YdhP	9	9	1	ELGMCBCN_01536	GGJKAOFK_01486	AAGJMEAC_01163	OGHBEFCK_02133	HFLALGJP_00400	NLKEFKOF_02027	PCDLJMFI_00996	JNCELPED_03775	LLGNGGLJ_02541
ybaT	Inner membrane transport protein YbaT	9	9	1	ELGMCBCN_00248	GGJKAOFK_00248	AAGJMEAC_01275	OGHBEFCK_01404	HFLALGJP_00785	NLKEFKOF_00692	PCDLJMFI_01433	JNCELPED_01477	LLGNGGLJ_01087
folP	Dihydropteroate synthase	9	9	1	ELGMCBCN_00526	GGJKAOFK_00537	AAGJMEAC_00333	OGHBEFCK_01548	HFLALGJP_00233	NLKEFKOF_03798	PCDLJMFI_03170	JNCELPED_01314	LLGNGGLJ_04271
waaA	3-deoxy-D-manno-octulosonic acid transferase	9	9	1	ELGMCBCN_01173	GGJKAOFK_01139	AAGJMEAC_00817	OGHBEFCK_01034	HFLALGJP_03405	NLKEFKOF_04311	PCDLJMFI_02744	JNCELPED_03226	LLGNGGLJ_00095
dxr	1-deoxy-D-xylulose 5-phosphate reductoisomerase	9	9	1	ELGMCBCN_03471	GGJKAOFK_03188	AAGJMEAC_02586	OGHBEFCK_02513	HFLALGJP_00966	NLKEFKOF_00377	PCDLJMFI_01936	JNCELPED_02259	LLGNGGLJ_01981
xanQ	Xanthine permease XanQ	9	9	1	ELGMCBCN_02012	GGJKAOFK_01847	AAGJMEAC_01573	OGHBEFCK_02979	HFLALGJP_04285	NLKEFKOF_03423	PCDLJMFI_00247	JNCELPED_01805	LLGNGGLJ_03935
mfd	Transcription-repair-coupling factor	9	9	1	ELGMCBCN_03239	GGJKAOFK_03146	AAGJMEAC_02544	OGHBEFCK_01998	HFLALGJP_01851	NLKEFKOF_01463	PCDLJMFI_00773	JNCELPED_03676	LLGNGGLJ_01052
rlmG	Ribosomal RNA large subunit methyltransferase G	9	9	1	ELGMCBCN_00616	GGJKAOFK_00447	AAGJMEAC_00423	OGHBEFCK_01771	HFLALGJP_00139	NLKEFKOF_03697	PCDLJMFI_03432	JNCELPED_01224	LLGNGGLJ_00469
btsT	Pyruvate/proton symporter BtsT	9	9	1	ELGMCBCN_01015	GGJKAOFK_00980	AAGJMEAC_03890	OGHBEFCK_00415	HFLALGJP_04188	NLKEFKOF_00129	PCDLJMFI_03997	JNCELPED_02865	LLGNGGLJ_00572
caiT_1	L-carnitine/gamma-butyrobetaine antiporter	9	9	1	ELGMCBCN_01105	GGJKAOFK_01070	AAGJMEAC_01397	OGHBEFCK_00324	HFLALGJP_00820	NLKEFKOF_00227	PCDLJMFI_01808	JNCELPED_02130	LLGNGGLJ_00157
asd	Aspartate-semialdehyde dehydrogenase	9	9	1	ELGMCBCN_02924	GGJKAOFK_02764	AAGJMEAC_02160	OGHBEFCK_02823	HFLALGJP_01246	NLKEFKOF_04077	PCDLJMFI_02935	JNCELPED_02335	LLGNGGLJ_04428
pepE	Peptidase E	9	9	1	ELGMCBCN_03559	GGJKAOFK_03286	AAGJMEAC_02795	OGHBEFCK_02643	HFLALGJP_02042	NLKEFKOF_04766	PCDLJMFI_00356	JNCELPED_02779	LLGNGGLJ_00356
gcl	Glyoxylate carboligase	9	9	1	ELGMCBCN_04702	GGJKAOFK_04507	AAGJMEAC_04301	OGHBEFCK_02753	HFLALGJP_04735	NLKEFKOF_00719	PCDLJMFI_01453	JNCELPED_01456	LLGNGGLJ_02114
plsC	1-acyl-sn-glycerol-3-phosphate acyltransferase	9	9	1	ELGMCBCN_03932	GGJKAOFK_03995	AAGJMEAC_03616	OGHBEFCK_03327	HFLALGJP_00078	NLKEFKOF_03618	PCDLJMFI_03496	JNCELPED_01159	LLGNGGLJ_00404
ptrB	Protease 2	9	9	1	ELGMCBCN_00930	GGJKAOFK_01668	AAGJMEAC_00647	OGHBEFCK_00750	HFLALGJP_01151	NLKEFKOF_02240	PCDLJMFI_01612	JNCELPED_00173	LLGNGGLJ_02352
hcr	NADH oxidoreductase HCR	9	9	1	ELGMCBCN_01308	GGJKAOFK_01720	AAGJMEAC_03025	OGHBEFCK_02277	HFLALGJP_02994	NLKEFKOF_01156	PCDLJMFI_02298	JNCELPED_00605	LLGNGGLJ_03146
slyA	Transcriptional regulator SlyA	9	9	1	ELGMCBCN_01520	GGJKAOFK_01502	AAGJMEAC_01179	OGHBEFCK_02149	HFLALGJP_00385	NLKEFKOF_02010	PCDLJMFI_01010	JNCELPED_03791	LLGNGGLJ_02557
fliG_1	Flagellar motor switch protein FliG	9	9	1	ELGMCBCN_00835	GGJKAOFK_03544	AAGJMEAC_00741	OGHBEFCK_03207	HFLALGJP_01049	NLKEFKOF_02343	PCDLJMFI_01522	JNCELPED_00263	LLGNGGLJ_02262
rlmM	Ribosomal RNA large subunit methyltransferase M	9	9	1	ELGMCBCN_01851	GGJKAOFK_02692	AAGJMEAC_02078	OGHBEFCK_02439	HFLALGJP_02242	NLKEFKOF_03325	PCDLJMFI_00188	JNCELPED_01719	LLGNGGLJ_03849
uspE	Universal stress protein E	9	9	1	ELGMCBCN_04502	GGJKAOFK_03463	AAGJMEAC_03035	OGHBEFCK_01111	HFLALGJP_01615	NLKEFKOF_01708	PCDLJMFI_01201	JNCELPED_02083	LLGNGGLJ_03608
gntU	Low-affinity gluconate transporter	9	9	1	ELGMCBCN_02922	GGJKAOFK_02762	AAGJMEAC_02162	OGHBEFCK_02821	HFLALGJP_01244	NLKEFKOF_04080	PCDLJMFI_02937	JNCELPED_02333	LLGNGGLJ_04430
nuoB	NADH-quinone oxidoreductase subunit B	9	9	1	ELGMCBCN_01959	GGJKAOFK_02289	AAGJMEAC_01498	OGHBEFCK_00065	HFLALGJP_02502	NLKEFKOF_02761	PCDLJMFI_02119	JNCELPED_01051	LLGNGGLJ_01242
dsbA	Thiol:disulfide interchange protein DsbA	9	9	1	ELGMCBCN_01559	GGJKAOFK_01351	AAGJMEAC_00924	OGHBEFCK_01202	HFLALGJP_03634	NLKEFKOF_04577	PCDLJMFI_04407	JNCELPED_03323	LLGNGGLJ_00736
yggS	Pyridoxal phosphate homeostasis protein	9	9	1	ELGMCBCN_02077	GGJKAOFK_01912	AAGJMEAC_01638	OGHBEFCK_03643	HFLALGJP_03585	NLKEFKOF_03500	PCDLJMFI_00317	JNCELPED_01872	LLGNGGLJ_02652
fucU	L-fucose mutarotase	9	9	1	ELGMCBCN_01853	GGJKAOFK_02694	AAGJMEAC_02076	OGHBEFCK_02437	HFLALGJP_02244	NLKEFKOF_03323	PCDLJMFI_00186	JNCELPED_01717	LLGNGGLJ_03847
rsxB	Ion-translocating oxidoreductase complex subunit B	9	9	1	ELGMCBCN_01505	GGJKAOFK_01517	AAGJMEAC_01194	OGHBEFCK_02164	HFLALGJP_00370	NLKEFKOF_01992	PCDLJMFI_01024	JNCELPED_03806	LLGNGGLJ_02572
group_7305	putative protein	9	9	1	ELGMCBCN_02085	GGJKAOFK_01920	AAGJMEAC_01646	OGHBEFCK_03651	HFLALGJP_03598	NLKEFKOF_03507	PCDLJMFI_00325	JNCELPED_01880	LLGNGGLJ_02660
speA	Biosynthetic arginine decarboxylase	9	9	1	ELGMCBCN_02066	GGJKAOFK_01901	AAGJMEAC_01627	OGHBEFCK_03632	HFLALGJP_03574	NLKEFKOF_03487	PCDLJMFI_00306	JNCELPED_01861	LLGNGGLJ_02641
yghA	putative oxidoreductase YghA	9	9	1	ELGMCBCN_03920	GGJKAOFK_03983	AAGJMEAC_03604	OGHBEFCK_03315	HFLALGJP_00066	NLKEFKOF_03603	PCDLJMFI_03516	JNCELPED_01147	LLGNGGLJ_00392
cysP	Thiosulfate-binding protein	9	9	1	ELGMCBCN_03065	GGJKAOFK_02890	AAGJMEAC_02236	OGHBEFCK_00468	HFLALGJP_03189	NLKEFKOF_02913	PCDLJMFI_03056	JNCELPED_04023	LLGNGGLJ_03412
rpe	Ribulose-phosphate 3-epimerase	9	9	1	ELGMCBCN_02406	GGJKAOFK_02137	AAGJMEAC_02854	OGHBEFCK_01432	HFLALGJP_01295	NLKEFKOF_04024	PCDLJMFI_02876	JNCELPED_02381	LLGNGGLJ_04382
dgt	Deoxyguanosinetriphosphate triphosphohydrolase	9	9	1	ELGMCBCN_03459	GGJKAOFK_03200	AAGJMEAC_02598	OGHBEFCK_02501	HFLALGJP_00954	NLKEFKOF_00362	PCDLJMFI_01925	JNCELPED_02247	LLGNGGLJ_01993
cvpA	Colicin V production protein	9	9	1	ELGMCBCN_01932	GGJKAOFK_02316	AAGJMEAC_01525	OGHBEFCK_00038	HFLALGJP_02529	NLKEFKOF_02792	PCDLJMFI_02146	JNCELPED_01078	LLGNGGLJ_01215
dnaN	Beta sliding clamp	9	9	1	ELGMCBCN_01242	GGJKAOFK_01208	AAGJMEAC_00887	OGHBEFCK_00964	HFLALGJP_02622	NLKEFKOF_04406	PCDLJMFI_03582	JNCELPED_03302	LLGNGGLJ_00018
group_7313	hypothetical protein	9	9	1	ELGMCBCN_00238	GGJKAOFK_00238	AAGJMEAC_01265	OGHBEFCK_01414	HFLALGJP_00795	NLKEFKOF_00704	PCDLJMFI_01444	JNCELPED_01467	LLGNGGLJ_01077
argE_1	Acetylornithine deacetylase	9	9	1	ELGMCBCN_01658	GGJKAOFK_01251	AAGJMEAC_01023	OGHBEFCK_01301	HFLALGJP_04844	NLKEFKOF_04692	PCDLJMFI_04336	JNCELPED_03422	LLGNGGLJ_00637
fliY	L-cystine-binding protein FliY	9	9	1	ELGMCBCN_00854	GGJKAOFK_03563	AAGJMEAC_00722	OGHBEFCK_03858	HFLALGJP_01063	NLKEFKOF_02325	PCDLJMFI_01540	JNCELPED_00248	LLGNGGLJ_02277
pgm	Phosphoglucomutase	9	9	1	ELGMCBCN_02198	GGJKAOFK_02642	AAGJMEAC_01948	OGHBEFCK_03022	HFLALGJP_03149	NLKEFKOF_00885	PCDLJMFI_02581	JNCELPED_03444	LLGNGGLJ_00958
group_7317	Spermidine/putrescine import ATP-binding protein PotA	9	9	1	ELGMCBCN_02967	GGJKAOFK_00803	AAGJMEAC_02417	OGHBEFCK_02350	HFLALGJP_01886	NLKEFKOF_01476	PCDLJMFI_00785	JNCELPED_03664	LLGNGGLJ_01064
anmK	Anhydro-N-acetylmuramic acid kinase	9	9	1	ELGMCBCN_01518	GGJKAOFK_01504	AAGJMEAC_01181	OGHBEFCK_02151	HFLALGJP_00383	NLKEFKOF_02008	PCDLJMFI_01012	JNCELPED_03793	LLGNGGLJ_02559
group_7319	hypothetical protein	9	9	1	ELGMCBCN_03365	GGJKAOFK_03268	AAGJMEAC_02624	OGHBEFCK_02588	HFLALGJP_02776	NLKEFKOF_02526	PCDLJMFI_03888	JNCELPED_00849	LLGNGGLJ_01444
malI	Maltose regulon regulatory protein MalI	9	9	1	ELGMCBCN_01497	GGJKAOFK_01525	AAGJMEAC_01202	OGHBEFCK_02172	HFLALGJP_00362	NLKEFKOF_01984	PCDLJMFI_01032	JNCELPED_03814	LLGNGGLJ_02580
exuT	Hexuronate transporter	9	9	1	ELGMCBCN_00607	GGJKAOFK_00456	AAGJMEAC_00414	OGHBEFCK_01780	HFLALGJP_00148	NLKEFKOF_03709	PCDLJMFI_03423	JNCELPED_01233	LLGNGGLJ_00478
fumC	Fumarate hydratase class II	9	9	1	ELGMCBCN_01487	GGJKAOFK_01535	AAGJMEAC_01212	OGHBEFCK_02182	HFLALGJP_00353	NLKEFKOF_01972	PCDLJMFI_01042	JNCELPED_03824	LLGNGGLJ_02590
nuoL_1	NADH-quinone oxidoreductase subunit L	9	9	1	ELGMCBCN_01968	GGJKAOFK_02280	AAGJMEAC_01489	OGHBEFCK_00074	HFLALGJP_02493	NLKEFKOF_02750	PCDLJMFI_02110	JNCELPED_01042	LLGNGGLJ_01251
appB	Cytochrome bd-II ubiquinol oxidase subunit 2	9	9	1	ELGMCBCN_02531	GGJKAOFK_02431	AAGJMEAC_01764	OGHBEFCK_01654	HFLALGJP_04000	NLKEFKOF_01278	PCDLJMFI_00649	JNCELPED_00498	LLGNGGLJ_03039
yicJ	Inner membrane symporter YicJ	9	9	1	ELGMCBCN_01197	GGJKAOFK_01163	AAGJMEAC_00841	OGHBEFCK_01010	HFLALGJP_03359	NLKEFKOF_04344	PCDLJMFI_02775	JNCELPED_03250	LLGNGGLJ_00071
gpr	L-glyceraldehyde 3-phosphate reductase	9	9	1	ELGMCBCN_03918	GGJKAOFK_03981	AAGJMEAC_03602	OGHBEFCK_03313	HFLALGJP_00064	NLKEFKOF_03601	PCDLJMFI_03518	JNCELPED_01145	LLGNGGLJ_00390
metR	HTH-type transcriptional regulator MetR	9	9	1	ELGMCBCN_04234	GGJKAOFK_04116	AAGJMEAC_03706	OGHBEFCK_03607	HFLALGJP_03517	NLKEFKOF_04544	PCDLJMFI_03811	JNCELPED_04071	LLGNGGLJ_01849
yrfF	Putative membrane protein IgaA	9	9	1	ELGMCBCN_02417	GGJKAOFK_02148	AAGJMEAC_02865	OGHBEFCK_01421	HFLALGJP_01283	NLKEFKOF_04038	PCDLJMFI_02888	JNCELPED_02369	LLGNGGLJ_04394
metQ	D-methionine-binding lipoprotein MetQ	9	9	1	ELGMCBCN_03497	GGJKAOFK_03162	AAGJMEAC_02560	OGHBEFCK_02539	HFLALGJP_00992	NLKEFKOF_00407	PCDLJMFI_01963	JNCELPED_02285	LLGNGGLJ_01955
pdeA	putative cyclic di-GMP phosphodiesterase PdeA	9	9	1	ELGMCBCN_03037	GGJKAOFK_02862	AAGJMEAC_02208	OGHBEFCK_04031	HFLALGJP_03159	NLKEFKOF_02877	PCDLJMFI_03087	JNCELPED_03992	LLGNGGLJ_03381
treF	Cytoplasmic trehalase	9	9	1	ELGMCBCN_02839	GGJKAOFK_00913	AAGJMEAC_02964	OGHBEFCK_02663	HFLALGJP_03266	NLKEFKOF_04175	PCDLJMFI_04030	JNCELPED_03150	LLGNGGLJ_01607
glpG	Rhomboid protease GlpG	9	9	1	ELGMCBCN_02933	GGJKAOFK_02773	AAGJMEAC_02151	OGHBEFCK_02832	HFLALGJP_01258	NLKEFKOF_04066	PCDLJMFI_02917	JNCELPED_02344	LLGNGGLJ_04419
mgsA	Methylglyoxal synthase	9	9	1	ELGMCBCN_02547	GGJKAOFK_02415	AAGJMEAC_01780	OGHBEFCK_01671	HFLALGJP_04398	NLKEFKOF_01261	PCDLJMFI_02379	JNCELPED_00514	LLGNGGLJ_03055
purL	Phosphoribosylformylglycinamidine synthase	9	9	1	ELGMCBCN_02767	GGJKAOFK_01388	AAGJMEAC_01065	OGHBEFCK_00609	HFLALGJP_02355	NLKEFKOF_03061	PCDLJMFI_04125	JNCELPED_00388	LLGNGGLJ_03538
mukF	Chromosome partition protein MukF	9	9	1	ELGMCBCN_02588	GGJKAOFK_02374	AAGJMEAC_01821	OGHBEFCK_01712	HFLALGJP_02944	NLKEFKOF_01211	PCDLJMFI_02345	JNCELPED_00555	LLGNGGLJ_03096
kch	Voltage-gated potassium channel Kch	9	9	1	ELGMCBCN_03748	GGJKAOFK_03629	AAGJMEAC_04166	OGHBEFCK_03122	HFLALGJP_02008	NLKEFKOF_01611	PCDLJMFI_00895	JNCELPED_01996	LLGNGGLJ_03694
era_1	GTPase Era	9	9	1	ELGMCBCN_02776	GGJKAOFK_01379	AAGJMEAC_01056	OGHBEFCK_00618	HFLALGJP_02422	NLKEFKOF_03070	PCDLJMFI_04134	JNCELPED_00397	LLGNGGLJ_03547
dlgD	2,3-diketo-L-gulonate reductase	9	9	1	ELGMCBCN_04038	GGJKAOFK_03905	AAGJMEAC_03853	OGHBEFCK_03872	HFLALGJP_03333	NLKEFKOF_04242	PCDLJMFI_02691	JNCELPED_03090	LLGNGGLJ_01547
fdhD	Sulfur carrier protein FdhD	9	9	1	ELGMCBCN_01597	GGJKAOFK_01312	AAGJMEAC_00962	OGHBEFCK_01240	HFLALGJP_03676	NLKEFKOF_04621	PCDLJMFI_03741	JNCELPED_03361	LLGNGGLJ_00697
acrA	Multidrug efflux pump subunit AcrA	9	9	1	ELGMCBCN_00271	GGJKAOFK_00271	AAGJMEAC_01298	OGHBEFCK_01381	HFLALGJP_00762	NLKEFKOF_00664	PCDLJMFI_01409	JNCELPED_01500	LLGNGGLJ_01110
mltG	Endolytic murein transglycosylase	9	9	1	ELGMCBCN_03222	GGJKAOFK_03129	AAGJMEAC_02527	OGHBEFCK_01981	HFLALGJP_01834	NLKEFKOF_01445	PCDLJMFI_00756	JNCELPED_03693	LLGNGGLJ_01035
mglA_1	Galactose/methyl galactoside import ATP-binding protein MglA	9	9	1	ELGMCBCN_00681	GGJKAOFK_00676	AAGJMEAC_00483	OGHBEFCK_00223	HFLALGJP_02887	NLKEFKOF_02605	PCDLJMFI_01983	JNCELPED_00912	LLGNGGLJ_01381
purB	Adenylosuccinate lyase	9	9	1	ELGMCBCN_02972	GGJKAOFK_00808	AAGJMEAC_02412	OGHBEFCK_02355	HFLALGJP_01908	NLKEFKOF_01481	PCDLJMFI_00790	JNCELPED_03659	LLGNGGLJ_01069
ybbW	Putative allantoin permease	9	9	1	ELGMCBCN_04699	GGJKAOFK_04504	AAGJMEAC_04304	OGHBEFCK_02748	HFLALGJP_04738	NLKEFKOF_00722	PCDLJMFI_01456	JNCELPED_01453	LLGNGGLJ_02111
zntR	HTH-type transcriptional regulator ZntR	9	9	1	ELGMCBCN_02312	GGJKAOFK_02043	AAGJMEAC_03467	OGHBEFCK_01530	HFLALGJP_01376	NLKEFKOF_03926	PCDLJMFI_02801	JNCELPED_02475	LLGNGGLJ_02808
rplA	50S ribosomal protein L1	9	9	1	ELGMCBCN_04117	GGJKAOFK_04009	AAGJMEAC_03796	OGHBEFCK_03392	HFLALGJP_04716	NLKEFKOF_04722	PCDLJMFI_04269	JNCELPED_04389	LLGNGGLJ_02953
chaA	Sodium-potassium/proton antiporter ChaA	9	9	1	ELGMCBCN_04467	GGJKAOFK_04336	AAGJMEAC_04019	OGHBEFCK_03910	HFLALGJP_01972	NLKEFKOF_01570	PCDLJMFI_00854	JNCELPED_01961	LLGNGGLJ_03729
ydgK	Inner membrane protein YdgK	9	9	1	ELGMCBCN_01503	GGJKAOFK_01519	AAGJMEAC_01196	OGHBEFCK_02166	HFLALGJP_00368	NLKEFKOF_01990	PCDLJMFI_01026	JNCELPED_03808	LLGNGGLJ_02574
fucI	L-fucose isomerase	9	9	1	ELGMCBCN_01855	GGJKAOFK_02696	AAGJMEAC_02074	OGHBEFCK_02435	HFLALGJP_02246	NLKEFKOF_03321	PCDLJMFI_00184	JNCELPED_01715	LLGNGGLJ_03845
osmY_2	Osmotically-inducible protein Y	9	9	1	ELGMCBCN_01037	GGJKAOFK_01002	AAGJMEAC_03868	OGHBEFCK_00393	HFLALGJP_04164	NLKEFKOF_00155	PCDLJMFI_04023	JNCELPED_02899	LLGNGGLJ_00538
ftsA_2	Cell division protein FtsA	9	9	1	ELGMCBCN_03090	GGJKAOFK_02915	AAGJMEAC_02261	OGHBEFCK_00488	HFLALGJP_03210	NLKEFKOF_02936	PCDLJMFI_03038	JNCELPED_04043	LLGNGGLJ_03432
ansB	L-asparaginase 2	9	9	1	ELGMCBCN_02083	GGJKAOFK_01918	AAGJMEAC_01644	OGHBEFCK_03649	HFLALGJP_03596	NLKEFKOF_03505	PCDLJMFI_00323	JNCELPED_01878	LLGNGGLJ_02658
matP	Macrodomain Ter protein	9	9	1	ELGMCBCN_02554	GGJKAOFK_02408	AAGJMEAC_01787	OGHBEFCK_01678	HFLALGJP_04391	NLKEFKOF_01252	PCDLJMFI_02372	JNCELPED_00521	LLGNGGLJ_03062
tyrP	Tyrosine-specific transport protein	9	9	1	ELGMCBCN_00867	GGJKAOFK_01606	AAGJMEAC_00709	OGHBEFCK_03845	HFLALGJP_01076	NLKEFKOF_02311	PCDLJMFI_01553	JNCELPED_00235	LLGNGGLJ_02290
nfo	Endonuclease 4	9	9	1	ELGMCBCN_00691	GGJKAOFK_00686	AAGJMEAC_00493	OGHBEFCK_00213	HFLALGJP_02877	NLKEFKOF_02615	PCDLJMFI_01993	JNCELPED_00922	LLGNGGLJ_01371
yegT	Putative nucleoside transporter YegT	9	9	1	ELGMCBCN_03382	GGJKAOFK_03392	AAGJMEAC_03082	OGHBEFCK_03107	HFLALGJP_02790	NLKEFKOF_02541	PCDLJMFI_03910	JNCELPED_00861	LLGNGGLJ_01432
pal_1	Peptidoglycan-associated lipoprotein	9	9	1	ELGMCBCN_02234	GGJKAOFK_01994	AAGJMEAC_03225	OGHBEFCK_02097	HFLALGJP_03746	NLKEFKOF_00947	PCDLJMFI_04291	JNCELPED_00769	LLGNGGLJ_01741
ribB	3,4-dihydroxy-2-butanone 4-phosphate synthase	9	9	1	ELGMCBCN_03823	GGJKAOFK_03708	AAGJMEAC_03304	OGHBEFCK_04066	HFLALGJP_00098	NLKEFKOF_03645	PCDLJMFI_03467	JNCELPED_01181	LLGNGGLJ_00426
fhuC	Iron(3+)-hydroxamate import ATP-binding protein FhuC	9	9	1	ELGMCBCN_03450	GGJKAOFK_03209	AAGJMEAC_02607	OGHBEFCK_02492	HFLALGJP_00945	NLKEFKOF_00352	PCDLJMFI_01916	JNCELPED_02238	LLGNGGLJ_02002
group_7358	putative protein	9	9	1	ELGMCBCN_04433	GGJKAOFK_04305	AAGJMEAC_04054	OGHBEFCK_02901	HFLALGJP_00431	NLKEFKOF_02063	PCDLJMFI_00965	JNCELPED_00016	LLGNGGLJ_02510
ybeY	Endoribonuclease YbeY	9	9	1	ELGMCBCN_02172	GGJKAOFK_02616	AAGJMEAC_01974	OGHBEFCK_02996	HFLALGJP_03123	NLKEFKOF_00854	PCDLJMFI_02548	JNCELPED_03470	LLGNGGLJ_00931
secB	Protein-export protein SecB	9	9	1	ELGMCBCN_01150	GGJKAOFK_01116	AAGJMEAC_00794	OGHBEFCK_01057	HFLALGJP_03426	NLKEFKOF_04281	PCDLJMFI_02723	JNCELPED_03203	LLGNGGLJ_00118
selD	Selenide, water dikinase	9	9	1	ELGMCBCN_02454	GGJKAOFK_02221	AAGJMEAC_01723	OGHBEFCK_00668	HFLALGJP_00558	NLKEFKOF_02155	PCDLJMFI_01688	JNCELPED_00093	LLGNGGLJ_02432
cysM	Cysteine synthase B	9	9	1	ELGMCBCN_03061	GGJKAOFK_02886	AAGJMEAC_02232	OGHBEFCK_00464	HFLALGJP_03185	NLKEFKOF_02908	PCDLJMFI_03060	JNCELPED_04019	LLGNGGLJ_03408
nupX	Putative nucleoside permease NupX	9	9	1	ELGMCBCN_00693	GGJKAOFK_00688	AAGJMEAC_00495	OGHBEFCK_00211	HFLALGJP_02875	NLKEFKOF_02617	PCDLJMFI_01995	JNCELPED_00924	LLGNGGLJ_01369
nudK	GDP-mannose pyrophosphatase NudK	9	9	1	ELGMCBCN_03103	GGJKAOFK_02928	AAGJMEAC_02274	OGHBEFCK_00501	HFLALGJP_03223	NLKEFKOF_02954	PCDLJMFI_03025	JNCELPED_00295	LLGNGGLJ_03445
zupT	Zinc transporter ZupT	9	9	1	ELGMCBCN_03821	GGJKAOFK_03710	AAGJMEAC_03306	OGHBEFCK_04064	HFLALGJP_00096	NLKEFKOF_03643	PCDLJMFI_03469	JNCELPED_01179	LLGNGGLJ_00424
emtA	Endo-type membrane-bound lytic murein transglycosylase A	9	9	1	ELGMCBCN_03011	GGJKAOFK_00847	AAGJMEAC_02373	OGHBEFCK_02393	HFLALGJP_01948	NLKEFKOF_01542	PCDLJMFI_00826	JNCELPED_01935	LLGNGGLJ_03755
pnp	Polyribonucleotide nucleotidyltransferase	9	9	1	ELGMCBCN_00539	GGJKAOFK_00524	AAGJMEAC_00346	OGHBEFCK_03545	HFLALGJP_00220	NLKEFKOF_03785	PCDLJMFI_03157	JNCELPED_01301	LLGNGGLJ_04284
mlc_1	Protein mlc	9	9	1	ELGMCBCN_01450	GGJKAOFK_01569	AAGJMEAC_01246	OGHBEFCK_03927	HFLALGJP_00336	NLKEFKOF_01954	PCDLJMFI_01059	JNCELPED_03841	LLGNGGLJ_02607
holA	DNA polymerase III subunit delta	9	9	1	ELGMCBCN_02154	GGJKAOFK_02598	AAGJMEAC_01992	OGHBEFCK_03959	HFLALGJP_03104	NLKEFKOF_00832	PCDLJMFI_02536	JNCELPED_03488	LLGNGGLJ_00913
accD	Acetyl-coenzyme A carboxylase carboxyl transferase subunit beta	9	9	1	ELGMCBCN_01929	GGJKAOFK_02319	AAGJMEAC_01528	OGHBEFCK_00035	HFLALGJP_02532	NLKEFKOF_02796	PCDLJMFI_02149	JNCELPED_01081	LLGNGGLJ_01212
fliI_1	Flagellum-specific ATP synthase	9	9	1	ELGMCBCN_00833	GGJKAOFK_03542	AAGJMEAC_00743	OGHBEFCK_03205	HFLALGJP_01047	NLKEFKOF_02346	PCDLJMFI_01520	JNCELPED_00265	LLGNGGLJ_02260
yajO	1-deoxyxylulose-5-phosphate synthase YajO	9	9	1	ELGMCBCN_00314	GGJKAOFK_00314	AAGJMEAC_01341	OGHBEFCK_01338	HFLALGJP_00716	NLKEFKOF_00617	PCDLJMFI_01365	JNCELPED_01543	LLGNGGLJ_01153
tdk	Thymidine kinase	9	9	1	ELGMCBCN_04488	GGJKAOFK_04315	AAGJMEAC_03997	OGHBEFCK_03889	HFLALGJP_01993	NLKEFKOF_01594	PCDLJMFI_00882	JNCELPED_01982	LLGNGGLJ_03708
gloA	Lactoylglutathione lyase	9	9	1	ELGMCBCN_01529	GGJKAOFK_01493	AAGJMEAC_01170	OGHBEFCK_02140	HFLALGJP_00394	NLKEFKOF_02020	PCDLJMFI_01001	JNCELPED_03782	LLGNGGLJ_02548
gutB	Sorbitol dehydrogenase	9	9	1	ELGMCBCN_02754	GGJKAOFK_01401	AAGJMEAC_01078	OGHBEFCK_00596	HFLALGJP_02343	NLKEFKOF_03048	PCDLJMFI_04113	JNCELPED_00376	LLGNGGLJ_03526
ubiE	Ubiquinone/menaquinone biosynthesis C-methyltransferase UbiE	9	9	1	ELGMCBCN_04239	GGJKAOFK_04111	AAGJMEAC_03701	OGHBEFCK_03612	HFLALGJP_03522	NLKEFKOF_04550	PCDLJMFI_03785	JNCELPED_04066	LLGNGGLJ_01854
tmk_1	Thymidylate kinase	9	9	1	ELGMCBCN_03223	GGJKAOFK_03130	AAGJMEAC_02528	OGHBEFCK_01982	HFLALGJP_01835	NLKEFKOF_01446	PCDLJMFI_00757	JNCELPED_03692	LLGNGGLJ_01036
hflD	High frequency lysogenization protein HflD	9	9	1	ELGMCBCN_02973	GGJKAOFK_00809	AAGJMEAC_02411	OGHBEFCK_02356	HFLALGJP_01909	NLKEFKOF_01482	PCDLJMFI_00791	JNCELPED_03658	LLGNGGLJ_01070
group_7384	hypothetical protein	9	9	1	ELGMCBCN_02834	GGJKAOFK_00908	AAGJMEAC_02959	OGHBEFCK_02668	HFLALGJP_03271	NLKEFKOF_04180	PCDLJMFI_02634	JNCELPED_03145	LLGNGGLJ_01602
bcsB	Cyclic di-GMP-binding protein	9	9	1	ELGMCBCN_02826	GGJKAOFK_00900	AAGJMEAC_02951	OGHBEFCK_02676	HFLALGJP_03279	NLKEFKOF_04189	PCDLJMFI_02642	JNCELPED_03137	LLGNGGLJ_01594
napA	Periplasmic nitrate reductase	9	9	1	ELGMCBCN_00753	GGJKAOFK_00748	AAGJMEAC_00555	OGHBEFCK_00151	HFLALGJP_02831	NLKEFKOF_02667	PCDLJMFI_02041	JNCELPED_00968	LLGNGGLJ_01325
nikD	Nickel import ATP-binding protein NikD	9	9	1	ELGMCBCN_02879	GGJKAOFK_04743	AAGJMEAC_02205	OGHBEFCK_03440	HFLALGJP_01202	NLKEFKOF_04129	PCDLJMFI_04074	JNCELPED_02291	LLGNGGLJ_04472
ygaZ	Inner membrane protein YgaZ	9	9	1	ELGMCBCN_02684	GGJKAOFK_02469	AAGJMEAC_01917	OGHBEFCK_01856	HFLALGJP_04596	NLKEFKOF_03189	PCDLJMFI_00063	JNCELPED_03889	LLGNGGLJ_04056
pepA	Cytosol aminopeptidase	9	9	1	ELGMCBCN_00231	GGJKAOFK_00007	AAGJMEAC_00007	OGHBEFCK_02341	HFLALGJP_01425	NLKEFKOF_05043	PCDLJMFI_00618	JNCELPED_02613	LLGNGGLJ_01629
group_739	hypothetical protein	9	9	1	ELGMCBCN_03193	GGJKAOFK_03099	AAGJMEAC_02497	OGHBEFCK_01952	HFLALGJP_01805	NLKEFKOF_01412	PCDLJMFI_00725	JNCELPED_03722	LLGNGGLJ_01006
secE	Protein translocase subunit SecE	9	9	1	ELGMCBCN_04120	GGJKAOFK_04006	AAGJMEAC_03799	OGHBEFCK_03395	HFLALGJP_04719	NLKEFKOF_04719	PCDLJMFI_04272	JNCELPED_04386	LLGNGGLJ_02956
fumB	Fumarate hydratase class I, anaerobic	9	9	1	ELGMCBCN_00060	GGJKAOFK_00179	AAGJMEAC_00179	OGHBEFCK_00908	HFLALGJP_02155	NLKEFKOF_04891	PCDLJMFI_00477	JNCELPED_02672	LLGNGGLJ_00249
cysA	Sulfate/thiosulfate import ATP-binding protein CysA	9	9	1	ELGMCBCN_03062	GGJKAOFK_02887	AAGJMEAC_02233	OGHBEFCK_00465	HFLALGJP_03186	NLKEFKOF_02909	PCDLJMFI_03059	JNCELPED_04020	LLGNGGLJ_03409
hscB	Co-chaperone protein HscB	9	9	1	ELGMCBCN_02736	GGJKAOFK_01419	AAGJMEAC_01096	OGHBEFCK_00578	HFLALGJP_02325	NLKEFKOF_03028	PCDLJMFI_04101	JNCELPED_00358	LLGNGGLJ_03508
fdnI	Formate dehydrogenase, nitrate-inducible, cytochrome b556(Fdn) subunit	9	9	1	ELGMCBCN_04078	GGJKAOFK_03870	AAGJMEAC_04027	OGHBEFCK_01095	HFLALGJP_04674	NLKEFKOF_01824	PCDLJMFI_01121	JNCELPED_03049	LLGNGGLJ_02983
hycA	Formate hydrogenlyase regulatory protein HycA	9	9	1	ELGMCBCN_02640	GGJKAOFK_02513	AAGJMEAC_01873	OGHBEFCK_01900	HFLALGJP_04094	NLKEFKOF_03239	PCDLJMFI_00103	JNCELPED_03933	LLGNGGLJ_04012
xylH	Xylose transport system permease protein XylH	9	9	1	ELGMCBCN_04045	GGJKAOFK_03898	AAGJMEAC_03846	OGHBEFCK_03865	HFLALGJP_03326	NLKEFKOF_04234	PCDLJMFI_02684	JNCELPED_03097	LLGNGGLJ_01554
murR_1	HTH-type transcriptional regulator MurR	9	9	1	ELGMCBCN_02771	GGJKAOFK_01384	AAGJMEAC_01061	OGHBEFCK_00613	HFLALGJP_02359	NLKEFKOF_03065	PCDLJMFI_04129	JNCELPED_00392	LLGNGGLJ_03542
yigZ	IMPACT family member YigZ	9	9	1	ELGMCBCN_04252	GGJKAOFK_04098	AAGJMEAC_03688	OGHBEFCK_03625	HFLALGJP_03535	NLKEFKOF_04565	PCDLJMFI_03772	JNCELPED_04053	LLGNGGLJ_01867
ydiK	Putative transport protein YdiK	9	9	1	ELGMCBCN_04432	GGJKAOFK_04306	AAGJMEAC_04053	OGHBEFCK_02902	HFLALGJP_00432	NLKEFKOF_02064	PCDLJMFI_00964	JNCELPED_00017	LLGNGGLJ_02509
fbaB	Fructose-bisphosphate aldolase class 1	9	9	1	ELGMCBCN_03381	GGJKAOFK_03393	AAGJMEAC_03081	OGHBEFCK_03108	HFLALGJP_02789	NLKEFKOF_02540	PCDLJMFI_03909	JNCELPED_00860	LLGNGGLJ_01433
uvrD	DNA helicase II	9	9	1	ELGMCBCN_03690	GGJKAOFK_03455	AAGJMEAC_02921	OGHBEFCK_02811	HFLALGJP_03502	NLKEFKOF_04528	PCDLJMFI_03824	JNCELPED_04085	LLGNGGLJ_01835
accB	Biotin carboxyl carrier protein of acetyl-CoA carboxylase	9	9	1	ELGMCBCN_00451	GGJKAOFK_00612	AAGJMEAC_00258	OGHBEFCK_01623	HFLALGJP_00305	NLKEFKOF_03884	PCDLJMFI_03239	JNCELPED_01389	LLGNGGLJ_04196
mglB	D-galactose-binding periplasmic protein	9	9	1	ELGMCBCN_00682	GGJKAOFK_00677	AAGJMEAC_00484	OGHBEFCK_00222	HFLALGJP_02886	NLKEFKOF_02606	PCDLJMFI_01984	JNCELPED_00913	LLGNGGLJ_01380
dgkA	Diacylglycerol kinase	9	9	1	ELGMCBCN_03535	GGJKAOFK_03310	AAGJMEAC_02771	OGHBEFCK_02619	HFLALGJP_02076	NLKEFKOF_04792	PCDLJMFI_00382	JNCELPED_02755	LLGNGGLJ_00332
phoP	Transcriptional regulatory protein PhoP	9	9	1	ELGMCBCN_02971	GGJKAOFK_00807	AAGJMEAC_02413	OGHBEFCK_02354	HFLALGJP_01907	NLKEFKOF_01480	PCDLJMFI_00789	JNCELPED_03660	LLGNGGLJ_01068
cpxR	Transcriptional regulatory protein CpxR	9	9	1	ELGMCBCN_01614	GGJKAOFK_01295	AAGJMEAC_00979	OGHBEFCK_01257	HFLALGJP_03695	NLKEFKOF_04640	PCDLJMFI_03727	JNCELPED_03378	LLGNGGLJ_00680
rtcB	RNA-splicing ligase RtcB	9	9	1	ELGMCBCN_02936	GGJKAOFK_02776	AAGJMEAC_02148	OGHBEFCK_02835	HFLALGJP_01261	NLKEFKOF_04063	PCDLJMFI_02914	JNCELPED_02347	LLGNGGLJ_04416
gltX	Glutamate--tRNA ligase	9	9	1	ELGMCBCN_03042	GGJKAOFK_02867	AAGJMEAC_02213	OGHBEFCK_04026	HFLALGJP_03164	NLKEFKOF_02883	PCDLJMFI_03081	JNCELPED_03997	LLGNGGLJ_03386
btuD_1	Vitamin B12 import ATP-binding protein BtuD	9	9	1	ELGMCBCN_02256	GGJKAOFK_01972	AAGJMEAC_03203	OGHBEFCK_02073	HFLALGJP_03722	NLKEFKOF_00973	PCDLJMFI_04315	JNCELPED_00745	LLGNGGLJ_01717
rne	Ribonuclease E	9	9	1	ELGMCBCN_03210	GGJKAOFK_03117	AAGJMEAC_02515	OGHBEFCK_01969	HFLALGJP_01822	NLKEFKOF_01432	PCDLJMFI_00744	JNCELPED_03705	LLGNGGLJ_01023
deoC	Deoxyribose-phosphate aldolase	9	9	1	ELGMCBCN_01046	GGJKAOFK_01011	AAGJMEAC_01456	OGHBEFCK_00384	HFLALGJP_04158	NLKEFKOF_00161	PCDLJMFI_01748	JNCELPED_02905	LLGNGGLJ_00532
nadK	NAD kinase	9	9	1	ELGMCBCN_04571	GGJKAOFK_04403	AAGJMEAC_04146	OGHBEFCK_03991	HFLALGJP_04320	NLKEFKOF_03121	PCDLJMFI_00023	JNCELPED_04157	LLGNGGLJ_04154
speB	Agmatinase	9	9	1	ELGMCBCN_02065	GGJKAOFK_01900	AAGJMEAC_01626	OGHBEFCK_03631	HFLALGJP_03572	NLKEFKOF_03486	PCDLJMFI_00304	JNCELPED_01860	LLGNGGLJ_02640
gntR	HTH-type transcriptional regulator GntR	9	9	1	ELGMCBCN_02920	GGJKAOFK_02760	AAGJMEAC_02164	OGHBEFCK_02819	HFLALGJP_01242	NLKEFKOF_04083	PCDLJMFI_02939	JNCELPED_02331	LLGNGGLJ_04432
narX	Nitrate/nitrite sensor protein NarX	9	9	1	ELGMCBCN_04473	GGJKAOFK_04330	AAGJMEAC_04013	OGHBEFCK_03904	HFLALGJP_01978	NLKEFKOF_01576	PCDLJMFI_00860	JNCELPED_01967	LLGNGGLJ_03723
acrB_1	Multidrug efflux pump subunit AcrB	9	9	1	ELGMCBCN_00272	GGJKAOFK_00272	AAGJMEAC_01299	OGHBEFCK_01380	HFLALGJP_00761	NLKEFKOF_00663	PCDLJMFI_01408	JNCELPED_01501	LLGNGGLJ_01111
nusA	Transcription termination/antitermination protein NusA	9	9	1	ELGMCBCN_00534	GGJKAOFK_00529	AAGJMEAC_00341	OGHBEFCK_03540	HFLALGJP_00225	NLKEFKOF_03790	PCDLJMFI_03162	JNCELPED_01306	LLGNGGLJ_04279
dgcJ	putative diguanylate cyclase DgcJ	9	9	1	ELGMCBCN_02432	GGJKAOFK_02244	AAGJMEAC_01745	OGHBEFCK_00690	HFLALGJP_00572	NLKEFKOF_02178	PCDLJMFI_01665	JNCELPED_00115	LLGNGGLJ_02410
garL	5-keto-4-deoxy-D-glucarate aldolase	9	9	1	ELGMCBCN_00579	GGJKAOFK_00484	AAGJMEAC_00386	OGHBEFCK_01808	HFLALGJP_00180	NLKEFKOF_03740	PCDLJMFI_03123	JNCELPED_01261	LLGNGGLJ_04324
group_7422	hypothetical protein	9	9	1	ELGMCBCN_03095	GGJKAOFK_02920	AAGJMEAC_02266	OGHBEFCK_00493	HFLALGJP_03215	NLKEFKOF_02943	PCDLJMFI_03033	JNCELPED_04048	LLGNGGLJ_03437
acrB_2	Multidrug efflux pump subunit AcrB	9	9	1	ELGMCBCN_03106	GGJKAOFK_02931	AAGJMEAC_02277	OGHBEFCK_00504	HFLALGJP_03226	NLKEFKOF_02959	PCDLJMFI_03020	JNCELPED_00298	LLGNGGLJ_03448
fepA	Ferrienterobactin receptor	9	9	1	ELGMCBCN_02096	GGJKAOFK_04672	AAGJMEAC_04457	OGHBEFCK_03035	HFLALGJP_03047	NLKEFKOF_00771	PCDLJMFI_02480	JNCELPED_03547	LLGNGGLJ_00854
hcp	Hydroxylamine reductase	9	9	1	ELGMCBCN_01307	GGJKAOFK_01719	AAGJMEAC_03026	OGHBEFCK_02278	HFLALGJP_02993	NLKEFKOF_01157	PCDLJMFI_02299	JNCELPED_00604	LLGNGGLJ_03145
fepB	Ferrienterobactin-binding periplasmic protein	9	9	1	ELGMCBCN_02105	GGJKAOFK_02548	AAGJMEAC_02042	OGHBEFCK_03044	HFLALGJP_03056	NLKEFKOF_00782	PCDLJMFI_02489	JNCELPED_03538	LLGNGGLJ_00863
ribA	GTP cyclohydrolase-2	9	9	1	ELGMCBCN_04173	GGJKAOFK_03741	AAGJMEAC_03355	OGHBEFCK_01167	HFLALGJP_01674	NLKEFKOF_01642	PCDLJMFI_00920	JNCELPED_02025	LLGNGGLJ_03665
der	GTPase Der	9	9	1	ELGMCBCN_02720	GGJKAOFK_01435	AAGJMEAC_01112	OGHBEFCK_00562	HFLALGJP_02309	NLKEFKOF_03010	PCDLJMFI_02985	JNCELPED_00342	LLGNGGLJ_03492
glmS	Glutamine--fructose-6-phosphate aminotransferase [isomerizing]	9	9	1	ELGMCBCN_01270	GGJKAOFK_04288	AAGJMEAC_03979	OGHBEFCK_03579	HFLALGJP_02591	NLKEFKOF_04437	PCDLJMFI_03555	JNCELPED_04366	LLGNGGLJ_02783
appC	Cytochrome bd-II ubiquinol oxidase subunit 1	9	9	1	ELGMCBCN_02532	GGJKAOFK_02430	AAGJMEAC_01765	OGHBEFCK_01655	HFLALGJP_03999	NLKEFKOF_01277	PCDLJMFI_00648	JNCELPED_00499	LLGNGGLJ_03040
fixA_1	Protein FixA	9	9	1	ELGMCBCN_01106	GGJKAOFK_01071	AAGJMEAC_01396	OGHBEFCK_00323	HFLALGJP_00821	NLKEFKOF_00228	PCDLJMFI_01809	JNCELPED_02131	LLGNGGLJ_00158
ppc	Phosphoenolpyruvate carboxylase	9	9	1	ELGMCBCN_01657	GGJKAOFK_01252	AAGJMEAC_01022	OGHBEFCK_01300	HFLALGJP_04845	NLKEFKOF_04691	PCDLJMFI_04337	JNCELPED_03421	LLGNGGLJ_00638
yadH	Inner membrane transport permease YadH	9	9	1	ELGMCBCN_03307	GGJKAOFK_03076	AAGJMEAC_02426	OGHBEFCK_00240	HFLALGJP_00921	NLKEFKOF_00327	PCDLJMFI_01892	JNCELPED_02214	LLGNGGLJ_00241
hslO	33 kDa chaperonin	9	9	1	ELGMCBCN_02420	GGJKAOFK_02151	AAGJMEAC_02868	OGHBEFCK_01418	HFLALGJP_01280	NLKEFKOF_04041	PCDLJMFI_02891	JNCELPED_02366	LLGNGGLJ_04397
sufA	Protein SufA	9	9	1	ELGMCBCN_04436	GGJKAOFK_04302	AAGJMEAC_04057	OGHBEFCK_02898	HFLALGJP_00428	NLKEFKOF_02060	PCDLJMFI_00968	JNCELPED_00013	LLGNGGLJ_02513
group_7436	hypothetical protein	9	9	1	ELGMCBCN_01077	GGJKAOFK_01042	AAGJMEAC_01425	OGHBEFCK_00353	HFLALGJP_04127	NLKEFKOF_00196	PCDLJMFI_01781	JNCELPED_02936	LLGNGGLJ_00501
dacB	D-alanyl-D-alanine carboxypeptidase DacB	9	9	1	ELGMCBCN_00521	GGJKAOFK_00542	AAGJMEAC_00328	OGHBEFCK_01553	HFLALGJP_00238	NLKEFKOF_03804	PCDLJMFI_03175	JNCELPED_01319	LLGNGGLJ_04266
yebC	putative transcriptional regulatory protein YebC	9	9	1	ELGMCBCN_00909	GGJKAOFK_01647	AAGJMEAC_00668	OGHBEFCK_00771	HFLALGJP_01115	NLKEFKOF_02265	PCDLJMFI_01592	JNCELPED_00194	LLGNGGLJ_02331
mrdB	Peptidoglycan glycosyltransferase MrdB	9	9	1	ELGMCBCN_02148	GGJKAOFK_02592	AAGJMEAC_01998	OGHBEFCK_03965	HFLALGJP_03098	NLKEFKOF_00826	PCDLJMFI_02530	JNCELPED_03494	LLGNGGLJ_00907
group_744	hypothetical protein	9	9	1	ELGMCBCN_03229	GGJKAOFK_03136	AAGJMEAC_02534	OGHBEFCK_01988	HFLALGJP_01841	NLKEFKOF_01452	PCDLJMFI_00763	JNCELPED_03686	LLGNGGLJ_01042
malX	PTS system maltose-specific EIICB component	9	9	1	ELGMCBCN_01498	GGJKAOFK_01524	AAGJMEAC_01201	OGHBEFCK_02171	HFLALGJP_00363	NLKEFKOF_01985	PCDLJMFI_01031	JNCELPED_03813	LLGNGGLJ_02579
hemE	Uroporphyrinogen decarboxylase	9	9	1	ELGMCBCN_04103	GGJKAOFK_04023	AAGJMEAC_03782	OGHBEFCK_03378	HFLALGJP_04702	NLKEFKOF_04738	PCDLJMFI_04256	JNCELPED_04403	LLGNGGLJ_02939
rpsB	30S ribosomal protein S2	9	9	1	ELGMCBCN_03467	GGJKAOFK_03192	AAGJMEAC_02590	OGHBEFCK_02509	HFLALGJP_00962	NLKEFKOF_00372	PCDLJMFI_01932	JNCELPED_02255	LLGNGGLJ_01985
dedD	Cell division protein DedD	9	9	1	ELGMCBCN_01931	GGJKAOFK_02317	AAGJMEAC_01526	OGHBEFCK_00037	HFLALGJP_02530	NLKEFKOF_02793	PCDLJMFI_02147	JNCELPED_01079	LLGNGGLJ_01214
group_7444	hypothetical protein	9	9	1	ELGMCBCN_03988	GGJKAOFK_01440	AAGJMEAC_01117	OGHBEFCK_00543	HFLALGJP_05321	NLKEFKOF_03004	PCDLJMFI_02993	JNCELPED_00337	LLGNGGLJ_03487
avtA	Valine--pyruvate aminotransferase	9	9	1	ELGMCBCN_04041	GGJKAOFK_03902	AAGJMEAC_03850	OGHBEFCK_03869	HFLALGJP_03330	NLKEFKOF_04239	PCDLJMFI_02688	JNCELPED_03093	LLGNGGLJ_01550
gcvR	Glycine cleavage system transcriptional repressor	9	9	1	ELGMCBCN_03117	GGJKAOFK_02942	AAGJMEAC_02288	OGHBEFCK_00515	HFLALGJP_03239	NLKEFKOF_02971	PCDLJMFI_03009	JNCELPED_00309	LLGNGGLJ_03459
dmsD	Tat proofreading chaperone DmsD	9	9	1	ELGMCBCN_01447	GGJKAOFK_01572	AAGJMEAC_01249	OGHBEFCK_03924	HFLALGJP_00333	NLKEFKOF_01950	PCDLJMFI_01062	JNCELPED_03844	LLGNGGLJ_02610
recO	DNA repair protein RecO	9	9	1	ELGMCBCN_02775	GGJKAOFK_01380	AAGJMEAC_01057	OGHBEFCK_00617	HFLALGJP_02421	NLKEFKOF_03069	PCDLJMFI_04133	JNCELPED_00396	LLGNGGLJ_03546
malF	Maltose/maltodextrin transport system permease protein MalF	9	9	1	ELGMCBCN_03547	GGJKAOFK_03298	AAGJMEAC_02783	OGHBEFCK_02631	HFLALGJP_02064	NLKEFKOF_04779	PCDLJMFI_00374	JNCELPED_02767	LLGNGGLJ_00344
parC	DNA topoisomerase 4 subunit A	9	9	1	ELGMCBCN_03933	GGJKAOFK_03996	AAGJMEAC_03617	OGHBEFCK_03328	HFLALGJP_00079	NLKEFKOF_03619	PCDLJMFI_03495	JNCELPED_01160	LLGNGGLJ_00405
yigB	5-amino-6-(5-phospho-D-ribitylamino)uracil phosphatase YigB	9	9	1	ELGMCBCN_03689	GGJKAOFK_03454	AAGJMEAC_02920	OGHBEFCK_02810	HFLALGJP_03501	NLKEFKOF_04527	PCDLJMFI_03825	JNCELPED_04086	LLGNGGLJ_01834
uraA	Uracil permease	9	9	1	ELGMCBCN_03998	GGJKAOFK_01450	AAGJMEAC_01127	OGHBEFCK_00533	HFLALGJP_03257	NLKEFKOF_02993	PCDLJMFI_03003	JNCELPED_00327	LLGNGGLJ_03477
yeeO	putative FMN/FAD exporter YeeO	9	9	1	ELGMCBCN_03167	GGJKAOFK_02813	AAGJMEAC_02300	OGHBEFCK_02879	HFLALGJP_01005	NLKEFKOF_02406	PCDLJMFI_03279	JNCELPED_03611	LLGNGGLJ_02141
uxaC	Uronate isomerase	9	9	1	ELGMCBCN_00608	GGJKAOFK_00455	AAGJMEAC_00415	OGHBEFCK_01779	HFLALGJP_00147	NLKEFKOF_03708	PCDLJMFI_03424	JNCELPED_01232	LLGNGGLJ_00477
group_7455	hypothetical protein	9	9	1	ELGMCBCN_03346	GGJKAOFK_03249	AAGJMEAC_02643	OGHBEFCK_02569	HFLALGJP_02757	NLKEFKOF_02502	PCDLJMFI_03380	JNCELPED_00831	LLGNGGLJ_01462
nagB_3	Glucosamine-6-phosphate deaminase	9	9	1	ELGMCBCN_02187	GGJKAOFK_02631	AAGJMEAC_01959	OGHBEFCK_03011	HFLALGJP_03138	NLKEFKOF_00874	PCDLJMFI_02563	JNCELPED_03455	LLGNGGLJ_00946
yhhX	putative oxidoreductase YhhX	9	9	1	ELGMCBCN_02918	GGJKAOFK_02758	AAGJMEAC_02166	OGHBEFCK_02817	HFLALGJP_01240	NLKEFKOF_04085	PCDLJMFI_02941	JNCELPED_02329	LLGNGGLJ_04434
ftsP	Cell division protein FtsP	9	9	1	ELGMCBCN_03931	GGJKAOFK_03994	AAGJMEAC_03615	OGHBEFCK_03326	HFLALGJP_00077	NLKEFKOF_03617	PCDLJMFI_03497	JNCELPED_01158	LLGNGGLJ_00403
ghxP	Guanine/hypoxanthine permease GhxP	9	9	1	ELGMCBCN_04401	GGJKAOFK_04246	AAGJMEAC_03950	OGHBEFCK_03730	HFLALGJP_02100	NLKEFKOF_04817	PCDLJMFI_00411	JNCELPED_02732	LLGNGGLJ_00309
btsR	Transcriptional regulatory protein BtsR	9	9	1	ELGMCBCN_03433	GGJKAOFK_04595	AAGJMEAC_04391	OGHBEFCK_03078	HFLALGJP_05075	NLKEFKOF_02572	PCDLJMFI_03939	JNCELPED_00887	LLGNGGLJ_01406
mltF	Membrane-bound lytic murein transglycosylase F	9	9	1	ELGMCBCN_02768	GGJKAOFK_01387	AAGJMEAC_01064	OGHBEFCK_00610	HFLALGJP_02356	NLKEFKOF_03062	PCDLJMFI_04126	JNCELPED_00389	LLGNGGLJ_03539
arnF	putative 4-amino-4-deoxy-L-arabinose-phosphoundecaprenol flippase subunit ArnF	9	9	1	ELGMCBCN_01988	GGJKAOFK_02260	AAGJMEAC_01469	OGHBEFCK_00094	HFLALGJP_02476	NLKEFKOF_02730	PCDLJMFI_02094	JNCELPED_01022	LLGNGGLJ_01271
pyrC	Dihydroorotase	9	9	1	ELGMCBCN_03188	GGJKAOFK_03094	AAGJMEAC_02492	OGHBEFCK_01947	HFLALGJP_01800	NLKEFKOF_01405	PCDLJMFI_00720	JNCELPED_03727	LLGNGGLJ_01001
yejM	Inner membrane protein YejM	9	9	1	ELGMCBCN_00721	GGJKAOFK_00716	AAGJMEAC_00523	OGHBEFCK_00183	HFLALGJP_02847	NLKEFKOF_02648	PCDLJMFI_02023	JNCELPED_00952	LLGNGGLJ_01341
yebT	Intermembrane transport protein YebT	9	9	1	ELGMCBCN_00941	GGJKAOFK_01679	AAGJMEAC_00636	OGHBEFCK_00739	HFLALGJP_01162	NLKEFKOF_02230	PCDLJMFI_01623	JNCELPED_00162	LLGNGGLJ_02363
metI	D-methionine transport system permease protein MetI	9	9	1	ELGMCBCN_03498	GGJKAOFK_03161	AAGJMEAC_02559	OGHBEFCK_02540	HFLALGJP_00993	NLKEFKOF_00408	PCDLJMFI_01964	JNCELPED_02286	LLGNGGLJ_01954
nasD	Nitrite reductase [NAD(P)H]	9	9	1	ELGMCBCN_02386	GGJKAOFK_02117	AAGJMEAC_02834	OGHBEFCK_01452	HFLALGJP_01316	NLKEFKOF_04003	PCDLJMFI_02861	JNCELPED_02401	LLGNGGLJ_04362
edd	Phosphogluconate dehydratase	9	9	1	ELGMCBCN_00923	GGJKAOFK_01661	AAGJMEAC_00654	OGHBEFCK_00757	HFLALGJP_01143	NLKEFKOF_02249	PCDLJMFI_01606	JNCELPED_00180	LLGNGGLJ_02345
group_7469	putative protein	9	9	1	ELGMCBCN_04101	GGJKAOFK_04025	AAGJMEAC_03780	OGHBEFCK_03376	HFLALGJP_04700	NLKEFKOF_04740	PCDLJMFI_04254	JNCELPED_04405	LLGNGGLJ_02937
purF	Amidophosphoribosyltransferase	9	9	1	ELGMCBCN_01933	GGJKAOFK_02315	AAGJMEAC_01524	OGHBEFCK_00039	HFLALGJP_02528	NLKEFKOF_02791	PCDLJMFI_02145	JNCELPED_01077	LLGNGGLJ_01216
group_7471	hypothetical protein	9	9	1	ELGMCBCN_01947	GGJKAOFK_02301	AAGJMEAC_01510	OGHBEFCK_00053	HFLALGJP_02514	NLKEFKOF_02774	PCDLJMFI_02131	JNCELPED_01063	LLGNGGLJ_01230
mukE	Chromosome partition protein MukE	9	9	1	ELGMCBCN_02587	GGJKAOFK_02375	AAGJMEAC_01820	OGHBEFCK_01711	HFLALGJP_02943	NLKEFKOF_01212	PCDLJMFI_02346	JNCELPED_00554	LLGNGGLJ_03095
group_7473	hypothetical protein	9	9	1	ELGMCBCN_04043	GGJKAOFK_03900	AAGJMEAC_03848	OGHBEFCK_03867	HFLALGJP_03328	NLKEFKOF_04237	PCDLJMFI_02686	JNCELPED_03095	LLGNGGLJ_01552
mreC	Cell shape-determining protein MreC	9	9	1	ELGMCBCN_00455	GGJKAOFK_00608	AAGJMEAC_00262	OGHBEFCK_01619	HFLALGJP_00300	NLKEFKOF_03879	PCDLJMFI_03235	JNCELPED_01385	LLGNGGLJ_04200
atpB	ATP synthase subunit a	9	9	1	ELGMCBCN_01279	GGJKAOFK_04279	AAGJMEAC_03988	OGHBEFCK_03588	HFLALGJP_02582	NLKEFKOF_04447	PCDLJMFI_03546	JNCELPED_04357	LLGNGGLJ_02774
aceF	Dihydrolipoyllysine-residue acetyltransferase component of pyruvate dehydrogenase complex	9	9	1	ELGMCBCN_03294	GGJKAOFK_03063	AAGJMEAC_02439	OGHBEFCK_00253	HFLALGJP_00892	NLKEFKOF_00313	PCDLJMFI_01879	JNCELPED_02201	LLGNGGLJ_00228
ispU	Ditrans,polycis-undecaprenyl-diphosphate synthase ((2E,6E)-farnesyl-diphosphate specific)	9	9	1	ELGMCBCN_03472	GGJKAOFK_03187	AAGJMEAC_02585	OGHBEFCK_02514	HFLALGJP_00967	NLKEFKOF_00378	PCDLJMFI_01937	JNCELPED_02260	LLGNGGLJ_01980
degQ	Periplasmic pH-dependent serine endoprotease DegQ	9	9	1	ELGMCBCN_00470	GGJKAOFK_00593	AAGJMEAC_00277	OGHBEFCK_01604	HFLALGJP_00285	NLKEFKOF_03863	PCDLJMFI_03220	JNCELPED_01370	LLGNGGLJ_04215
citF	Citrate lyase alpha chain	9	9	1	ELGMCBCN_02129	GGJKAOFK_02573	AAGJMEAC_02017	OGHBEFCK_03068	HFLALGJP_03080	NLKEFKOF_00807	PCDLJMFI_02512	JNCELPED_03513	LLGNGGLJ_00888
psiF	Phosphate starvation-inducible protein PsiF	9	9	1	ELGMCBCN_00384	GGJKAOFK_00384	AAGJMEAC_03172	OGHBEFCK_04157	HFLALGJP_00683	NLKEFKOF_00576	PCDLJMFI_01328	JNCELPED_01577	LLGNGGLJ_00760
yccS	Inner membrane protein YccS	9	9	1	ELGMCBCN_02550	GGJKAOFK_02412	AAGJMEAC_01783	OGHBEFCK_01674	HFLALGJP_04395	NLKEFKOF_01256	PCDLJMFI_02376	JNCELPED_00517	LLGNGGLJ_03058
lptB_2	Lipopolysaccharide export system ATP-binding protein LptB	9	9	1	ELGMCBCN_02903	GGJKAOFK_02743	AAGJMEAC_02181	OGHBEFCK_03416	HFLALGJP_01226	NLKEFKOF_04101	PCDLJMFI_02953	JNCELPED_02315	LLGNGGLJ_04448
clcA	H(+)/Cl(-) exchange transporter ClcA	9	9	1	ELGMCBCN_03454	GGJKAOFK_03205	AAGJMEAC_02603	OGHBEFCK_02496	HFLALGJP_00949	NLKEFKOF_00356	PCDLJMFI_01920	JNCELPED_02242	LLGNGGLJ_01998
tolQ	Tol-Pal system protein TolQ	9	9	1	ELGMCBCN_02230	GGJKAOFK_01998	AAGJMEAC_03229	OGHBEFCK_02101	HFLALGJP_03750	NLKEFKOF_00943	PCDLJMFI_04287	JNCELPED_00773	LLGNGGLJ_01745
envC	Murein hydrolase activator EnvC	9	9	1	ELGMCBCN_01154	GGJKAOFK_01120	AAGJMEAC_00798	OGHBEFCK_01053	HFLALGJP_03422	NLKEFKOF_04285	PCDLJMFI_02727	JNCELPED_03207	LLGNGGLJ_00114
yciV	5'-3' exoribonuclease	9	9	1	ELGMCBCN_04187	GGJKAOFK_03755	AAGJMEAC_03341	OGHBEFCK_01181	HFLALGJP_01687	NLKEFKOF_01626	PCDLJMFI_00907	JNCELPED_02011	LLGNGGLJ_03679
ndh	NADH dehydrogenase	9	9	1	ELGMCBCN_03234	GGJKAOFK_03141	AAGJMEAC_02539	OGHBEFCK_01993	HFLALGJP_01846	NLKEFKOF_01458	PCDLJMFI_00768	JNCELPED_03681	LLGNGGLJ_01047
secA	Protein translocase subunit SecA	9	9	1	ELGMCBCN_03279	GGJKAOFK_03048	AAGJMEAC_02454	OGHBEFCK_00268	HFLALGJP_00877	NLKEFKOF_00293	PCDLJMFI_01864	JNCELPED_02186	LLGNGGLJ_00213
malP_1	Maltodextrin phosphorylase	9	9	1	ELGMCBCN_02929	GGJKAOFK_02769	AAGJMEAC_02155	OGHBEFCK_02828	HFLALGJP_01251	NLKEFKOF_04071	PCDLJMFI_02930	JNCELPED_02340	LLGNGGLJ_04423
tktA	Transketolase 1	9	9	1	ELGMCBCN_02063	GGJKAOFK_01898	AAGJMEAC_01624	OGHBEFCK_03629	HFLALGJP_03563	NLKEFKOF_03484	PCDLJMFI_00302	JNCELPED_01858	LLGNGGLJ_02638
fic	putative protein adenylyltransferase Fic	9	9	1	ELGMCBCN_02382	GGJKAOFK_02113	AAGJMEAC_02830	OGHBEFCK_01456	HFLALGJP_01320	NLKEFKOF_03999	PCDLJMFI_02857	JNCELPED_02405	LLGNGGLJ_04358
glk	Glucokinase	9	9	1	ELGMCBCN_04197	GGJKAOFK_04072	AAGJMEAC_03662	OGHBEFCK_03267	HFLALGJP_04534	NLKEFKOF_02872	PCDLJMFI_03092	JNCELPED_03987	LLGNGGLJ_03376
araH	L-arabinose transport system permease protein AraH	9	9	1	ELGMCBCN_00875	GGJKAOFK_01614	AAGJMEAC_00701	OGHBEFCK_03837	HFLALGJP_01083	NLKEFKOF_02302	PCDLJMFI_01561	JNCELPED_00227	LLGNGGLJ_02298
ygfA	5-formyltetrahydrofolate cyclo-ligase	9	9	1	ELGMCBCN_02041	GGJKAOFK_01876	AAGJMEAC_01602	OGHBEFCK_02950	HFLALGJP_04256	NLKEFKOF_03457	PCDLJMFI_00275	JNCELPED_01834	LLGNGGLJ_03964
fucP	L-fucose-proton symporter	9	9	1	ELGMCBCN_01856	GGJKAOFK_02697	AAGJMEAC_02073	OGHBEFCK_02434	HFLALGJP_02247	NLKEFKOF_03320	PCDLJMFI_00183	JNCELPED_01714	LLGNGGLJ_03844
hns	DNA-binding protein H-NS	9	9	1	ELGMCBCN_04487	GGJKAOFK_04316	AAGJMEAC_03998	OGHBEFCK_03890	HFLALGJP_01992	NLKEFKOF_01593	PCDLJMFI_00881	JNCELPED_01981	LLGNGGLJ_03709
nuoN	NADH-quinone oxidoreductase subunit N	9	9	1	ELGMCBCN_01970	GGJKAOFK_02278	AAGJMEAC_01487	OGHBEFCK_00076	HFLALGJP_02491	NLKEFKOF_02748	PCDLJMFI_02108	JNCELPED_01040	LLGNGGLJ_01253
thiI	tRNA sulfurtransferase	9	9	1	ELGMCBCN_00310	GGJKAOFK_00310	AAGJMEAC_01337	OGHBEFCK_01342	HFLALGJP_00720	NLKEFKOF_00621	PCDLJMFI_01369	JNCELPED_01539	LLGNGGLJ_01149
fadD	Long-chain-fatty-acid--CoA ligase	9	9	1	ELGMCBCN_00970	GGJKAOFK_01708	AAGJMEAC_00607	OGHBEFCK_00708	HFLALGJP_01191	NLKEFKOF_02197	PCDLJMFI_01652	JNCELPED_00133	LLGNGGLJ_02392
guaD	Guanine deaminase	9	9	1	ELGMCBCN_02013	GGJKAOFK_01848	AAGJMEAC_01574	OGHBEFCK_02978	HFLALGJP_04284	NLKEFKOF_03424	PCDLJMFI_00248	JNCELPED_01806	LLGNGGLJ_03936
fepD	Ferric enterobactin transport system permease protein FepD	9	9	1	ELGMCBCN_02103	GGJKAOFK_02546	AAGJMEAC_02044	OGHBEFCK_03042	HFLALGJP_03054	NLKEFKOF_00780	PCDLJMFI_02487	JNCELPED_03540	LLGNGGLJ_00861
group_753	hypothetical protein	9	9	1	ELGMCBCN_03327	GGJKAOFK_03230	AAGJMEAC_02662	OGHBEFCK_02550	HFLALGJP_02738	NLKEFKOF_02476	PCDLJMFI_03361	JNCELPED_00812	LLGNGGLJ_01481
manZ_2	PTS system mannose-specific EIID component	9	9	1	ELGMCBCN_00570	GGJKAOFK_00493	AAGJMEAC_00377	OGHBEFCK_01817	HFLALGJP_00189	NLKEFKOF_03749	PCDLJMFI_03130	JNCELPED_01270	LLGNGGLJ_04315
group_7531	hypothetical protein	9	9	1	ELGMCBCN_02430	GGJKAOFK_02246	AAGJMEAC_01747	OGHBEFCK_00692	HFLALGJP_00574	NLKEFKOF_02180	PCDLJMFI_01663	JNCELPED_00117	LLGNGGLJ_02408
coaBC	Coenzyme A biosynthesis bifunctional protein CoaBC	9	9	1	ELGMCBCN_01179	GGJKAOFK_01145	AAGJMEAC_00823	OGHBEFCK_01028	HFLALGJP_03399	NLKEFKOF_04317	PCDLJMFI_02750	JNCELPED_03232	LLGNGGLJ_00089
gdx	Guanidinium exporter	9	9	1	ELGMCBCN_00124	GGJKAOFK_00115	AAGJMEAC_00115	OGHBEFCK_00844	HFLALGJP_01534	NLKEFKOF_04920	PCDLJMFI_00506	JNCELPED_02501	LLGNGGLJ_01927
cysG	Siroheme synthase	9	9	1	ELGMCBCN_02389	GGJKAOFK_02120	AAGJMEAC_02837	OGHBEFCK_01449	HFLALGJP_01313	NLKEFKOF_04006	PCDLJMFI_02864	JNCELPED_02398	LLGNGGLJ_04365
ptrA	Protease 3	9	9	1	ELGMCBCN_01836	GGJKAOFK_02677	AAGJMEAC_02093	OGHBEFCK_02454	HFLALGJP_02222	NLKEFKOF_03341	PCDLJMFI_00203	JNCELPED_01734	LLGNGGLJ_03864
murC	UDP-N-acetylmuramate--L-alanine ligase	9	9	1	ELGMCBCN_03272	GGJKAOFK_03041	AAGJMEAC_02461	OGHBEFCK_00275	HFLALGJP_00870	NLKEFKOF_00286	PCDLJMFI_01857	JNCELPED_02179	LLGNGGLJ_00206
coaA_2	Pantothenate kinase	9	9	1	ELGMCBCN_04126	GGJKAOFK_04000	AAGJMEAC_04678	OGHBEFCK_03401	HFLALGJP_04725	NLKEFKOF_04713	PCDLJMFI_04278	JNCELPED_04380	LLGNGGLJ_03341
citE	Citrate lyase subunit beta	9	9	1	ELGMCBCN_02130	GGJKAOFK_02574	AAGJMEAC_02016	OGHBEFCK_03069	HFLALGJP_03081	NLKEFKOF_00808	PCDLJMFI_02513	JNCELPED_03512	LLGNGGLJ_00889
pntA	NAD(P) transhydrogenase subunit alpha	9	9	1	ELGMCBCN_01479	GGJKAOFK_01543	AAGJMEAC_01220	OGHBEFCK_02190	HFLALGJP_00345	NLKEFKOF_01963	PCDLJMFI_01050	JNCELPED_03832	LLGNGGLJ_02598
dgcE	putative diguanylate cyclase DgcE	9	9	1	ELGMCBCN_03351	GGJKAOFK_03254	AAGJMEAC_02638	OGHBEFCK_02574	HFLALGJP_02764	NLKEFKOF_02510	PCDLJMFI_03385	JNCELPED_00836	LLGNGGLJ_01457
sseA	3-mercaptopyruvate sulfurtransferase	9	9	1	ELGMCBCN_02730	GGJKAOFK_01425	AAGJMEAC_01102	OGHBEFCK_00572	HFLALGJP_02319	NLKEFKOF_03022	PCDLJMFI_02975	JNCELPED_00352	LLGNGGLJ_03502
yijD	Inner membrane protein YijD	9	9	1	ELGMCBCN_01665	GGJKAOFK_01244	AAGJMEAC_01030	OGHBEFCK_01308	HFLALGJP_04837	NLKEFKOF_04702	PCDLJMFI_04325	JNCELPED_03429	LLGNGGLJ_00630
ydeP	Protein YdeP	9	9	1	ELGMCBCN_03734	GGJKAOFK_03611	AAGJMEAC_03277	OGHBEFCK_04171	HFLALGJP_03868	NLKEFKOF_01855	PCDLJMFI_01103	JNCELPED_03024	LLGNGGLJ_02969
ftsB	Cell division protein FtsB	9	9	1	ELGMCBCN_02616	GGJKAOFK_02537	AAGJMEAC_01849	OGHBEFCK_01924	HFLALGJP_04066	NLKEFKOF_03263	PCDLJMFI_00130	JNCELPED_03957	LLGNGGLJ_03987
pqiB	Intermembrane transport protein PqiB	9	9	1	ELGMCBCN_02559	GGJKAOFK_02403	AAGJMEAC_01792	OGHBEFCK_01683	HFLALGJP_04386	NLKEFKOF_01247	PCDLJMFI_02367	JNCELPED_00526	LLGNGGLJ_03067
adeP	Adenine permease AdeP	9	9	1	ELGMCBCN_01254	GGJKAOFK_01220	AAGJMEAC_00899	OGHBEFCK_00952	HFLALGJP_02610	NLKEFKOF_04422	PCDLJMFI_03570	JNCELPED_03314	LLGNGGLJ_00006
bioD1_1	ATP-dependent dethiobiotin synthetase BioD 1	9	9	1	ELGMCBCN_01449	GGJKAOFK_01570	AAGJMEAC_01247	OGHBEFCK_03926	HFLALGJP_00335	NLKEFKOF_01953	PCDLJMFI_01060	JNCELPED_03842	LLGNGGLJ_02608
yijE	putative cystine transporter YijE	9	9	1	ELGMCBCN_01645	GGJKAOFK_01264	AAGJMEAC_01010	OGHBEFCK_01288	HFLALGJP_05068	NLKEFKOF_04677	PCDLJMFI_03652	JNCELPED_03409	LLGNGGLJ_00650
galE	UDP-glucose 4-epimerase	9	9	1	ELGMCBCN_02250	GGJKAOFK_01978	AAGJMEAC_03209	OGHBEFCK_02079	HFLALGJP_03728	NLKEFKOF_00966	PCDLJMFI_04309	JNCELPED_00751	LLGNGGLJ_01723
bamA	Outer membrane protein assembly factor BamA	9	9	1	ELGMCBCN_03476	GGJKAOFK_03183	AAGJMEAC_02581	OGHBEFCK_02518	HFLALGJP_00971	NLKEFKOF_00383	PCDLJMFI_01941	JNCELPED_02264	LLGNGGLJ_01976
fadE	Acyl-coenzyme A dehydrogenase	9	9	1	ELGMCBCN_04642	GGJKAOFK_04469	AAGJMEAC_04258	OGHBEFCK_03259	HFLALGJP_03819	NLKEFKOF_00441	PCDLJMFI_04194	JNCELPED_04301	LLGNGGLJ_02198
pheS	Phenylalanine--tRNA ligase alpha subunit	9	9	1	ELGMCBCN_02504	GGJKAOFK_02171	AAGJMEAC_01673	OGHBEFCK_02930	HFLALGJP_00508	NLKEFKOF_02100	PCDLJMFI_01738	JNCELPED_00043	LLGNGGLJ_02482
livF	High-affinity branched-chain amino acid transport ATP-binding protein LivF	9	9	1	ELGMCBCN_02904	GGJKAOFK_02744	AAGJMEAC_02180	OGHBEFCK_03415	HFLALGJP_01227	NLKEFKOF_04100	PCDLJMFI_02952	JNCELPED_02316	LLGNGGLJ_04447
ndhB_2	NAD(P)H-quinone oxidoreductase subunit 2, chloroplastic	9	9	1	ELGMCBCN_02642	GGJKAOFK_02511	AAGJMEAC_01875	OGHBEFCK_01898	HFLALGJP_04096	NLKEFKOF_03237	PCDLJMFI_00101	JNCELPED_03931	LLGNGGLJ_04014
glgX	Glycogen debranching enzyme	9	9	1	ELGMCBCN_02926	GGJKAOFK_02766	AAGJMEAC_02158	OGHBEFCK_02825	HFLALGJP_01248	NLKEFKOF_04075	PCDLJMFI_02933	JNCELPED_02337	LLGNGGLJ_04426
ispH	4-hydroxy-3-methylbut-2-enyl diphosphate reductase	9	9	1	ELGMCBCN_01094	GGJKAOFK_01059	AAGJMEAC_01408	OGHBEFCK_00336	HFLALGJP_00807	NLKEFKOF_00214	PCDLJMFI_01796	JNCELPED_02119	LLGNGGLJ_00146
galK	Galactokinase	9	9	1	ELGMCBCN_02248	GGJKAOFK_01980	AAGJMEAC_03211	OGHBEFCK_02081	HFLALGJP_03730	NLKEFKOF_00964	PCDLJMFI_04307	JNCELPED_00753	LLGNGGLJ_01725
phoA	Alkaline phosphatase	9	9	1	ELGMCBCN_00383	GGJKAOFK_00383	AAGJMEAC_03171	OGHBEFCK_04158	HFLALGJP_00682	NLKEFKOF_00575	PCDLJMFI_01327	JNCELPED_01578	LLGNGGLJ_00761
rhaS_3	HTH-type transcriptional activator RhaS	9	9	1	ELGMCBCN_03925	GGJKAOFK_03988	AAGJMEAC_03609	OGHBEFCK_03320	HFLALGJP_00071	NLKEFKOF_03609	PCDLJMFI_03511	JNCELPED_01152	LLGNGGLJ_00397
mlaA	Intermembrane phospholipid transport system lipoprotein MlaA	9	9	1	ELGMCBCN_01900	GGJKAOFK_02348	AAGJMEAC_01557	OGHBEFCK_00006	HFLALGJP_02561	NLKEFKOF_02829	PCDLJMFI_02177	JNCELPED_01110	LLGNGGLJ_01183
add	Adenosine deaminase	9	9	1	ELGMCBCN_01500	GGJKAOFK_01522	AAGJMEAC_01199	OGHBEFCK_02169	HFLALGJP_00365	NLKEFKOF_01987	PCDLJMFI_01029	JNCELPED_03811	LLGNGGLJ_02577
mnmE	tRNA modification GTPase MnmE	9	9	1	ELGMCBCN_01247	GGJKAOFK_01213	AAGJMEAC_00892	OGHBEFCK_00959	HFLALGJP_02617	NLKEFKOF_04413	PCDLJMFI_03577	JNCELPED_03307	LLGNGGLJ_00013
yhaH	Inner membrane protein YhaH	9	9	1	ELGMCBCN_00597	GGJKAOFK_00466	AAGJMEAC_00404	OGHBEFCK_01790	HFLALGJP_00162	NLKEFKOF_03719	PCDLJMFI_03413	JNCELPED_01243	LLGNGGLJ_00488
dgoD	D-galactonate dehydratase	9	9	1	ELGMCBCN_01233	GGJKAOFK_01199	AAGJMEAC_00878	OGHBEFCK_00973	HFLALGJP_02631	NLKEFKOF_04395	PCDLJMFI_03591	JNCELPED_03293	LLGNGGLJ_00027
mak	Fructokinase	9	9	1	ELGMCBCN_00338	GGJKAOFK_00338	AAGJMEAC_01365	OGHBEFCK_01314	HFLALGJP_00692	NLKEFKOF_00588	PCDLJMFI_01338	JNCELPED_01567	LLGNGGLJ_00750
group_7565	hypothetical protein	9	9	1	ELGMCBCN_03753	GGJKAOFK_03634	AAGJMEAC_04171	OGHBEFCK_03127	HFLALGJP_02013	NLKEFKOF_01616	PCDLJMFI_00900	JNCELPED_02001	LLGNGGLJ_03689
group_7566	hypothetical protein	9	9	1	ELGMCBCN_01953	GGJKAOFK_02295	AAGJMEAC_01504	OGHBEFCK_00059	HFLALGJP_02508	NLKEFKOF_02766	PCDLJMFI_02125	JNCELPED_01057	LLGNGGLJ_01236
tal	Transaldolase	9	9	1	ELGMCBCN_03100	GGJKAOFK_02925	AAGJMEAC_02271	OGHBEFCK_00498	HFLALGJP_03220	NLKEFKOF_02949	PCDLJMFI_03028	JNCELPED_00292	LLGNGGLJ_03442
nadC	Nicotinate-nucleotide pyrophosphorylase [carboxylating]	9	9	1	ELGMCBCN_03288	GGJKAOFK_03057	AAGJMEAC_02445	OGHBEFCK_00259	HFLALGJP_00886	NLKEFKOF_00304	PCDLJMFI_01873	JNCELPED_02195	LLGNGGLJ_00222
pspB_1	Putative phosphoserine phosphatase 2	9	9	1	ELGMCBCN_01060	GGJKAOFK_01025	AAGJMEAC_01442	OGHBEFCK_00370	HFLALGJP_04144	NLKEFKOF_00177	PCDLJMFI_01764	JNCELPED_02919	LLGNGGLJ_00518
yegI	Protein kinase YegI	9	9	1	ELGMCBCN_03354	GGJKAOFK_03257	AAGJMEAC_02635	OGHBEFCK_02577	HFLALGJP_02767	NLKEFKOF_02513	PCDLJMFI_03388	JNCELPED_00839	LLGNGGLJ_01454
entS	Enterobactin exporter EntS	9	9	1	ELGMCBCN_02104	GGJKAOFK_02547	AAGJMEAC_02043	OGHBEFCK_03043	HFLALGJP_03055	NLKEFKOF_00781	PCDLJMFI_02488	JNCELPED_03539	LLGNGGLJ_00862
ydhF	Oxidoreductase YdhF	9	9	1	ELGMCBCN_01525	GGJKAOFK_01497	AAGJMEAC_01174	OGHBEFCK_02144	HFLALGJP_00390	NLKEFKOF_02016	PCDLJMFI_01005	JNCELPED_03786	LLGNGGLJ_02552
group_7572	hypothetical protein	9	9	1	ELGMCBCN_03040	GGJKAOFK_02865	AAGJMEAC_02211	OGHBEFCK_04028	HFLALGJP_03162	NLKEFKOF_02881	PCDLJMFI_03084	JNCELPED_03995	LLGNGGLJ_03384
aas	Bifunctional protein Aas	9	9	1	ELGMCBCN_01820	GGJKAOFK_02661	AAGJMEAC_02109	OGHBEFCK_02470	HFLALGJP_02206	NLKEFKOF_03364	PCDLJMFI_00219	JNCELPED_01749	LLGNGGLJ_03879
ttdT_1	L-tartrate/succinate antiporter	9	9	1	ELGMCBCN_02126	GGJKAOFK_02570	AAGJMEAC_02020	OGHBEFCK_03065	HFLALGJP_03077	NLKEFKOF_00804	PCDLJMFI_02509	JNCELPED_03516	LLGNGGLJ_00885
hemC	Porphobilinogen deaminase	9	9	1	ELGMCBCN_03682	GGJKAOFK_03447	AAGJMEAC_02913	OGHBEFCK_02803	HFLALGJP_03491	NLKEFKOF_04519	PCDLJMFI_03834	JNCELPED_04093	LLGNGGLJ_01827
mglC	Galactoside transport system permease protein MglC	9	9	1	ELGMCBCN_00680	GGJKAOFK_00675	AAGJMEAC_00482	OGHBEFCK_00224	HFLALGJP_02888	NLKEFKOF_02604	PCDLJMFI_01982	JNCELPED_00911	LLGNGGLJ_01382
sucA	2-oxoglutarate dehydrogenase E1 component	9	9	1	ELGMCBCN_02218	GGJKAOFK_02010	AAGJMEAC_03752	OGHBEFCK_02113	HFLALGJP_03762	NLKEFKOF_00926	PCDLJMFI_02606	JNCELPED_00785	LLGNGGLJ_01757
trpS	Tryptophan--tRNA ligase	9	9	1	ELGMCBCN_02404	GGJKAOFK_02135	AAGJMEAC_02852	OGHBEFCK_01434	HFLALGJP_01297	NLKEFKOF_04022	PCDLJMFI_02874	JNCELPED_02383	LLGNGGLJ_04380
ddlA	D-alanine--D-alanine ligase A	9	9	1	ELGMCBCN_00381	GGJKAOFK_00381	AAGJMEAC_03169	OGHBEFCK_04160	HFLALGJP_00680	NLKEFKOF_00573	PCDLJMFI_01325	JNCELPED_01580	LLGNGGLJ_00763
thiM	Hydroxyethylthiazole kinase	9	9	1	ELGMCBCN_03388	GGJKAOFK_03386	AAGJMEAC_03088	OGHBEFCK_03101	HFLALGJP_02796	NLKEFKOF_02549	PCDLJMFI_03916	JNCELPED_00867	LLGNGGLJ_01426
gpmI	2,3-bisphosphoglycerate-independent phosphoglycerate mutase	9	9	1	ELGMCBCN_01153	GGJKAOFK_01119	AAGJMEAC_00797	OGHBEFCK_01054	HFLALGJP_03423	NLKEFKOF_04284	PCDLJMFI_02726	JNCELPED_03206	LLGNGGLJ_00115
lptB_1	Lipopolysaccharide export system ATP-binding protein LptB	9	9	1	ELGMCBCN_00502	GGJKAOFK_00561	AAGJMEAC_00309	OGHBEFCK_01572	HFLALGJP_00257	NLKEFKOF_03825	PCDLJMFI_03194	JNCELPED_01338	LLGNGGLJ_04247
pstA	Phosphate transport system permease protein PstA	9	9	1	ELGMCBCN_01267	GGJKAOFK_01233	AAGJMEAC_00912	OGHBEFCK_03576	HFLALGJP_02598	NLKEFKOF_04434	PCDLJMFI_03558	JNCELPED_04369	LLGNGGLJ_02786
rhtC_2	Threonine efflux protein	9	9	1	ELGMCBCN_04229	GGJKAOFK_04121	AAGJMEAC_03711	OGHBEFCK_03602	HFLALGJP_03512	NLKEFKOF_04538	PCDLJMFI_03816	JNCELPED_04076	LLGNGGLJ_01844
cysD	Sulfate adenylyltransferase subunit 2	9	9	1	ELGMCBCN_02612	GGJKAOFK_02541	AAGJMEAC_01845	OGHBEFCK_01928	HFLALGJP_04062	NLKEFKOF_03269	PCDLJMFI_00134	JNCELPED_03961	LLGNGGLJ_03983
greB	Transcription elongation factor GreB	9	9	1	ELGMCBCN_02952	GGJKAOFK_02791	AAGJMEAC_02132	OGHBEFCK_02849	HFLALGJP_01275	NLKEFKOF_04046	PCDLJMFI_02898	JNCELPED_02361	LLGNGGLJ_04402
ltaE	Low specificity L-threonine aldolase	9	9	1	ELGMCBCN_01310	GGJKAOFK_01722	AAGJMEAC_03023	OGHBEFCK_02275	HFLALGJP_02996	NLKEFKOF_01154	PCDLJMFI_02296	JNCELPED_00607	LLGNGGLJ_03148
lolB	Outer-membrane lipoprotein LolB	9	9	1	ELGMCBCN_03028	GGJKAOFK_00864	AAGJMEAC_02356	OGHBEFCK_02410	HFLALGJP_01964	NLKEFKOF_01561	PCDLJMFI_00846	JNCELPED_01952	LLGNGGLJ_03738
hypB	Hydrogenase maturation factor HypB	9	9	1	ELGMCBCN_02638	GGJKAOFK_02515	AAGJMEAC_01871	OGHBEFCK_01902	HFLALGJP_04092	NLKEFKOF_03241	PCDLJMFI_00105	JNCELPED_03935	LLGNGGLJ_04010
group_7589	hypothetical protein	9	9	1	ELGMCBCN_02683	GGJKAOFK_02470	AAGJMEAC_01916	OGHBEFCK_01857	HFLALGJP_04597	NLKEFKOF_03190	PCDLJMFI_00064	JNCELPED_03890	LLGNGGLJ_04055
hrpB	ATP-dependent RNA helicase HrpB	9	9	1	ELGMCBCN_03447	GGJKAOFK_03213	AAGJMEAC_02611	OGHBEFCK_02489	HFLALGJP_00942	NLKEFKOF_00348	PCDLJMFI_01913	JNCELPED_02235	LLGNGGLJ_02005
group_7590	hypothetical protein	9	9	1	ELGMCBCN_03818	GGJKAOFK_03713	AAGJMEAC_03309	OGHBEFCK_04061	HFLALGJP_00093	NLKEFKOF_03640	PCDLJMFI_03475	JNCELPED_01176	LLGNGGLJ_00421
nsrR	HTH-type transcriptional repressor NsrR	9	9	1	ELGMCBCN_00154	GGJKAOFK_00085	AAGJMEAC_00085	OGHBEFCK_00814	HFLALGJP_01504	NLKEFKOF_04954	PCDLJMFI_00535	JNCELPED_02531	LLGNGGLJ_01897
wecC	UDP-N-acetyl-D-mannosamine dehydrogenase	9	9	1	ELGMCBCN_03663	GGJKAOFK_03428	AAGJMEAC_02894	OGHBEFCK_02784	HFLALGJP_03472	NLKEFKOF_04498	PCDLJMFI_03853	JNCELPED_04112	LLGNGGLJ_01808
mnmA	tRNA-specific 2-thiouridylase MnmA	9	9	1	ELGMCBCN_02974	GGJKAOFK_00810	AAGJMEAC_02410	OGHBEFCK_02357	HFLALGJP_01910	NLKEFKOF_01483	PCDLJMFI_00792	JNCELPED_03657	LLGNGGLJ_01071
rarA	Replication-associated recombination protein A	9	9	1	ELGMCBCN_04456	GGJKAOFK_04430	AAGJMEAC_04125	OGHBEFCK_03491	HFLALGJP_02974	NLKEFKOF_01176	PCDLJMFI_02318	JNCELPED_00585	LLGNGGLJ_03126
pdeH	Cyclic di-GMP phosphodiesterase PdeH	9	9	1	ELGMCBCN_02833	GGJKAOFK_00907	AAGJMEAC_02958	OGHBEFCK_02669	HFLALGJP_03272	NLKEFKOF_04181	PCDLJMFI_02635	JNCELPED_03144	LLGNGGLJ_01601
emrA	Multidrug export protein EmrA	9	9	1	ELGMCBCN_02681	GGJKAOFK_02472	AAGJMEAC_01914	OGHBEFCK_01859	HFLALGJP_04599	NLKEFKOF_03192	PCDLJMFI_00066	JNCELPED_03892	LLGNGGLJ_04053
ispA	Farnesyl diphosphate synthase	9	9	1	ELGMCBCN_00312	GGJKAOFK_00312	AAGJMEAC_01339	OGHBEFCK_01340	HFLALGJP_00718	NLKEFKOF_00619	PCDLJMFI_01367	JNCELPED_01541	LLGNGGLJ_01151
panD	Aspartate 1-decarboxylase	9	9	1	ELGMCBCN_03310	GGJKAOFK_03079	AAGJMEAC_02423	OGHBEFCK_00237	HFLALGJP_00924	NLKEFKOF_00330	PCDLJMFI_01895	JNCELPED_02217	LLGNGGLJ_00244
yhjJ	Protein YhjJ	9	9	1	ELGMCBCN_02831	GGJKAOFK_00905	AAGJMEAC_02956	OGHBEFCK_02671	HFLALGJP_03274	NLKEFKOF_04183	PCDLJMFI_02637	JNCELPED_03142	LLGNGGLJ_01599
astE	Succinylglutamate desuccinylase	9	9	1	ELGMCBCN_02474	GGJKAOFK_02201	AAGJMEAC_01703	OGHBEFCK_00648	HFLALGJP_00538	NLKEFKOF_02134	PCDLJMFI_01710	JNCELPED_00073	LLGNGGLJ_02452
gudP	putative glucarate transporter	9	9	1	ELGMCBCN_01868	GGJKAOFK_02709	AAGJMEAC_02061	OGHBEFCK_02422	HFLALGJP_02259	NLKEFKOF_03306	PCDLJMFI_00171	JNCELPED_01702	LLGNGGLJ_03832
frmA	S-(hydroxymethyl)glutathione dehydrogenase	9	9	1	ELGMCBCN_00362	GGJKAOFK_00362	AAGJMEAC_03150	OGHBEFCK_03463	HFLALGJP_00662	NLKEFKOF_00553	PCDLJMFI_01311	JNCELPED_01598	LLGNGGLJ_00781
atl	DNA base-flipping protein	9	9	1	ELGMCBCN_00279	GGJKAOFK_00279	AAGJMEAC_01306	OGHBEFCK_01373	HFLALGJP_00754	NLKEFKOF_00655	PCDLJMFI_01401	JNCELPED_01508	LLGNGGLJ_01118
lysA	Diaminopimelate decarboxylase	9	9	1	ELGMCBCN_01818	GGJKAOFK_02659	AAGJMEAC_02111	OGHBEFCK_02472	HFLALGJP_02204	NLKEFKOF_03366	PCDLJMFI_00221	JNCELPED_01751	LLGNGGLJ_03881
sppA	Protease 4	9	9	1	ELGMCBCN_02452	GGJKAOFK_02223	AAGJMEAC_01725	OGHBEFCK_00670	HFLALGJP_00560	NLKEFKOF_02157	PCDLJMFI_01686	JNCELPED_00095	LLGNGGLJ_02430
sthA	Soluble pyridine nucleotide transhydrogenase	9	9	1	ELGMCBCN_01663	GGJKAOFK_01246	AAGJMEAC_01028	OGHBEFCK_01306	HFLALGJP_04839	NLKEFKOF_04699	PCDLJMFI_04329	JNCELPED_03427	LLGNGGLJ_00632
betT	High-affinity choline transport protein	9	9	1	ELGMCBCN_00417	GGJKAOFK_00417	AAGJMEAC_03733	OGHBEFCK_04045	HFLALGJP_00617	NLKEFKOF_00502	PCDLJMFI_01283	JNCELPED_01640	LLGNGGLJ_00823
group_7608	hypothetical protein	9	9	1	ELGMCBCN_03049	GGJKAOFK_02874	AAGJMEAC_02220	OGHBEFCK_04016	HFLALGJP_03174	NLKEFKOF_02895	PCDLJMFI_03071	JNCELPED_04007	LLGNGGLJ_03396
fabA	3-hydroxydecanoyl-[acyl-carrier-protein] dehydratase	9	9	1	ELGMCBCN_02556	GGJKAOFK_02406	AAGJMEAC_01789	OGHBEFCK_01680	HFLALGJP_04389	NLKEFKOF_01250	PCDLJMFI_02370	JNCELPED_00523	LLGNGGLJ_03064
dnaE	DNA polymerase III subunit alpha	9	9	1	ELGMCBCN_03483	GGJKAOFK_03176	AAGJMEAC_02574	OGHBEFCK_02525	HFLALGJP_00978	NLKEFKOF_00390	PCDLJMFI_01948	JNCELPED_02271	LLGNGGLJ_01969
groL	60 kDa chaperonin	9	9	1	ELGMCBCN_00117	GGJKAOFK_00122	AAGJMEAC_00122	OGHBEFCK_00851	HFLALGJP_01541	NLKEFKOF_04913	PCDLJMFI_00499	JNCELPED_02494	LLGNGGLJ_01934
ydhX_1	putative ferredoxin-like protein YdhX	9	9	1	ELGMCBCN_00007	GGJKAOFK_00231	AAGJMEAC_00231	OGHBEFCK_03722	HFLALGJP_02109	NLKEFKOF_04827	PCDLJMFI_00421	JNCELPED_02724	LLGNGGLJ_00301
pgi	Glucose-6-phosphate isomerase	9	9	1	ELGMCBCN_03555	GGJKAOFK_03290	AAGJMEAC_02791	OGHBEFCK_02639	HFLALGJP_02056	NLKEFKOF_04771	PCDLJMFI_00367	JNCELPED_02775	LLGNGGLJ_00352
argR	Arginine repressor	9	9	1	ELGMCBCN_00467	GGJKAOFK_00596	AAGJMEAC_00274	OGHBEFCK_01607	HFLALGJP_00288	NLKEFKOF_03866	PCDLJMFI_03223	JNCELPED_01373	LLGNGGLJ_04212
mdoC	Glucans biosynthesis protein C	9	9	1	ELGMCBCN_04681	GGJKAOFK_04499	AAGJMEAC_04289	OGHBEFCK_01933	HFLALGJP_01786	NLKEFKOF_01387	PCDLJMFI_00706	JNCELPED_03741	LLGNGGLJ_00987
hybD	Hydrogenase 2 maturation protease	9	9	1	ELGMCBCN_03909	GGJKAOFK_03972	AAGJMEAC_03593	OGHBEFCK_03304	HFLALGJP_00057	NLKEFKOF_03592	PCDLJMFI_03525	JNCELPED_01136	LLGNGGLJ_00381
yoaA	putative ATP-dependent DNA helicase YoaA	9	9	1	ELGMCBCN_00967	GGJKAOFK_01705	AAGJMEAC_00610	OGHBEFCK_00711	HFLALGJP_01188	NLKEFKOF_02201	PCDLJMFI_01649	JNCELPED_00136	LLGNGGLJ_02389
ccmB	Heme exporter protein B	9	9	1	ELGMCBCN_00747	GGJKAOFK_00742	AAGJMEAC_00549	OGHBEFCK_00157	HFLALGJP_02837	NLKEFKOF_02660	PCDLJMFI_02035	JNCELPED_00962	LLGNGGLJ_01331
deoD	Purine nucleoside phosphorylase DeoD-type	9	9	1	ELGMCBCN_01049	GGJKAOFK_01014	AAGJMEAC_01453	OGHBEFCK_00381	HFLALGJP_04155	NLKEFKOF_00164	PCDLJMFI_01751	JNCELPED_02908	LLGNGGLJ_00529
mltC	Membrane-bound lytic murein transglycosylase C	9	9	1	ELGMCBCN_02089	GGJKAOFK_01924	AAGJMEAC_01650	OGHBEFCK_03655	HFLALGJP_03602	NLKEFKOF_03512	PCDLJMFI_00329	JNCELPED_01884	LLGNGGLJ_02664
ymdB	O-acetyl-ADP-ribose deacetylase	9	9	1	ELGMCBCN_04683	GGJKAOFK_04497	AAGJMEAC_04287	OGHBEFCK_01931	HFLALGJP_01784	NLKEFKOF_01385	PCDLJMFI_00704	JNCELPED_03743	LLGNGGLJ_00985
ypdB	Transcriptional regulatory protein YpdB	9	9	1	ELGMCBCN_04205	GGJKAOFK_04080	AAGJMEAC_03670	OGHBEFCK_03274	HFLALGJP_04541	NLKEFKOF_02865	PCDLJMFI_03099	JNCELPED_03980	LLGNGGLJ_03369
moaB	Molybdenum cofactor biosynthesis protein B	9	9	1	ELGMCBCN_02273	GGJKAOFK_01955	AAGJMEAC_03186	OGHBEFCK_02056	HFLALGJP_01731	NLKEFKOF_01028	PCDLJMFI_02209	JNCELPED_00695	LLGNGGLJ_03236
metC	Cystathionine beta-lyase MetC	9	9	1	ELGMCBCN_03923	GGJKAOFK_03986	AAGJMEAC_03607	OGHBEFCK_03318	HFLALGJP_00069	NLKEFKOF_03607	PCDLJMFI_03513	JNCELPED_01150	LLGNGGLJ_00395
sbmA	Peptide antibiotic transporter SbmA	9	9	1	ELGMCBCN_00377	GGJKAOFK_00377	AAGJMEAC_03165	OGHBEFCK_04164	HFLALGJP_00676	NLKEFKOF_00569	PCDLJMFI_01321	JNCELPED_01584	LLGNGGLJ_00767
yhhJ	Inner membrane transport permease YhhJ	9	9	1	ELGMCBCN_02872	GGJKAOFK_00946	AAGJMEAC_03546	OGHBEFCK_04325	HFLALGJP_04524	NLKEFKOF_04137	PCDLJMFI_04069	JNCELPED_03184	LLGNGGLJ_02888
rsxE	Ion-translocating oxidoreductase complex subunit E	9	9	1	ELGMCBCN_01509	GGJKAOFK_01513	AAGJMEAC_01190	OGHBEFCK_02160	HFLALGJP_00374	NLKEFKOF_01999	PCDLJMFI_01020	JNCELPED_03802	LLGNGGLJ_02568
prmA	Ribosomal protein L11 methyltransferase	9	9	1	ELGMCBCN_00447	GGJKAOFK_00616	AAGJMEAC_00254	OGHBEFCK_01627	HFLALGJP_00318	NLKEFKOF_03888	PCDLJMFI_03251	JNCELPED_01393	LLGNGGLJ_04192
dhaR	PTS-dependent dihydroxyacetone kinase operon regulatory protein	9	9	1	ELGMCBCN_03019	GGJKAOFK_00855	AAGJMEAC_02365	OGHBEFCK_02401	HFLALGJP_01956	NLKEFKOF_01550	PCDLJMFI_00839	JNCELPED_01943	LLGNGGLJ_03747
glpA	Anaerobic glycerol-3-phosphate dehydrogenase subunit A	9	9	1	ELGMCBCN_00788	GGJKAOFK_00783	AAGJMEAC_00590	OGHBEFCK_00116	HFLALGJP_02461	NLKEFKOF_02711	PCDLJMFI_02076	JNCELPED_01003	LLGNGGLJ_01290
thiL	Thiamine-monophosphate kinase	9	9	1	ELGMCBCN_00316	GGJKAOFK_00316	AAGJMEAC_01343	OGHBEFCK_01336	HFLALGJP_00714	NLKEFKOF_00615	PCDLJMFI_01363	JNCELPED_01545	LLGNGGLJ_01155
argG	Argininosuccinate synthase	9	9	1	ELGMCBCN_00531	GGJKAOFK_00532	AAGJMEAC_00338	OGHBEFCK_03537	HFLALGJP_00228	NLKEFKOF_03793	PCDLJMFI_03165	JNCELPED_01309	LLGNGGLJ_04276
group_7632	hypothetical protein	9	9	1	ELGMCBCN_02434	GGJKAOFK_02242	AAGJMEAC_01743	OGHBEFCK_00688	HFLALGJP_00570	NLKEFKOF_02176	PCDLJMFI_01667	JNCELPED_00113	LLGNGGLJ_02412
group_7633	hypothetical protein	9	9	1	ELGMCBCN_03835	GGJKAOFK_03696	AAGJMEAC_03292	OGHBEFCK_01742	HFLALGJP_00111	NLKEFKOF_03662	PCDLJMFI_03459	JNCELPED_01194	LLGNGGLJ_00439
rbbA	Ribosome-associated ATPase	9	9	1	ELGMCBCN_02871	GGJKAOFK_00945	AAGJMEAC_03545	OGHBEFCK_04326	HFLALGJP_04523	NLKEFKOF_04138	PCDLJMFI_04068	JNCELPED_03183	LLGNGGLJ_02887
proX	Glycine betaine/proline betaine-binding periplasmic protein	9	9	1	ELGMCBCN_02686	GGJKAOFK_02467	AAGJMEAC_01919	OGHBEFCK_01854	HFLALGJP_04594	NLKEFKOF_03187	PCDLJMFI_00061	JNCELPED_03887	LLGNGGLJ_04058
osmE	Osmotically-inducible putative lipoprotein OsmE	9	9	1	ELGMCBCN_02479	GGJKAOFK_02196	AAGJMEAC_01698	OGHBEFCK_00643	HFLALGJP_00533	NLKEFKOF_02128	PCDLJMFI_01715	JNCELPED_00068	LLGNGGLJ_02457
group_7637	hypothetical protein	9	9	1	ELGMCBCN_00932	GGJKAOFK_01670	AAGJMEAC_00645	OGHBEFCK_00748	HFLALGJP_01153	NLKEFKOF_02238	PCDLJMFI_01614	JNCELPED_00171	LLGNGGLJ_02354
lepA	Elongation factor 4	9	9	1	ELGMCBCN_02779	GGJKAOFK_01376	AAGJMEAC_01053	OGHBEFCK_00621	HFLALGJP_02425	NLKEFKOF_03073	PCDLJMFI_04137	JNCELPED_00400	LLGNGGLJ_03550
kdsC	3-deoxy-D-manno-octulosonate 8-phosphate phosphatase KdsC	9	9	1	ELGMCBCN_00505	GGJKAOFK_00558	AAGJMEAC_00312	OGHBEFCK_01569	HFLALGJP_00254	NLKEFKOF_03822	PCDLJMFI_03191	JNCELPED_01335	LLGNGGLJ_04250
aceK	Isocitrate dehydrogenase kinase/phosphatase	9	9	1	ELGMCBCN_03565	GGJKAOFK_03280	AAGJMEAC_02801	OGHBEFCK_02649	HFLALGJP_02036	NLKEFKOF_04760	PCDLJMFI_00350	JNCELPED_02785	LLGNGGLJ_00362
lolD_1	Lipoprotein-releasing system ATP-binding protein LolD	9	9	1	ELGMCBCN_00239	GGJKAOFK_00239	AAGJMEAC_01266	OGHBEFCK_01413	HFLALGJP_00794	NLKEFKOF_00703	PCDLJMFI_01443	JNCELPED_01468	LLGNGGLJ_01078
fdx	2Fe-2S ferredoxin	9	9	1	ELGMCBCN_02734	GGJKAOFK_01421	AAGJMEAC_01098	OGHBEFCK_00576	HFLALGJP_02323	NLKEFKOF_03026	PCDLJMFI_04099	JNCELPED_00356	LLGNGGLJ_03506
stpA	DNA-binding protein StpA	9	9	1	ELGMCBCN_02696	GGJKAOFK_02457	AAGJMEAC_01929	OGHBEFCK_01844	HFLALGJP_04584	NLKEFKOF_03177	PCDLJMFI_00049	JNCELPED_03877	LLGNGGLJ_04068
panE	2-dehydropantoate 2-reductase	9	9	1	ELGMCBCN_00308	GGJKAOFK_00308	AAGJMEAC_01335	OGHBEFCK_01344	HFLALGJP_00722	NLKEFKOF_00623	PCDLJMFI_01371	JNCELPED_01537	LLGNGGLJ_01147
gshA	Glutamate--cysteine ligase	9	9	1	ELGMCBCN_02678	GGJKAOFK_02475	AAGJMEAC_01911	OGHBEFCK_01862	HFLALGJP_04602	NLKEFKOF_03196	PCDLJMFI_00071	JNCELPED_03895	LLGNGGLJ_04050
rluA	Dual-specificity RNA pseudouridine synthase RluA	9	9	1	ELGMCBCN_01122	GGJKAOFK_01087	AAGJMEAC_01380	OGHBEFCK_00307	HFLALGJP_00838	NLKEFKOF_00246	PCDLJMFI_01826	JNCELPED_02147	LLGNGGLJ_00174
rnt	Ribonuclease T	9	9	1	ELGMCBCN_01530	GGJKAOFK_01492	AAGJMEAC_01169	OGHBEFCK_02139	HFLALGJP_00395	NLKEFKOF_02021	PCDLJMFI_01000	JNCELPED_03781	LLGNGGLJ_02547
slyD	FKBP-type peptidyl-prolyl cis-trans isomerase SlyD	9	9	1	ELGMCBCN_02369	GGJKAOFK_02100	AAGJMEAC_02817	OGHBEFCK_01469	HFLALGJP_01333	NLKEFKOF_03985	PCDLJMFI_02844	JNCELPED_02418	LLGNGGLJ_04345
obgE	GTPase ObgE/CgtA	9	9	1	ELGMCBCN_00520	GGJKAOFK_00543	AAGJMEAC_00327	OGHBEFCK_01554	HFLALGJP_00239	NLKEFKOF_03805	PCDLJMFI_03176	JNCELPED_01320	LLGNGGLJ_04265
mdtL	Multidrug resistance protein MdtL	9	9	1	ELGMCBCN_01250	GGJKAOFK_01216	AAGJMEAC_00895	OGHBEFCK_00956	HFLALGJP_02614	NLKEFKOF_04418	PCDLJMFI_03574	JNCELPED_03310	LLGNGGLJ_00010
hexR	HTH-type transcriptional regulator HexR	9	9	1	ELGMCBCN_00920	GGJKAOFK_01658	AAGJMEAC_00657	OGHBEFCK_00760	HFLALGJP_01141	NLKEFKOF_02252	PCDLJMFI_01603	JNCELPED_00183	LLGNGGLJ_02342
fieF	Ferrous-iron efflux pump FieF	9	9	1	ELGMCBCN_01616	GGJKAOFK_01293	AAGJMEAC_00981	OGHBEFCK_01259	HFLALGJP_03697	NLKEFKOF_04642	PCDLJMFI_03685	JNCELPED_03380	LLGNGGLJ_00678
cydD	ATP-binding/permease protein CydD	9	9	1	ELGMCBCN_04451	GGJKAOFK_04425	AAGJMEAC_04120	OGHBEFCK_03486	HFLALGJP_02979	NLKEFKOF_01171	PCDLJMFI_02313	JNCELPED_00590	LLGNGGLJ_03131
pncB	Nicotinate phosphoribosyltransferase	9	9	1	ELGMCBCN_02579	GGJKAOFK_02383	AAGJMEAC_01812	OGHBEFCK_01703	HFLALGJP_04366	NLKEFKOF_01222	PCDLJMFI_02354	JNCELPED_00546	LLGNGGLJ_03087
flgD	Basal-body rod modification protein FlgD	9	9	1	ELGMCBCN_03201	GGJKAOFK_03107	AAGJMEAC_02505	OGHBEFCK_01960	HFLALGJP_01813	NLKEFKOF_01421	PCDLJMFI_00733	JNCELPED_03714	LLGNGGLJ_01014
bluR	HTH-type transcriptional repressor BluR	9	9	1	ELGMCBCN_02979	GGJKAOFK_00815	AAGJMEAC_02405	OGHBEFCK_02362	HFLALGJP_01915	NLKEFKOF_01507	PCDLJMFI_00797	JNCELPED_01904	LLGNGGLJ_03786
caiA_2	Crotonobetainyl-CoA reductase	9	9	1	ELGMCBCN_04425	GGJKAOFK_04313	AAGJMEAC_04046	OGHBEFCK_02910	HFLALGJP_00440	NLKEFKOF_02075	PCDLJMFI_00957	JNCELPED_00024	LLGNGGLJ_02502
ynaI	Low conductance mechanosensitive channel YnaI	9	9	1	ELGMCBCN_04500	GGJKAOFK_03465	AAGJMEAC_03037	OGHBEFCK_01113	HFLALGJP_01617	NLKEFKOF_01706	PCDLJMFI_01203	JNCELPED_02081	LLGNGGLJ_03610
fdhF_1	Formate dehydrogenase H	9	9	1	ELGMCBCN_00015	GGJKAOFK_00223	AAGJMEAC_00223	OGHBEFCK_03714	HFLALGJP_02117	NLKEFKOF_04837	PCDLJMFI_00434	JNCELPED_02716	LLGNGGLJ_00293
tolB	Tol-Pal system protein TolB	9	9	1	ELGMCBCN_02233	GGJKAOFK_01995	AAGJMEAC_03226	OGHBEFCK_02098	HFLALGJP_03747	NLKEFKOF_00946	PCDLJMFI_04290	JNCELPED_00770	LLGNGGLJ_01742
galM	Aldose 1-epimerase	9	9	1	ELGMCBCN_02247	GGJKAOFK_01981	AAGJMEAC_03212	OGHBEFCK_02082	HFLALGJP_03731	NLKEFKOF_00963	PCDLJMFI_04306	JNCELPED_00754	LLGNGGLJ_01726
rlmJ	Ribosomal RNA large subunit methyltransferase J	9	9	1	ELGMCBCN_02859	GGJKAOFK_00933	AAGJMEAC_03533	OGHBEFCK_04239	HFLALGJP_04511	NLKEFKOF_04150	PCDLJMFI_04058	JNCELPED_03171	LLGNGGLJ_02875
hemG	Protoporphyrinogen IX dehydrogenase [menaquinone]	9	9	1	ELGMCBCN_04254	GGJKAOFK_04096	AAGJMEAC_03686	OGHBEFCK_03627	HFLALGJP_03537	NLKEFKOF_04567	PCDLJMFI_03770	JNCELPED_04051	LLGNGGLJ_01869
thrS	Threonine--tRNA ligase	9	9	1	ELGMCBCN_02500	GGJKAOFK_02175	AAGJMEAC_01677	OGHBEFCK_02934	HFLALGJP_00512	NLKEFKOF_02104	PCDLJMFI_01734	JNCELPED_00047	LLGNGGLJ_02478
group_7664	hypothetical protein	9	9	1	ELGMCBCN_02084	GGJKAOFK_01919	AAGJMEAC_01645	OGHBEFCK_03650	HFLALGJP_03597	NLKEFKOF_03506	PCDLJMFI_00324	JNCELPED_01879	LLGNGGLJ_02659
ribF	Bifunctional riboflavin kinase/FMN adenylyltransferase	9	9	1	ELGMCBCN_01090	GGJKAOFK_01055	AAGJMEAC_01412	OGHBEFCK_00340	HFLALGJP_00803	NLKEFKOF_00209	PCDLJMFI_01792	JNCELPED_02115	LLGNGGLJ_00142
cysT	Sulfate transport system permease protein CysT	9	9	1	ELGMCBCN_03064	GGJKAOFK_02889	AAGJMEAC_02235	OGHBEFCK_00467	HFLALGJP_03188	NLKEFKOF_02912	PCDLJMFI_03057	JNCELPED_04022	LLGNGGLJ_03411
marA	Multiple antibiotic resistance protein MarA	9	9	1	ELGMCBCN_03704	GGJKAOFK_03581	AAGJMEAC_03247	OGHBEFCK_03521	HFLALGJP_03901	NLKEFKOF_01887	PCDLJMFI_01081	JNCELPED_02975	LLGNGGLJ_02693
metL	Bifunctional aspartokinase/homoserine dehydrogenase 2	9	9	1	ELGMCBCN_01642	GGJKAOFK_01267	AAGJMEAC_01007	OGHBEFCK_01285	HFLALGJP_05065	NLKEFKOF_04673	PCDLJMFI_03660	JNCELPED_03406	LLGNGGLJ_00653
rnd	Ribonuclease D	9	9	1	ELGMCBCN_00971	GGJKAOFK_01709	AAGJMEAC_00606	OGHBEFCK_00707	HFLALGJP_01192	NLKEFKOF_02196	PCDLJMFI_01653	JNCELPED_00132	LLGNGGLJ_02393
clpA	ATP-dependent Clp protease ATP-binding subunit ClpA	9	9	1	ELGMCBCN_01297	GGJKAOFK_04443	AAGJMEAC_04218	OGHBEFCK_03481	HFLALGJP_02984	NLKEFKOF_01166	PCDLJMFI_02308	JNCELPED_00595	LLGNGGLJ_03136
rna	Ribonuclease I	9	9	1	ELGMCBCN_02125	GGJKAOFK_02569	AAGJMEAC_02021	OGHBEFCK_03064	HFLALGJP_03076	NLKEFKOF_00803	PCDLJMFI_02508	JNCELPED_03517	LLGNGGLJ_00884
fadI	3-ketoacyl-CoA thiolase FadI	9	9	1	ELGMCBCN_01904	GGJKAOFK_02344	AAGJMEAC_01553	OGHBEFCK_00010	HFLALGJP_02557	NLKEFKOF_02825	PCDLJMFI_02174	JNCELPED_01106	LLGNGGLJ_01187
dnaJ	Chaperone protein DnaJ	9	9	1	ELGMCBCN_01080	GGJKAOFK_01045	AAGJMEAC_01422	OGHBEFCK_00350	HFLALGJP_04124	NLKEFKOF_00199	PCDLJMFI_01784	JNCELPED_02939	LLGNGGLJ_00498
mraY	Phospho-N-acetylmuramoyl-pentapeptide-transferase	9	9	1	ELGMCBCN_03268	GGJKAOFK_03037	AAGJMEAC_02465	OGHBEFCK_00279	HFLALGJP_00866	NLKEFKOF_00281	PCDLJMFI_01853	JNCELPED_02175	LLGNGGLJ_00202
kdgK_1	2-dehydro-3-deoxygluconokinase	9	9	1	ELGMCBCN_02832	GGJKAOFK_00906	AAGJMEAC_02957	OGHBEFCK_02670	HFLALGJP_03273	NLKEFKOF_04182	PCDLJMFI_02636	JNCELPED_03143	LLGNGGLJ_01600
usg	USG-1 protein	9	9	1	ELGMCBCN_01926	GGJKAOFK_02322	AAGJMEAC_01531	OGHBEFCK_00032	HFLALGJP_02535	NLKEFKOF_02800	PCDLJMFI_02152	JNCELPED_01084	LLGNGGLJ_01209
group_7677	hypothetical protein	9	9	1	ELGMCBCN_04645	GGJKAOFK_04472	AAGJMEAC_04261	OGHBEFCK_03256	HFLALGJP_03816	NLKEFKOF_00445	PCDLJMFI_04191	JNCELPED_04304	LLGNGGLJ_02201
ybaL	Putative cation/proton antiporter YbaL	9	9	1	ELGMCBCN_00256	GGJKAOFK_00256	AAGJMEAC_01283	OGHBEFCK_01396	HFLALGJP_00777	NLKEFKOF_00681	PCDLJMFI_01424	JNCELPED_01485	LLGNGGLJ_01095
araJ	Putative transporter AraJ	9	9	1	ELGMCBCN_00337	GGJKAOFK_00337	AAGJMEAC_01364	OGHBEFCK_01315	HFLALGJP_00693	NLKEFKOF_00589	PCDLJMFI_01339	JNCELPED_01566	LLGNGGLJ_00749
kbaZ	D-tagatose-1,6-bisphosphate aldolase subunit KbaZ	9	9	1	ELGMCBCN_00573	GGJKAOFK_00490	AAGJMEAC_00380	OGHBEFCK_01814	HFLALGJP_00186	NLKEFKOF_03746	PCDLJMFI_03127	JNCELPED_01267	LLGNGGLJ_04318
dxs	1-deoxy-D-xylulose-5-phosphate synthase	9	9	1	ELGMCBCN_00313	GGJKAOFK_00313	AAGJMEAC_01340	OGHBEFCK_01339	HFLALGJP_00717	NLKEFKOF_00618	PCDLJMFI_01366	JNCELPED_01542	LLGNGGLJ_01152
topA_1	DNA topoisomerase 1	9	9	1	ELGMCBCN_04179	GGJKAOFK_03747	AAGJMEAC_03349	OGHBEFCK_01173	HFLALGJP_01680	NLKEFKOF_01635	PCDLJMFI_00915	JNCELPED_02019	LLGNGGLJ_03671
kbp	Potassium binding protein Kbp	9	9	1	ELGMCBCN_02700	GGJKAOFK_02453	AAGJMEAC_01933	OGHBEFCK_01840	HFLALGJP_04580	NLKEFKOF_03173	PCDLJMFI_00045	JNCELPED_03873	LLGNGGLJ_04072
flhD	Flagellar transcriptional regulator FlhD	9	9	1	ELGMCBCN_00879	GGJKAOFK_01618	AAGJMEAC_00697	OGHBEFCK_03833	HFLALGJP_01087	NLKEFKOF_02298	PCDLJMFI_01565	JNCELPED_00223	LLGNGGLJ_02302
group_7685	hypothetical protein	9	9	1	ELGMCBCN_03287	GGJKAOFK_03056	AAGJMEAC_02446	OGHBEFCK_00260	HFLALGJP_00885	NLKEFKOF_00303	PCDLJMFI_01872	JNCELPED_02194	LLGNGGLJ_00221
group_771	N-acetylgalactosamine-6-O-sulfatase	9	9	1	ELGMCBCN_03678	GGJKAOFK_03443	AAGJMEAC_02909	OGHBEFCK_02799	HFLALGJP_03487	NLKEFKOF_04514	PCDLJMFI_03838	JNCELPED_04097	LLGNGGLJ_01823
nadD	Nicotinate-nucleotide adenylyltransferase	9	9	1	ELGMCBCN_02153	GGJKAOFK_02597	AAGJMEAC_01993	OGHBEFCK_03960	HFLALGJP_03103	NLKEFKOF_00831	PCDLJMFI_02535	JNCELPED_03489	LLGNGGLJ_00912
fryB_2	PTS system fructose-like EIIB component 1	9	9	1	ELGMCBCN_04198	GGJKAOFK_04073	AAGJMEAC_03663	OGHBEFCK_03268	HFLALGJP_04535	NLKEFKOF_02871	PCDLJMFI_03093	JNCELPED_03986	LLGNGGLJ_03375
glgB	1,4-alpha-glucan branching enzyme GlgB	9	9	1	ELGMCBCN_02925	GGJKAOFK_02765	AAGJMEAC_02159	OGHBEFCK_02824	HFLALGJP_01247	NLKEFKOF_04076	PCDLJMFI_02934	JNCELPED_02336	LLGNGGLJ_04427
pstC	Phosphate transport system permease protein PstC	9	9	1	ELGMCBCN_01268	GGJKAOFK_01234	AAGJMEAC_00913	OGHBEFCK_03577	HFLALGJP_02597	NLKEFKOF_04435	PCDLJMFI_03557	JNCELPED_04368	LLGNGGLJ_02785
group_7718	hypothetical protein	9	9	1	ELGMCBCN_02525	GGJKAOFK_02437	AAGJMEAC_01758	OGHBEFCK_01647	HFLALGJP_04006	NLKEFKOF_01285	PCDLJMFI_00655	JNCELPED_00492	LLGNGGLJ_03033
tolR	Tol-Pal system protein TolR	9	9	1	ELGMCBCN_02231	GGJKAOFK_01997	AAGJMEAC_03228	OGHBEFCK_02100	HFLALGJP_03749	NLKEFKOF_00944	PCDLJMFI_04288	JNCELPED_00772	LLGNGGLJ_01744
rpsF	30S ribosomal protein S6	9	9	1	ELGMCBCN_00171	GGJKAOFK_00068	AAGJMEAC_00068	OGHBEFCK_02281	HFLALGJP_01482	NLKEFKOF_04978	PCDLJMFI_00557	JNCELPED_02553	LLGNGGLJ_01875
moaE	Molybdopterin synthase catalytic subunit	9	9	1	ELGMCBCN_02276	GGJKAOFK_01952	AAGJMEAC_03183	OGHBEFCK_02053	HFLALGJP_01728	NLKEFKOF_01031	PCDLJMFI_02212	JNCELPED_00692	LLGNGGLJ_03233
hdfR_2	HTH-type transcriptional regulator HdfR	9	9	1	ELGMCBCN_03642	GGJKAOFK_03407	AAGJMEAC_02873	OGHBEFCK_02764	HFLALGJP_03450	NLKEFKOF_04475	PCDLJMFI_03873	JNCELPED_04133	LLGNGGLJ_01786
sdhB	Succinate dehydrogenase iron-sulfur subunit	9	9	1	ELGMCBCN_02217	GGJKAOFK_02011	AAGJMEAC_03753	OGHBEFCK_02114	HFLALGJP_03763	NLKEFKOF_00925	PCDLJMFI_02605	JNCELPED_00786	LLGNGGLJ_01758
araA	L-arabinose isomerase	9	9	1	ELGMCBCN_01126	GGJKAOFK_01091	AAGJMEAC_01376	OGHBEFCK_00303	HFLALGJP_00842	NLKEFKOF_00251	PCDLJMFI_01830	JNCELPED_02151	LLGNGGLJ_00178
sxy	Protein Sxy	9	9	1	ELGMCBCN_02551	GGJKAOFK_02411	AAGJMEAC_01784	OGHBEFCK_01675	HFLALGJP_04394	NLKEFKOF_01255	PCDLJMFI_02375	JNCELPED_00518	LLGNGGLJ_03059
menI	1,4-dihydroxy-2-naphthoyl-CoA hydrolase	9	9	1	ELGMCBCN_04434	GGJKAOFK_04304	AAGJMEAC_04055	OGHBEFCK_02900	HFLALGJP_00430	NLKEFKOF_02062	PCDLJMFI_00966	JNCELPED_00015	LLGNGGLJ_02511
acnB	Aconitate hydratase B	9	9	1	ELGMCBCN_03297	GGJKAOFK_03066	AAGJMEAC_02436	OGHBEFCK_00250	HFLALGJP_00895	NLKEFKOF_00316	PCDLJMFI_01882	JNCELPED_02204	LLGNGGLJ_00231
ydjA	Putative NAD(P)H nitroreductase YdjA	9	9	1	ELGMCBCN_02453	GGJKAOFK_02222	AAGJMEAC_01724	OGHBEFCK_00669	HFLALGJP_00559	NLKEFKOF_02156	PCDLJMFI_01687	JNCELPED_00094	LLGNGGLJ_02431
rcsA	Transcriptional regulatory protein RcsA	9	9	1	ELGMCBCN_00823	GGJKAOFK_03532	AAGJMEAC_00753	OGHBEFCK_03195	HFLALGJP_01037	NLKEFKOF_02355	PCDLJMFI_01510	JNCELPED_00275	LLGNGGLJ_02250
group_773	hypothetical protein	9	9	1	ELGMCBCN_03691	GGJKAOFK_03456	AAGJMEAC_02922	OGHBEFCK_02812	HFLALGJP_03503	NLKEFKOF_04529	PCDLJMFI_03822	JNCELPED_04084	LLGNGGLJ_01836
cobS	Adenosylcobinamide-GDP ribazoletransferase	9	9	1	ELGMCBCN_03174	GGJKAOFK_02806	AAGJMEAC_02293	OGHBEFCK_02886	HFLALGJP_00998	NLKEFKOF_02413	PCDLJMFI_03298	JNCELPED_03604	LLGNGGLJ_02134
yahB_2	putative HTH-type transcriptional regulator YahB	9	9	1	ELGMCBCN_01539	GGJKAOFK_01483	AAGJMEAC_01160	OGHBEFCK_02130	HFLALGJP_00403	NLKEFKOF_02031	PCDLJMFI_00993	JNCELPED_03772	LLGNGGLJ_02538
hycD	Formate hydrogenlyase subunit 4	9	9	1	ELGMCBCN_02643	GGJKAOFK_02510	AAGJMEAC_01876	OGHBEFCK_01897	HFLALGJP_04097	NLKEFKOF_03236	PCDLJMFI_00100	JNCELPED_03930	LLGNGGLJ_04015
group_7733	hypothetical protein	9	9	1	ELGMCBCN_01314	GGJKAOFK_01726	AAGJMEAC_03019	OGHBEFCK_02271	HFLALGJP_03000	NLKEFKOF_01150	PCDLJMFI_02292	JNCELPED_00611	LLGNGGLJ_03152
rpoN	RNA polymerase sigma-54 factor	9	9	1	ELGMCBCN_00501	GGJKAOFK_00562	AAGJMEAC_00308	OGHBEFCK_01573	HFLALGJP_00258	NLKEFKOF_03826	PCDLJMFI_03195	JNCELPED_01339	LLGNGGLJ_04246
group_7735	hypothetical protein	9	9	1	ELGMCBCN_02611	GGJKAOFK_02542	AAGJMEAC_01844	OGHBEFCK_01929	HFLALGJP_04061	NLKEFKOF_03270	PCDLJMFI_00135	JNCELPED_03962	LLGNGGLJ_03982
cdsA	Phosphatidate cytidylyltransferase	9	9	1	ELGMCBCN_03474	GGJKAOFK_03185	AAGJMEAC_02583	OGHBEFCK_02516	HFLALGJP_00969	NLKEFKOF_00380	PCDLJMFI_01939	JNCELPED_02262	LLGNGGLJ_01978
aer	Aerotaxis receptor	9	9	1	ELGMCBCN_00628	GGJKAOFK_00435	AAGJMEAC_00435	OGHBEFCK_01759	HFLALGJP_00128	NLKEFKOF_03682	PCDLJMFI_03442	JNCELPED_01212	LLGNGGLJ_00457
yciB	putative intracellular septation protein A	9	9	1	ELGMCBCN_03752	GGJKAOFK_03633	AAGJMEAC_04170	OGHBEFCK_03126	HFLALGJP_02012	NLKEFKOF_01615	PCDLJMFI_00899	JNCELPED_02000	LLGNGGLJ_03690
mscL	Large-conductance mechanosensitive channel	9	9	1	ELGMCBCN_02310	GGJKAOFK_02041	AAGJMEAC_03465	OGHBEFCK_01532	HFLALGJP_01378	NLKEFKOF_03924	PCDLJMFI_02799	JNCELPED_02477	LLGNGGLJ_02806
napB	Periplasmic nitrate reductase, electron transfer subunit	9	9	1	ELGMCBCN_00750	GGJKAOFK_00745	AAGJMEAC_00552	OGHBEFCK_00154	HFLALGJP_02834	NLKEFKOF_02663	PCDLJMFI_02038	JNCELPED_00965	LLGNGGLJ_01328
phoQ	Sensor protein PhoQ	9	9	1	ELGMCBCN_02970	GGJKAOFK_00806	AAGJMEAC_02414	OGHBEFCK_02353	HFLALGJP_01906	NLKEFKOF_01479	PCDLJMFI_00788	JNCELPED_03661	LLGNGGLJ_01067
group_7742	hypothetical protein	9	9	1	ELGMCBCN_00013	GGJKAOFK_00225	AAGJMEAC_00225	OGHBEFCK_03716	HFLALGJP_02115	NLKEFKOF_04835	PCDLJMFI_00427	JNCELPED_02718	LLGNGGLJ_00295
rpoD	RNA polymerase sigma factor RpoD	9	9	1	ELGMCBCN_03847	GGJKAOFK_03684	AAGJMEAC_03280	OGHBEFCK_01754	HFLALGJP_00123	NLKEFKOF_03676	PCDLJMFI_03447	JNCELPED_01207	LLGNGGLJ_00452
lolA	Outer-membrane lipoprotein carrier protein	9	9	1	ELGMCBCN_04455	GGJKAOFK_04429	AAGJMEAC_04124	OGHBEFCK_03490	HFLALGJP_02975	NLKEFKOF_01175	PCDLJMFI_02317	JNCELPED_00586	LLGNGGLJ_03127
ynfM	Inner membrane transport protein YnfM	9	9	1	ELGMCBCN_01452	GGJKAOFK_01567	AAGJMEAC_01244	OGHBEFCK_03929	HFLALGJP_00338	NLKEFKOF_01956	PCDLJMFI_01057	JNCELPED_03839	LLGNGGLJ_02605
coaD	Phosphopantetheine adenylyltransferase	9	9	1	ELGMCBCN_01174	GGJKAOFK_01140	AAGJMEAC_00818	OGHBEFCK_01033	HFLALGJP_03404	NLKEFKOF_04312	PCDLJMFI_02745	JNCELPED_03227	LLGNGGLJ_00094
pgpC	Phosphatidylglycerophosphatase C	9	9	1	ELGMCBCN_02770	GGJKAOFK_01385	AAGJMEAC_01062	OGHBEFCK_00612	HFLALGJP_02358	NLKEFKOF_03064	PCDLJMFI_04128	JNCELPED_00391	LLGNGGLJ_03541
ppiA	Peptidyl-prolyl cis-trans isomerase A	9	9	1	ELGMCBCN_02384	GGJKAOFK_02115	AAGJMEAC_02832	OGHBEFCK_01454	HFLALGJP_01318	NLKEFKOF_04001	PCDLJMFI_02859	JNCELPED_02403	LLGNGGLJ_04360
pgl	6-phosphogluconolactonase	9	9	1	ELGMCBCN_02258	GGJKAOFK_01970	AAGJMEAC_03201	OGHBEFCK_02071	HFLALGJP_03720	NLKEFKOF_00975	PCDLJMFI_04317	JNCELPED_00743	LLGNGGLJ_01715
group_775	hypothetical protein	9	9	1	ELGMCBCN_03713	GGJKAOFK_03590	AAGJMEAC_03256	OGHBEFCK_03512	HFLALGJP_03891	NLKEFKOF_01876	PCDLJMFI_01090	JNCELPED_02984	LLGNGGLJ_02702
hyfA_3	Hydrogenase-4 component A	9	9	1	ELGMCBCN_02641	GGJKAOFK_02512	AAGJMEAC_01874	OGHBEFCK_01899	HFLALGJP_04095	NLKEFKOF_03238	PCDLJMFI_00102	JNCELPED_03932	LLGNGGLJ_04013
dcyD	D-cysteine desulfhydrase	9	9	1	ELGMCBCN_00855	GGJKAOFK_03564	AAGJMEAC_00721	OGHBEFCK_03857	HFLALGJP_01064	NLKEFKOF_02324	PCDLJMFI_01541	JNCELPED_00247	LLGNGGLJ_02278
cmoA	Carboxy-S-adenosyl-L-methionine synthase	9	9	1	ELGMCBCN_00903	GGJKAOFK_01641	AAGJMEAC_00674	OGHBEFCK_00777	HFLALGJP_01109	NLKEFKOF_02272	PCDLJMFI_01586	JNCELPED_00200	LLGNGGLJ_02325
mazG	Nucleoside triphosphate pyrophosphohydrolase	9	9	1	ELGMCBCN_01876	GGJKAOFK_02717	AAGJMEAC_02053	OGHBEFCK_04187	HFLALGJP_02267	NLKEFKOF_03294	PCDLJMFI_00163	JNCELPED_01694	LLGNGGLJ_03824
hdfR_1	HTH-type transcriptional regulator HdfR	9	9	1	ELGMCBCN_01956	GGJKAOFK_02292	AAGJMEAC_01501	OGHBEFCK_00062	HFLALGJP_02505	NLKEFKOF_02763	PCDLJMFI_02122	JNCELPED_01054	LLGNGGLJ_01239
rplB	50S ribosomal protein L2	9	9	1	ELGMCBCN_02337	GGJKAOFK_02068	AAGJMEAC_03492	OGHBEFCK_01505	HFLALGJP_01351	NLKEFKOF_03952	PCDLJMFI_02826	JNCELPED_02450	LLGNGGLJ_02833
glmU	Bifunctional protein GlmU	9	9	1	ELGMCBCN_01271	GGJKAOFK_04287	AAGJMEAC_03980	OGHBEFCK_03580	HFLALGJP_02590	NLKEFKOF_04438	PCDLJMFI_03554	JNCELPED_04365	LLGNGGLJ_02782
group_7757	hypothetical protein	9	9	1	ELGMCBCN_02923	GGJKAOFK_02763	AAGJMEAC_02161	OGHBEFCK_02822	HFLALGJP_01245	NLKEFKOF_04078	PCDLJMFI_02936	JNCELPED_02334	LLGNGGLJ_04429
ychN	Protein YchN	9	9	1	ELGMCBCN_04470	GGJKAOFK_04333	AAGJMEAC_04016	OGHBEFCK_03907	HFLALGJP_01975	NLKEFKOF_01573	PCDLJMFI_00857	JNCELPED_01964	LLGNGGLJ_03726
ypdA	Sensor histidine kinase YpdA	9	9	1	ELGMCBCN_04206	GGJKAOFK_04081	AAGJMEAC_03671	OGHBEFCK_03275	HFLALGJP_04542	NLKEFKOF_02864	PCDLJMFI_03100	JNCELPED_03979	LLGNGGLJ_03368
udp	Uridine phosphorylase	9	9	1	ELGMCBCN_04237	GGJKAOFK_04113	AAGJMEAC_03703	OGHBEFCK_03610	HFLALGJP_03520	NLKEFKOF_04547	PCDLJMFI_03795	JNCELPED_04068	LLGNGGLJ_01852
aroB	3-dehydroquinate synthase	9	9	1	ELGMCBCN_02409	GGJKAOFK_02140	AAGJMEAC_02857	OGHBEFCK_01429	HFLALGJP_01292	NLKEFKOF_04028	PCDLJMFI_02879	JNCELPED_02378	LLGNGGLJ_04385
tdcD	Propionate kinase	9	9	1	ELGMCBCN_00587	GGJKAOFK_00476	AAGJMEAC_00394	OGHBEFCK_01800	HFLALGJP_00172	NLKEFKOF_03732	PCDLJMFI_03117	JNCELPED_01253	LLGNGGLJ_04332
mdh_1	Malate dehydrogenase	9	9	1	ELGMCBCN_00468	GGJKAOFK_00595	AAGJMEAC_00275	OGHBEFCK_01606	HFLALGJP_00287	NLKEFKOF_03865	PCDLJMFI_03222	JNCELPED_01372	LLGNGGLJ_04213
cpoB	Cell division coordinator CpoB	9	9	1	ELGMCBCN_02235	GGJKAOFK_01993	AAGJMEAC_03224	OGHBEFCK_02096	HFLALGJP_03745	NLKEFKOF_00948	PCDLJMFI_04292	JNCELPED_00768	LLGNGGLJ_01740
murG	UDP-N-acetylglucosamine--N-acetylmuramyl-(pentapeptide) pyrophosphoryl-undecaprenol N-acetylglucosamine transferase	9	9	1	ELGMCBCN_03271	GGJKAOFK_03040	AAGJMEAC_02462	OGHBEFCK_00276	HFLALGJP_00869	NLKEFKOF_00285	PCDLJMFI_01856	JNCELPED_02178	LLGNGGLJ_00205
btuD_2	Vitamin B12 import ATP-binding protein BtuD	9	9	1	ELGMCBCN_02509	GGJKAOFK_02166	AAGJMEAC_01668	OGHBEFCK_02925	HFLALGJP_00454	NLKEFKOF_02093	PCDLJMFI_01743	JNCELPED_00038	LLGNGGLJ_02487
rlmD	23S rRNA (uracil(1939)-C(5))-methyltransferase RlmD	9	9	1	ELGMCBCN_01872	GGJKAOFK_02713	AAGJMEAC_02057	OGHBEFCK_04191	HFLALGJP_02263	NLKEFKOF_03299	PCDLJMFI_00167	JNCELPED_01698	LLGNGGLJ_03828
pckA	Phosphoenolpyruvate carboxykinase (ATP)	9	9	1	ELGMCBCN_02955	GGJKAOFK_02794	AAGJMEAC_02129	OGHBEFCK_02852	HFLALGJP_01278	NLKEFKOF_04043	PCDLJMFI_02893	JNCELPED_02364	LLGNGGLJ_04399
ghrB	Glyoxylate/hydroxypyruvate reductase B	9	9	1	ELGMCBCN_02803	GGJKAOFK_00877	AAGJMEAC_02928	OGHBEFCK_02699	HFLALGJP_03311	NLKEFKOF_04213	PCDLJMFI_02669	JNCELPED_03114	LLGNGGLJ_01571
panF	Sodium/pantothenate symporter	9	9	1	ELGMCBCN_00448	GGJKAOFK_00615	AAGJMEAC_00255	OGHBEFCK_01626	HFLALGJP_00317	NLKEFKOF_03887	PCDLJMFI_03250	JNCELPED_01392	LLGNGGLJ_04193
fucK	L-fuculokinase	9	9	1	ELGMCBCN_01854	GGJKAOFK_02695	AAGJMEAC_02075	OGHBEFCK_02436	HFLALGJP_02245	NLKEFKOF_03322	PCDLJMFI_00185	JNCELPED_01716	LLGNGGLJ_03846
glpT	Glycerol-3-phosphate transporter	9	9	1	ELGMCBCN_00787	GGJKAOFK_00782	AAGJMEAC_00589	OGHBEFCK_00117	HFLALGJP_02460	NLKEFKOF_02710	PCDLJMFI_02075	JNCELPED_01002	LLGNGGLJ_01291
pflA	Pyruvate formate-lyase 1-activating enzyme	9	9	1	ELGMCBCN_02608	GGJKAOFK_02354	AAGJMEAC_01841	OGHBEFCK_01732	HFLALGJP_02964	NLKEFKOF_01189	PCDLJMFI_02325	JNCELPED_00575	LLGNGGLJ_03116
lpxM	Lipid A biosynthesis myristoyltransferase	9	9	1	ELGMCBCN_00918	GGJKAOFK_01656	AAGJMEAC_00659	OGHBEFCK_00762	HFLALGJP_01124	NLKEFKOF_02256	PCDLJMFI_01601	JNCELPED_00185	LLGNGGLJ_02340
ytfE	Iron-sulfur cluster repair protein YtfE	9	9	1	ELGMCBCN_00187	GGJKAOFK_00052	AAGJMEAC_00052	OGHBEFCK_02297	HFLALGJP_01470	NLKEFKOF_04996	PCDLJMFI_00574	JNCELPED_02569	LLGNGGLJ_01673
ycaO	Ribosomal protein S12 methylthiotransferase accessory factor YcaO	9	9	1	ELGMCBCN_02605	GGJKAOFK_02357	AAGJMEAC_01838	OGHBEFCK_01729	HFLALGJP_02961	NLKEFKOF_01192	PCDLJMFI_02328	JNCELPED_00572	LLGNGGLJ_03113
ampH	D-alanyl-D-alanine-carboxypeptidase/endopeptidase AmpH	9	9	1	ELGMCBCN_00375	GGJKAOFK_00375	AAGJMEAC_03163	OGHBEFCK_04166	HFLALGJP_00674	NLKEFKOF_00568	PCDLJMFI_01320	JNCELPED_01586	LLGNGGLJ_00769
aroF	Phospho-2-dehydro-3-deoxyheptonate aldolase, Tyr-sensitive	9	9	1	ELGMCBCN_04584	GGJKAOFK_04416	AAGJMEAC_04133	OGHBEFCK_04004	HFLALGJP_04307	NLKEFKOF_03107	PCDLJMFI_00010	JNCELPED_04144	LLGNGGLJ_04167
parE	DNA topoisomerase 4 subunit B	9	9	1	ELGMCBCN_03812	GGJKAOFK_03719	AAGJMEAC_03315	OGHBEFCK_04055	HFLALGJP_00087	NLKEFKOF_03633	PCDLJMFI_03481	JNCELPED_01170	LLGNGGLJ_00415
gcvH	Glycine cleavage system H protein	9	9	1	ELGMCBCN_02034	GGJKAOFK_01869	AAGJMEAC_01595	OGHBEFCK_02957	HFLALGJP_04263	NLKEFKOF_03449	PCDLJMFI_00268	JNCELPED_01827	LLGNGGLJ_03957
tdcC	Threonine/serine transporter TdcC	9	9	1	ELGMCBCN_00586	GGJKAOFK_00477	AAGJMEAC_00393	OGHBEFCK_01801	HFLALGJP_00173	NLKEFKOF_03733	PCDLJMFI_03118	JNCELPED_01254	LLGNGGLJ_04331
ychF	Ribosome-binding ATPase YchF	9	9	1	ELGMCBCN_03022	GGJKAOFK_00858	AAGJMEAC_02362	OGHBEFCK_02404	HFLALGJP_01958	NLKEFKOF_01554	PCDLJMFI_00840	JNCELPED_01946	LLGNGGLJ_03744
aphA	Class B acid phosphatase	9	9	1	ELGMCBCN_04410	GGJKAOFK_04255	AAGJMEAC_03959	OGHBEFCK_02605	HFLALGJP_02091	NLKEFKOF_04807	PCDLJMFI_00402	JNCELPED_02741	LLGNGGLJ_00318
lolC	Lipoprotein-releasing system transmembrane protein LolC	9	9	1	ELGMCBCN_03241	GGJKAOFK_03148	AAGJMEAC_02546	OGHBEFCK_02000	HFLALGJP_01853	NLKEFKOF_01465	PCDLJMFI_00775	JNCELPED_03674	LLGNGGLJ_01054
alaC	Glutamate-pyruvate aminotransferase AlaC	9	9	1	ELGMCBCN_04207	GGJKAOFK_04082	AAGJMEAC_03672	OGHBEFCK_03276	HFLALGJP_04543	NLKEFKOF_02863	PCDLJMFI_03101	JNCELPED_03978	LLGNGGLJ_03367
thlA	Acetyl-CoA acetyltransferase	9	9	1	ELGMCBCN_01812	GGJKAOFK_02653	AAGJMEAC_02117	OGHBEFCK_02478	HFLALGJP_02198	NLKEFKOF_03372	PCDLJMFI_00227	JNCELPED_01757	LLGNGGLJ_03887
nrfA	Cytochrome c-552	9	9	1	ELGMCBCN_00005	GGJKAOFK_00233	AAGJMEAC_00233	OGHBEFCK_03724	HFLALGJP_02107	NLKEFKOF_04825	PCDLJMFI_00419	JNCELPED_02726	LLGNGGLJ_00303
rplO	50S ribosomal protein L15	9	9	1	ELGMCBCN_02321	GGJKAOFK_02052	AAGJMEAC_03476	OGHBEFCK_01521	HFLALGJP_01367	NLKEFKOF_03936	PCDLJMFI_02810	JNCELPED_02466	LLGNGGLJ_02817
rluC	Ribosomal large subunit pseudouridine synthase C	9	9	1	ELGMCBCN_03211	GGJKAOFK_03118	AAGJMEAC_02516	OGHBEFCK_01970	HFLALGJP_01823	NLKEFKOF_01434	PCDLJMFI_00745	JNCELPED_03704	LLGNGGLJ_01024
bcr	Bicyclomycin resistance protein	9	9	1	ELGMCBCN_00715	GGJKAOFK_00710	AAGJMEAC_00517	OGHBEFCK_00189	HFLALGJP_02853	NLKEFKOF_02641	PCDLJMFI_02017	JNCELPED_00946	LLGNGGLJ_01347
rluB	Ribosomal large subunit pseudouridine synthase B	9	9	1	ELGMCBCN_04184	GGJKAOFK_03752	AAGJMEAC_03344	OGHBEFCK_01178	HFLALGJP_01685	NLKEFKOF_01629	PCDLJMFI_00910	JNCELPED_02014	LLGNGGLJ_03676
lolE	Lipoprotein-releasing system transmembrane protein LolE	9	9	1	ELGMCBCN_03243	GGJKAOFK_03150	AAGJMEAC_02548	OGHBEFCK_02002	HFLALGJP_01855	NLKEFKOF_01467	PCDLJMFI_00777	JNCELPED_03672	LLGNGGLJ_01056
cra	Catabolite repressor/activator	9	9	1	ELGMCBCN_03261	GGJKAOFK_03030	AAGJMEAC_02472	OGHBEFCK_00286	HFLALGJP_00859	NLKEFKOF_00273	PCDLJMFI_01846	JNCELPED_02168	LLGNGGLJ_00195
garP	putative galactarate transporter	9	9	1	ELGMCBCN_00578	GGJKAOFK_00485	AAGJMEAC_00385	OGHBEFCK_01809	HFLALGJP_00181	NLKEFKOF_03741	PCDLJMFI_03124	JNCELPED_01262	LLGNGGLJ_04323
yhbU	putative protease YhbU	9	9	1	ELGMCBCN_00545	GGJKAOFK_00518	AAGJMEAC_00352	OGHBEFCK_03551	HFLALGJP_00214	NLKEFKOF_03776	PCDLJMFI_03151	JNCELPED_01295	LLGNGGLJ_04290
group_7796	putative NTE family protein	9	9	1	ELGMCBCN_04484	GGJKAOFK_04319	AAGJMEAC_04001	OGHBEFCK_03893	HFLALGJP_01989	NLKEFKOF_01589	PCDLJMFI_00878	JNCELPED_01978	LLGNGGLJ_03712
prc	Tail-specific protease	9	9	1	ELGMCBCN_00945	GGJKAOFK_01683	AAGJMEAC_00632	OGHBEFCK_00735	HFLALGJP_01166	NLKEFKOF_02226	PCDLJMFI_01627	JNCELPED_00158	LLGNGGLJ_02367
dapD	2,3,4,5-tetrahydropyridine-2,6-dicarboxylate N-succinyltransferase	9	9	1	ELGMCBCN_03464	GGJKAOFK_03195	AAGJMEAC_02593	OGHBEFCK_02506	HFLALGJP_00959	NLKEFKOF_00368	PCDLJMFI_01929	JNCELPED_02252	LLGNGGLJ_01988
ydgA_2	Protein YdgA	9	9	1	ELGMCBCN_01490	GGJKAOFK_01532	AAGJMEAC_01209	OGHBEFCK_02179	HFLALGJP_00356	NLKEFKOF_01976	PCDLJMFI_01039	JNCELPED_03821	LLGNGGLJ_02587
group_7800	hypothetical protein	9	9	1	ELGMCBCN_02886	GGJKAOFK_02726	AAGJMEAC_02198	OGHBEFCK_03433	HFLALGJP_01209	NLKEFKOF_04121	PCDLJMFI_02970	JNCELPED_02298	LLGNGGLJ_04465
dut	Deoxyuridine 5'-triphosphate nucleotidohydrolase	9	9	1	ELGMCBCN_01180	GGJKAOFK_01146	AAGJMEAC_00824	OGHBEFCK_01027	HFLALGJP_03398	NLKEFKOF_04318	PCDLJMFI_02751	JNCELPED_03233	LLGNGGLJ_00088
pdxY	Pyridoxal kinase PdxY	9	9	1	ELGMCBCN_01514	GGJKAOFK_01508	AAGJMEAC_01185	OGHBEFCK_02155	HFLALGJP_00379	NLKEFKOF_02004	PCDLJMFI_01016	JNCELPED_03797	LLGNGGLJ_02563
cyoA	Cytochrome bo(3) ubiquinol oxidase subunit 2	9	9	1	ELGMCBCN_00301	GGJKAOFK_00301	AAGJMEAC_01328	OGHBEFCK_01351	HFLALGJP_00732	NLKEFKOF_00630	PCDLJMFI_01378	JNCELPED_01530	LLGNGGLJ_01140
mutS2	Endonuclease MutS2	9	9	1	ELGMCBCN_01914	GGJKAOFK_02334	AAGJMEAC_01543	OGHBEFCK_00020	HFLALGJP_02547	NLKEFKOF_02814	PCDLJMFI_02164	JNCELPED_01096	LLGNGGLJ_01197
patZ	Peptidyl-lysine N-acetyltransferase PatZ	9	9	1	ELGMCBCN_02794	GGJKAOFK_01361	AAGJMEAC_01038	OGHBEFCK_00636	HFLALGJP_05095	NLKEFKOF_03088	PCDLJMFI_04152	JNCELPED_00415	LLGNGGLJ_03565
uxaB	Altronate oxidoreductase	9	9	1	ELGMCBCN_03714	GGJKAOFK_03591	AAGJMEAC_03257	OGHBEFCK_03511	HFLALGJP_03890	NLKEFKOF_01875	PCDLJMFI_01091	JNCELPED_02985	LLGNGGLJ_02703
iscR	HTH-type transcriptional regulator IscR	9	9	1	ELGMCBCN_02740	GGJKAOFK_01415	AAGJMEAC_01092	OGHBEFCK_00582	HFLALGJP_02329	NLKEFKOF_03033	PCDLJMFI_04105	JNCELPED_00362	LLGNGGLJ_03512
hypD	Hydrogenase maturation factor HypD	9	9	1	ELGMCBCN_02636	GGJKAOFK_02517	AAGJMEAC_01869	OGHBEFCK_01904	HFLALGJP_04090	NLKEFKOF_03243	PCDLJMFI_00107	JNCELPED_03937	LLGNGGLJ_04008
ompG	Outer membrane porin G	9	9	1	ELGMCBCN_04281	GGJKAOFK_03477	AAGJMEAC_03049	OGHBEFCK_01125	HFLALGJP_01630	NLKEFKOF_01690	PCDLJMFI_01215	JNCELPED_02068	LLGNGGLJ_03623
nudF	ADP-ribose pyrophosphatase	9	9	1	ELGMCBCN_03816	GGJKAOFK_03715	AAGJMEAC_03311	OGHBEFCK_04059	HFLALGJP_00091	NLKEFKOF_03637	PCDLJMFI_03477	JNCELPED_01174	LLGNGGLJ_00419
amn	AMP nucleosidase	9	9	1	ELGMCBCN_03164	GGJKAOFK_02816	AAGJMEAC_02303	OGHBEFCK_02876	HFLALGJP_01008	NLKEFKOF_02403	PCDLJMFI_03276	JNCELPED_03614	LLGNGGLJ_02144
msrB	Peptide methionine sulfoxide reductase MsrB	9	9	1	ELGMCBCN_02440	GGJKAOFK_02235	AAGJMEAC_01737	OGHBEFCK_00682	HFLALGJP_00564	NLKEFKOF_02169	PCDLJMFI_01673	JNCELPED_00107	LLGNGGLJ_02418
dppD	Dipeptide transport ATP-binding protein DppD	9	9	1	ELGMCBCN_02815	GGJKAOFK_00889	AAGJMEAC_02940	OGHBEFCK_02687	HFLALGJP_03294	NLKEFKOF_04200	PCDLJMFI_02656	JNCELPED_03126	LLGNGGLJ_01583
lldP	L-lactate permease	9	9	1	ELGMCBCN_01144	GGJKAOFK_01110	AAGJMEAC_00788	OGHBEFCK_01063	HFLALGJP_03432	NLKEFKOF_04274	PCDLJMFI_02717	JNCELPED_03197	LLGNGGLJ_00124
lpxH	UDP-2,3-diacylglucosamine hydrolase	9	9	1	ELGMCBCN_03944	GGJKAOFK_03780	AAGJMEAC_03397	OGHBEFCK_02733	HFLALGJP_04752	NLKEFKOF_00736	PCDLJMFI_01469	JNCELPED_01439	LLGNGGLJ_02097
yhhA	putative protein YhhA	9	9	1	ELGMCBCN_02910	GGJKAOFK_02750	AAGJMEAC_02174	OGHBEFCK_03409	HFLALGJP_01233	NLKEFKOF_04093	PCDLJMFI_02944	JNCELPED_02322	LLGNGGLJ_04441
nuoH	NADH-quinone oxidoreductase subunit H	9	9	1	ELGMCBCN_01964	GGJKAOFK_02284	AAGJMEAC_01493	OGHBEFCK_00070	HFLALGJP_02497	NLKEFKOF_02754	PCDLJMFI_02114	JNCELPED_01046	LLGNGGLJ_01247
yihI	Der GTPase-activating protein YihI	9	9	1	ELGMCBCN_01564	GGJKAOFK_01345	AAGJMEAC_00929	OGHBEFCK_01207	HFLALGJP_03639	NLKEFKOF_04584	PCDLJMFI_04401	JNCELPED_03328	LLGNGGLJ_00730
queC	7-cyano-7-deazaguanine synthase	9	9	1	ELGMCBCN_00289	GGJKAOFK_00289	AAGJMEAC_01316	OGHBEFCK_01363	HFLALGJP_00744	NLKEFKOF_00643	PCDLJMFI_01390	JNCELPED_01518	LLGNGGLJ_01128
ftsN	Cell division protein FtsN	9	9	1	ELGMCBCN_01635	GGJKAOFK_01275	AAGJMEAC_01000	OGHBEFCK_01278	HFLALGJP_05083	NLKEFKOF_04664	PCDLJMFI_03667	JNCELPED_03399	LLGNGGLJ_00660
yccA	Modulator of FtsH protease YccA	9	9	1	ELGMCBCN_02540	GGJKAOFK_02422	AAGJMEAC_01773	OGHBEFCK_01663	HFLALGJP_04405	NLKEFKOF_01268	PCDLJMFI_02386	JNCELPED_00507	LLGNGGLJ_03048
yjjQ	Putative transcription factor YjjQ	9	9	1	ELGMCBCN_01026	GGJKAOFK_00991	AAGJMEAC_03879	OGHBEFCK_00404	HFLALGJP_04176	NLKEFKOF_00142	PCDLJMFI_04011	JNCELPED_02887	LLGNGGLJ_00550
nrdB	Ribonucleoside-diphosphate reductase 1 subunit beta	9	9	1	ELGMCBCN_00782	GGJKAOFK_00777	AAGJMEAC_00584	OGHBEFCK_00122	HFLALGJP_02455	NLKEFKOF_02705	PCDLJMFI_02071	JNCELPED_00997	LLGNGGLJ_01296
group_7824	hypothetical protein	9	9	1	ELGMCBCN_00492	GGJKAOFK_00571	AAGJMEAC_00299	OGHBEFCK_01582	HFLALGJP_00267	NLKEFKOF_03838	PCDLJMFI_03204	JNCELPED_01348	LLGNGGLJ_04237
truC	tRNA pseudouridine synthase C	9	9	1	ELGMCBCN_01866	GGJKAOFK_02707	AAGJMEAC_02063	OGHBEFCK_02424	HFLALGJP_02257	NLKEFKOF_03308	PCDLJMFI_00173	JNCELPED_01704	LLGNGGLJ_03834
mdtE	Multidrug resistance protein MdtE	9	9	1	ELGMCBCN_02845	GGJKAOFK_00919	AAGJMEAC_03519	OGHBEFCK_02657	HFLALGJP_04494	NLKEFKOF_04167	PCDLJMFI_04037	JNCELPED_03156	LLGNGGLJ_02860
lpxL	Lipid A biosynthesis lauroyltransferase	9	9	1	ELGMCBCN_03180	GGJKAOFK_03086	AAGJMEAC_02484	OGHBEFCK_01939	HFLALGJP_01792	NLKEFKOF_01397	PCDLJMFI_00712	JNCELPED_03735	LLGNGGLJ_00993
group_7828	hypothetical protein	9	9	1	ELGMCBCN_01885	GGJKAOFK_04462	AAGJMEAC_04242	OGHBEFCK_04206	HFLALGJP_02277	NLKEFKOF_03284	PCDLJMFI_00147	JNCELPED_01685	LLGNGGLJ_03815
mscS	Small-conductance mechanosensitive channel	9	9	1	ELGMCBCN_02053	GGJKAOFK_01888	AAGJMEAC_01614	OGHBEFCK_04265	HFLALGJP_03548	NLKEFKOF_03474	PCDLJMFI_00285	JNCELPED_01848	LLGNGGLJ_02628
yfcF	Glutathione S-transferase YfcF	9	9	1	ELGMCBCN_01944	GGJKAOFK_02304	AAGJMEAC_01513	OGHBEFCK_00050	HFLALGJP_02517	NLKEFKOF_02778	PCDLJMFI_02134	JNCELPED_01066	LLGNGGLJ_01227
oppD	Oligopeptide transport ATP-binding protein OppD	9	9	1	ELGMCBCN_03744	GGJKAOFK_03625	AAGJMEAC_04162	OGHBEFCK_03118	HFLALGJP_02004	NLKEFKOF_01607	PCDLJMFI_00891	JNCELPED_01992	LLGNGGLJ_03698
cyoC	Cytochrome bo(3) ubiquinol oxidase subunit 3	9	9	1	ELGMCBCN_00303	GGJKAOFK_00303	AAGJMEAC_01330	OGHBEFCK_01349	HFLALGJP_00730	NLKEFKOF_00628	PCDLJMFI_01376	JNCELPED_01532	LLGNGGLJ_01142
ygeA	L-aspartate/glutamate-specific racemase	9	9	1	ELGMCBCN_01816	GGJKAOFK_02657	AAGJMEAC_02113	OGHBEFCK_02474	HFLALGJP_02202	NLKEFKOF_03368	PCDLJMFI_00223	JNCELPED_01753	LLGNGGLJ_03883
grxB	Glutaredoxin 2	9	9	1	ELGMCBCN_03190	GGJKAOFK_03096	AAGJMEAC_02494	OGHBEFCK_01949	HFLALGJP_01802	NLKEFKOF_01407	PCDLJMFI_00722	JNCELPED_03725	LLGNGGLJ_01003
cysH	Phosphoadenosine phosphosulfate reductase	9	9	1	ELGMCBCN_01895	GGJKAOFK_04451	AAGJMEAC_04253	OGHBEFCK_04216	HFLALGJP_02287	NLKEFKOF_03274	PCDLJMFI_00137	JNCELPED_01675	LLGNGGLJ_03805
lpxA	Acyl-[acyl-carrier-protein]--UDP-N-acetylglucosamine O-acyltransferase	9	9	1	ELGMCBCN_03480	GGJKAOFK_03179	AAGJMEAC_02577	OGHBEFCK_02522	HFLALGJP_00975	NLKEFKOF_00387	PCDLJMFI_01945	JNCELPED_02268	LLGNGGLJ_01972
ccmH_2	Cytochrome c-type biogenesis protein CcmH	9	9	1	ELGMCBCN_00741	GGJKAOFK_00736	AAGJMEAC_00543	OGHBEFCK_00163	HFLALGJP_02843	NLKEFKOF_02654	PCDLJMFI_02029	JNCELPED_00956	LLGNGGLJ_01337
aspA	Aspartate ammonia-lyase	9	9	1	ELGMCBCN_00113	GGJKAOFK_00126	AAGJMEAC_00126	OGHBEFCK_00855	HFLALGJP_01545	NLKEFKOF_04909	PCDLJMFI_00495	JNCELPED_02490	LLGNGGLJ_01938
yjcH	Inner membrane protein YjcH	9	9	1	ELGMCBCN_00003	GGJKAOFK_00235	AAGJMEAC_00235	OGHBEFCK_03726	HFLALGJP_02105	NLKEFKOF_04823	PCDLJMFI_00417	JNCELPED_02728	LLGNGGLJ_00305
yifK	putative transport protein YifK	9	9	1	ELGMCBCN_03672	GGJKAOFK_03437	AAGJMEAC_02903	OGHBEFCK_02793	HFLALGJP_03481	NLKEFKOF_04507	PCDLJMFI_03844	JNCELPED_04103	LLGNGGLJ_01817
aaeA_1	p-hydroxybenzoic acid efflux pump subunit AaeA	9	9	1	ELGMCBCN_00463	GGJKAOFK_00600	AAGJMEAC_00270	OGHBEFCK_01611	HFLALGJP_00292	NLKEFKOF_03871	PCDLJMFI_03227	JNCELPED_01377	LLGNGGLJ_04208
viaA	Protein ViaA	9	9	1	ELGMCBCN_01286	GGJKAOFK_04272	AAGJMEAC_03995	OGHBEFCK_03595	HFLALGJP_02575	NLKEFKOF_04455	PCDLJMFI_03539	JNCELPED_04350	LLGNGGLJ_02767
phoU	Phosphate-specific transport system accessory protein PhoU	9	9	1	ELGMCBCN_01265	GGJKAOFK_01231	AAGJMEAC_00910	OGHBEFCK_03574	HFLALGJP_02600	NLKEFKOF_04432	PCDLJMFI_03560	JNCELPED_04371	LLGNGGLJ_02788
yeeA	Inner membrane protein YeeA	9	9	1	ELGMCBCN_04334	GGJKAOFK_04141	AAGJMEAC_03812	OGHBEFCK_03823	HFLALGJP_02699	NLKEFKOF_02434	PCDLJMFI_03324	JNCELPED_03586	LLGNGGLJ_01519
frc	Formyl-CoA:oxalate CoA-transferase	9	9	1	ELGMCBCN_04212	GGJKAOFK_04087	AAGJMEAC_03677	OGHBEFCK_03281	HFLALGJP_04548	NLKEFKOF_02858	PCDLJMFI_03106	JNCELPED_03973	LLGNGGLJ_03362
rihB	Pyrimidine-specific ribonucleoside hydrolase RihB	9	9	1	ELGMCBCN_00694	GGJKAOFK_00689	AAGJMEAC_00496	OGHBEFCK_00210	HFLALGJP_02874	NLKEFKOF_02618	PCDLJMFI_01996	JNCELPED_00925	LLGNGGLJ_01368
rep	ATP-dependent DNA helicase Rep	9	9	1	ELGMCBCN_03654	GGJKAOFK_03419	AAGJMEAC_02885	OGHBEFCK_02776	HFLALGJP_03463	NLKEFKOF_04489	PCDLJMFI_03862	JNCELPED_04121	LLGNGGLJ_01799
mlaC	Intermembrane phospholipid transport system binding protein MlaC	9	9	1	ELGMCBCN_00511	GGJKAOFK_00552	AAGJMEAC_00318	OGHBEFCK_01563	HFLALGJP_00248	NLKEFKOF_03815	PCDLJMFI_03185	JNCELPED_01329	LLGNGGLJ_04256
truB	tRNA pseudouridine synthase B	9	9	1	ELGMCBCN_00537	GGJKAOFK_00526	AAGJMEAC_00344	OGHBEFCK_03543	HFLALGJP_00222	NLKEFKOF_03787	PCDLJMFI_03159	JNCELPED_01303	LLGNGGLJ_04282
ypeA	Acetyltransferase YpeA	9	9	1	ELGMCBCN_03074	GGJKAOFK_02899	AAGJMEAC_02245	OGHBEFCK_00477	HFLALGJP_03199	NLKEFKOF_02923	PCDLJMFI_03049	JNCELPED_04032	LLGNGGLJ_03421
nusG	Transcription termination/antitermination protein NusG	9	9	1	ELGMCBCN_04119	GGJKAOFK_04007	AAGJMEAC_03798	OGHBEFCK_03394	HFLALGJP_04718	NLKEFKOF_04720	PCDLJMFI_04271	JNCELPED_04387	LLGNGGLJ_02955
ftsI	Peptidoglycan D,D-transpeptidase FtsI	9	9	1	ELGMCBCN_03265	GGJKAOFK_03034	AAGJMEAC_02468	OGHBEFCK_00282	HFLALGJP_00863	NLKEFKOF_00277	PCDLJMFI_01850	JNCELPED_02172	LLGNGGLJ_00199
aldB	Aldehyde dehydrogenase B	9	9	1	ELGMCBCN_04021	GGJKAOFK_03922	AAGJMEAC_04408	OGHBEFCK_03884	HFLALGJP_03347	NLKEFKOF_04256	PCDLJMFI_02701	JNCELPED_03076	LLGNGGLJ_01533
ytjB	putative inner membrane protein Smp	9	9	1	ELGMCBCN_01052	GGJKAOFK_01017	AAGJMEAC_01450	OGHBEFCK_00378	HFLALGJP_04152	NLKEFKOF_00167	PCDLJMFI_01754	JNCELPED_02911	LLGNGGLJ_00526
ruvB	Holliday junction ATP-dependent DNA helicase RuvB	9	9	1	ELGMCBCN_00913	GGJKAOFK_01651	AAGJMEAC_00664	OGHBEFCK_00767	HFLALGJP_01119	NLKEFKOF_02261	PCDLJMFI_01596	JNCELPED_00190	LLGNGGLJ_02335
glyS	Glycine--tRNA ligase beta subunit	9	9	1	ELGMCBCN_04055	GGJKAOFK_03888	AAGJMEAC_03836	OGHBEFCK_04287	HFLALGJP_03316	NLKEFKOF_04222	PCDLJMFI_02674	JNCELPED_03107	LLGNGGLJ_01564
yhdW	Putative amino-acid ABC transporter-binding protein YhdW	9	9	1	ELGMCBCN_00437	GGJKAOFK_00626	AAGJMEAC_00244	OGHBEFCK_01637	HFLALGJP_00328	NLKEFKOF_03902	PCDLJMFI_03261	JNCELPED_01403	LLGNGGLJ_04182
ccmF_2	Cytochrome c-type biogenesis protein CcmF	9	9	1	ELGMCBCN_00743	GGJKAOFK_00738	AAGJMEAC_00545	OGHBEFCK_00161	HFLALGJP_02841	NLKEFKOF_02656	PCDLJMFI_02031	JNCELPED_00958	LLGNGGLJ_01335
manZ_3	PTS system mannose-specific EIID component	9	9	1	ELGMCBCN_00563	GGJKAOFK_00500	AAGJMEAC_00370	OGHBEFCK_01824	HFLALGJP_00196	NLKEFKOF_03757	PCDLJMFI_03137	JNCELPED_01277	LLGNGGLJ_04308
talB	Transaldolase B	9	9	1	ELGMCBCN_01074	GGJKAOFK_01039	AAGJMEAC_01428	OGHBEFCK_00356	HFLALGJP_04130	NLKEFKOF_00193	PCDLJMFI_01778	JNCELPED_02933	LLGNGGLJ_00504
dmlR_1	HTH-type transcriptional regulator DmlR	9	9	1	ELGMCBCN_00461	GGJKAOFK_00602	AAGJMEAC_00268	OGHBEFCK_01613	HFLALGJP_00294	NLKEFKOF_03873	PCDLJMFI_03229	JNCELPED_01379	LLGNGGLJ_04206
rluD	Ribosomal large subunit pseudouridine synthase D	9	9	1	ELGMCBCN_04837	GGJKAOFK_04738	AAGJMEAC_04596	OGHBEFCK_04383	HFLALGJP_04302	NLKEFKOF_03101	PCDLJMFI_00003	JNCELPED_04139	LLGNGGLJ_04172
plsX	Phosphate acyltransferase	9	9	1	ELGMCBCN_03215	GGJKAOFK_03122	AAGJMEAC_02520	OGHBEFCK_01974	HFLALGJP_01827	NLKEFKOF_01437	PCDLJMFI_00749	JNCELPED_03700	LLGNGGLJ_01028
yejB	Inner membrane ABC transporter permease protein YejB	9	9	1	ELGMCBCN_00711	GGJKAOFK_00706	AAGJMEAC_00513	OGHBEFCK_00193	HFLALGJP_02857	NLKEFKOF_02637	PCDLJMFI_02013	JNCELPED_00942	LLGNGGLJ_01351
nanR_2	HTH-type transcriptional repressor NanR	9	9	1	ELGMCBCN_04769	GGJKAOFK_04607	AAGJMEAC_04422	OGHBEFCK_04269	HFLALGJP_02565	NLKEFKOF_04468	PCDLJMFI_03529	JNCELPED_04340	LLGNGGLJ_02757
frwD	PTS system fructose-like EIIB component 3	9	9	1	ELGMCBCN_01654	GGJKAOFK_01255	AAGJMEAC_01019	OGHBEFCK_01297	HFLALGJP_04848	NLKEFKOF_04687	PCDLJMFI_04434	JNCELPED_03418	LLGNGGLJ_00641
proW	Glycine betaine/proline betaine transport system permease protein ProW	9	9	1	ELGMCBCN_02687	GGJKAOFK_02466	AAGJMEAC_01920	OGHBEFCK_01853	HFLALGJP_04593	NLKEFKOF_03186	PCDLJMFI_00060	JNCELPED_03886	LLGNGGLJ_04059
gldA	Glycerol dehydrogenase	9	9	1	ELGMCBCN_01647	GGJKAOFK_01262	AAGJMEAC_01012	OGHBEFCK_01290	HFLALGJP_04856	NLKEFKOF_04679	PCDLJMFI_04441	JNCELPED_03411	LLGNGGLJ_00648
hslU	ATP-dependent protease ATPase subunit HslU	9	9	1	ELGMCBCN_01633	GGJKAOFK_01277	AAGJMEAC_00998	OGHBEFCK_01276	HFLALGJP_05085	NLKEFKOF_04662	PCDLJMFI_03669	JNCELPED_03397	LLGNGGLJ_00662
xdhA_2	Putative xanthine dehydrogenase molybdenum-binding subunit XdhA	9	9	1	ELGMCBCN_03891	GGJKAOFK_04709	AAGJMEAC_04513	OGHBEFCK_04112	HFLALGJP_02160	NLKEFKOF_03405	PCDLJMFI_00231	JNCELPED_01789	LLGNGGLJ_03919
mdtN	Multidrug resistance protein MdtN	9	9	1	ELGMCBCN_00018	GGJKAOFK_00220	AAGJMEAC_00220	OGHBEFCK_03711	HFLALGJP_02120	NLKEFKOF_04841	PCDLJMFI_00437	JNCELPED_02713	LLGNGGLJ_00290
wecE	dTDP-4-amino-4,6-dideoxygalactose transaminase	9	9	1	ELGMCBCN_03667	GGJKAOFK_03432	AAGJMEAC_02898	OGHBEFCK_02788	HFLALGJP_03476	NLKEFKOF_04502	PCDLJMFI_03849	JNCELPED_04108	LLGNGGLJ_01812
tadA	tRNA-specific adenosine deaminase	9	9	1	ELGMCBCN_02769	GGJKAOFK_01386	AAGJMEAC_01063	OGHBEFCK_00611	HFLALGJP_02357	NLKEFKOF_03063	PCDLJMFI_04127	JNCELPED_00390	LLGNGGLJ_03540
dnaX	DNA polymerase III subunit tau	9	9	1	ELGMCBCN_00264	GGJKAOFK_00264	AAGJMEAC_01291	OGHBEFCK_01388	HFLALGJP_00769	NLKEFKOF_00672	PCDLJMFI_01416	JNCELPED_01493	LLGNGGLJ_01103
ybjO	Inner membrane protein YbjO	9	9	1	ELGMCBCN_01322	GGJKAOFK_01734	AAGJMEAC_03011	OGHBEFCK_02263	HFLALGJP_03008	NLKEFKOF_01141	PCDLJMFI_02284	JNCELPED_00619	LLGNGGLJ_03160
yccF	Inner membrane protein YccF	9	9	1	ELGMCBCN_02549	GGJKAOFK_02413	AAGJMEAC_01782	OGHBEFCK_01673	HFLALGJP_04396	NLKEFKOF_01257	PCDLJMFI_02377	JNCELPED_00516	LLGNGGLJ_03057
hslR	Heat shock protein 15	9	9	1	ELGMCBCN_02419	GGJKAOFK_02150	AAGJMEAC_02867	OGHBEFCK_01419	HFLALGJP_01281	NLKEFKOF_04040	PCDLJMFI_02890	JNCELPED_02367	LLGNGGLJ_04396
mepS_1	Murein DD-endopeptidase MepS/Murein LD-carboxypeptidase	9	9	1	ELGMCBCN_00708	GGJKAOFK_00703	AAGJMEAC_00510	OGHBEFCK_00196	HFLALGJP_02860	NLKEFKOF_02634	PCDLJMFI_02010	JNCELPED_00939	LLGNGGLJ_01354
ygiF	Inorganic triphosphatase	9	9	1	ELGMCBCN_03834	GGJKAOFK_03697	AAGJMEAC_03293	OGHBEFCK_01741	HFLALGJP_00110	NLKEFKOF_03660	PCDLJMFI_03460	JNCELPED_01193	LLGNGGLJ_00438
brnQ	Branched-chain amino acid transport system 2 carrier protein	9	9	1	ELGMCBCN_00332	GGJKAOFK_00332	AAGJMEAC_01359	OGHBEFCK_01320	HFLALGJP_00698	NLKEFKOF_00596	PCDLJMFI_01344	JNCELPED_01561	LLGNGGLJ_00744
metN	Methionine import ATP-binding protein MetN	9	9	1	ELGMCBCN_03499	GGJKAOFK_03160	AAGJMEAC_02558	OGHBEFCK_02541	HFLALGJP_00994	NLKEFKOF_00409	PCDLJMFI_01965	JNCELPED_02287	LLGNGGLJ_01953
recD	RecBCD enzyme subunit RecD	9	9	1	ELGMCBCN_01838	GGJKAOFK_02679	AAGJMEAC_02091	OGHBEFCK_02452	HFLALGJP_02224	NLKEFKOF_03338	PCDLJMFI_00201	JNCELPED_01732	LLGNGGLJ_03862
rsmJ	Ribosomal RNA small subunit methyltransferase J	9	9	1	ELGMCBCN_02861	GGJKAOFK_00935	AAGJMEAC_03535	OGHBEFCK_04241	HFLALGJP_04513	NLKEFKOF_04148	PCDLJMFI_04060	JNCELPED_03173	LLGNGGLJ_02877
mnmG	tRNA uridine 5-carboxymethylaminomethyl modification enzyme MnmG	9	9	1	ELGMCBCN_01282	GGJKAOFK_04276	AAGJMEAC_03991	OGHBEFCK_03591	HFLALGJP_02579	NLKEFKOF_04450	PCDLJMFI_03543	JNCELPED_04354	LLGNGGLJ_02771
cyoE	Protoheme IX farnesyltransferase	9	9	1	ELGMCBCN_00305	GGJKAOFK_00305	AAGJMEAC_01332	OGHBEFCK_01347	HFLALGJP_00728	NLKEFKOF_00626	PCDLJMFI_01374	JNCELPED_01534	LLGNGGLJ_01144
fliN	Flagellar motor switch protein FliN	9	9	1	ELGMCBCN_00828	GGJKAOFK_03537	AAGJMEAC_00748	OGHBEFCK_03200	HFLALGJP_01042	NLKEFKOF_02350	PCDLJMFI_01515	JNCELPED_00270	LLGNGGLJ_02255
cysJ	Sulfite reductase [NADPH] flavoprotein alpha-component	9	9	1	ELGMCBCN_01893	GGJKAOFK_04453	AAGJMEAC_04251	OGHBEFCK_04214	HFLALGJP_02285	NLKEFKOF_03276	PCDLJMFI_00139	JNCELPED_01677	LLGNGGLJ_03807
dsbC	Thiol:disulfide interchange protein DsbC	9	9	1	ELGMCBCN_02023	GGJKAOFK_01858	AAGJMEAC_01584	OGHBEFCK_02968	HFLALGJP_04274	NLKEFKOF_03436	PCDLJMFI_00258	JNCELPED_01816	LLGNGGLJ_03946
roxA	50S ribosomal protein L16 3-hydroxylase	9	9	1	ELGMCBCN_02969	GGJKAOFK_00805	AAGJMEAC_02415	OGHBEFCK_02352	HFLALGJP_01888	NLKEFKOF_01478	PCDLJMFI_00787	JNCELPED_03662	LLGNGGLJ_01066
ilvE	Branched-chain-amino-acid aminotransferase	9	9	1	ELGMCBCN_03647	GGJKAOFK_03412	AAGJMEAC_02878	OGHBEFCK_02769	HFLALGJP_03456	NLKEFKOF_04481	PCDLJMFI_03868	JNCELPED_04128	LLGNGGLJ_01792
rfaH	Transcription antitermination protein RfaH	9	9	1	ELGMCBCN_04246	GGJKAOFK_04104	AAGJMEAC_03694	OGHBEFCK_03619	HFLALGJP_03529	NLKEFKOF_04557	PCDLJMFI_03778	JNCELPED_04059	LLGNGGLJ_01861
xerC_2	Tyrosine recombinase XerC	9	9	1	ELGMCBCN_03688	GGJKAOFK_03453	AAGJMEAC_02919	OGHBEFCK_02809	HFLALGJP_03500	NLKEFKOF_04526	PCDLJMFI_03826	JNCELPED_04087	LLGNGGLJ_01833
dppB	Dipeptide transport system permease protein DppB	9	9	1	ELGMCBCN_02813	GGJKAOFK_00887	AAGJMEAC_02938	OGHBEFCK_02689	HFLALGJP_03296	NLKEFKOF_04202	PCDLJMFI_02658	JNCELPED_03124	LLGNGGLJ_01581
zapD	Cell division protein ZapD	9	9	1	ELGMCBCN_03282	GGJKAOFK_03051	AAGJMEAC_02451	OGHBEFCK_00265	HFLALGJP_00880	NLKEFKOF_00296	PCDLJMFI_01867	JNCELPED_02189	LLGNGGLJ_00216
group_7905	hypothetical protein	9	9	1	ELGMCBCN_02379	GGJKAOFK_02110	AAGJMEAC_02827	OGHBEFCK_01459	HFLALGJP_01323	NLKEFKOF_03995	PCDLJMFI_02854	JNCELPED_02408	LLGNGGLJ_04355
ybaY	putative lipoprotein YbaY	9	9	1	ELGMCBCN_00280	GGJKAOFK_00280	AAGJMEAC_01307	OGHBEFCK_01372	HFLALGJP_00753	NLKEFKOF_00654	PCDLJMFI_01399	JNCELPED_01509	LLGNGGLJ_01119
folB	Dihydroneopterin aldolase	9	9	1	ELGMCBCN_03838	GGJKAOFK_03693	AAGJMEAC_03289	OGHBEFCK_01745	HFLALGJP_00114	NLKEFKOF_03665	PCDLJMFI_03456	JNCELPED_01197	LLGNGGLJ_00442
yhhW	Quercetin 2,3-dioxygenase	9	9	1	ELGMCBCN_02919	GGJKAOFK_02759	AAGJMEAC_02165	OGHBEFCK_02818	HFLALGJP_01241	NLKEFKOF_04084	PCDLJMFI_02940	JNCELPED_02330	LLGNGGLJ_04433
queE	7-carboxy-7-deazaguanine synthase	9	9	1	ELGMCBCN_01881	GGJKAOFK_02722	AAGJMEAC_02048	OGHBEFCK_04182	HFLALGJP_02272	NLKEFKOF_03289	PCDLJMFI_00156	JNCELPED_01689	LLGNGGLJ_03819
menA	1,4-dihydroxy-2-naphthoate octaprenyltransferase	9	9	1	ELGMCBCN_01632	GGJKAOFK_01278	AAGJMEAC_00997	OGHBEFCK_01275	HFLALGJP_05086	NLKEFKOF_04661	PCDLJMFI_03670	JNCELPED_03396	LLGNGGLJ_00663
[truncated: 6,822 more rows]
